# Supplementary material for: Genome Analysis of a Zygomycete Fungus Choanephora cucurbitarum Elucidates Necrotrophic Features Including Bacterial Genes Related to Plant Colonization
Source: Sci Rep. 2017 Jan 16;7:40432. doi: 10.1038/srep40432 (PMC5238444; doi:10.1038/srep40432)
Supplement: Supplementary Dataset 1 [file srep40432-s2.xls]

## Sheet: S2. Orthologous genes
Supplementary Table S2. Gene families among Mucorales genomes. Each cell marked with 'O' indicates that there is at least one gene in that gene family.
Choanephora cucurbitarum	Absidia glauca	Lichtheimia corymbifera	Lichtheimia ramosa	Mucor ambiguus	Mucor circinelloides	Parasitella parasitica	Rhizopus delemar	Rhizopus microsporus	Rhizophagus irregularis DAOM 181602	Rhizophagus irregularis DAOM 197198w	Umbelopsis isabellina B7317	Umbelopsis isabellina NBRC 7884	Number of families
-	-	-	-	-	-	-	-	-	O	O	-	-	9534
-	-	-	-	-	-	-	-	-	O	-	-	-	8395
-	-	-	-	-	-	-	-	-	-	O	-	-	5181
O	O	O	O	O	O	O	O	O	O	O	O	O	2904
-	-	-	-	-	-	-	O	-	-	-	-	-	2184
-	-	O	-	-	-	-	-	-	-	-	-	-	1771
-	O	-	-	-	-	-	-	-	-	-	-	-	1651
-	-	-	-	-	-	-	-	O	-	-	-	-	1528
O	-	-	-	-	-	-	-	-	-	-	-	-	1137
-	-	-	-	-	-	-	-	-	-	-	O	O	976
-	-	-	-	-	-	O	-	-	-	-	-	-	771
O	O	O	O	O	O	O	O	O	-	-	O	O	759
-	-	O	O	-	-	-	-	-	-	-	-	-	746
-	-	-	-	-	-	-	-	-	-	-	-	O	526
-	-	-	-	-	O	-	-	-	-	-	-	-	356
-	-	-	-	O	-	-	-	-	-	-	-	-	350
O	O	O	O	O	O	O	O	O	O	-	O	O	261
O	O	-	O	O	O	O	O	O	O	O	O	O	252
-	-	-	O	-	-	-	-	-	-	-	-	-	243
-	-	-	-	O	O	O	-	-	-	-	-	-	232
-	-	-	-	-	-	-	-	-	-	-	O	-	203
-	-	-	-	-	-	-	O	O	-	-	-	-	178
-	-	-	-	O	O	-	-	-	-	-	-	-	142
O	O	O	O	O	O	O	O	O	-	-	-	-	127
O	-	-	-	O	O	O	O	O	-	-	-	-	118
-	-	-	-	-	-	-	-	-	O	O	O	O	97
O	O	O	O	O	O	O	O	O	O	O	O	-	91
O	-	-	-	O	O	O	-	-	-	-	-	-	86
O	O	O	O	O	O	O	-	O	O	O	O	O	85
O	O	-	O	O	O	O	O	O	-	-	O	O	67
O	O	O	O	O	O	-	O	O	O	O	O	O	66
-	O	O	O	O	O	O	O	O	O	O	O	O	55
O	-	O	O	O	O	O	O	O	O	O	O	O	51
O	O	O	O	-	O	O	O	O	O	O	O	O	48
O	O	O	O	O	O	O	O	O	-	O	O	O	46
O	O	O	O	O	O	O	-	O	-	-	O	O	46
-	-	-	-	-	O	O	-	-	-	-	-	-	45
O	-	O	O	O	O	O	O	O	-	-	O	O	43
-	O	O	O	-	-	-	-	-	-	-	-	-	40
O	O	O	O	O	O	O	O	O	O	O	-	-	38
O	O	-	-	O	O	O	O	O	-	-	-	-	34
O	O	-	-	O	O	O	O	O	-	-	O	O	33
-	O	-	-	-	-	-	-	-	-	-	O	O	32
O	O	-	O	O	O	O	O	O	O	-	O	O	30
O	-	O	O	O	O	O	O	O	-	-	-	-	29
O	-	-	-	O	O	O	-	O	-	-	-	-	28
-	O	O	O	O	O	O	O	O	-	-	O	O	27
-	-	O	O	-	-	-	-	-	-	-	O	O	26
-	-	-	-	-	-	-	-	O	O	-	-	-	25
O	O	O	O	O	O	O	O	O	-	-	-	O	24
O	O	O	O	O	O	O	O	O	O	O	-	O	23
O	-	-	-	O	O	-	-	-	-	-	-	-	22
-	-	-	-	O	O	O	O	O	-	-	-	-	22
O	O	O	O	O	O	O	O	O	-	-	O	-	22
O	O	-	O	O	O	O	-	O	O	O	O	O	21
O	O	-	O	O	O	O	O	O	-	-	-	-	21
O	O	-	-	O	O	O	O	O	O	O	O	O	21
-	O	O	O	-	-	-	-	-	-	-	O	O	21
-	-	-	-	O	-	O	-	-	-	-	-	-	20
O	O	O	O	O	O	-	O	O	-	-	O	O	20
O	O	O	O	-	O	-	O	O	O	O	O	O	20
O	-	-	-	-	-	-	-	O	-	-	-	-	19
-	-	-	-	-	-	-	-	O	O	O	-	-	19
-	-	-	-	-	-	O	-	O	-	-	-	-	19
-	-	-	-	-	-	O	O	O	-	-	-	-	17
O	-	-	-	-	-	O	-	-	-	-	-	-	17
O	O	O	O	O	O	O	O	-	O	O	O	O	17
O	O	O	O	O	O	O	-	-	-	-	O	O	17
O	O	O	O	O	O	O	-	-	-	-	-	-	16
O	O	O	O	O	O	O	-	-	O	O	O	O	16
O	-	-	-	-	-	-	O	O	-	-	-	-	15
-	-	-	-	-	-	-	-	-	O	-	O	O	15
O	-	-	-	O	O	-	O	O	-	-	-	-	14
O	-	-	-	O	O	O	O	-	-	-	-	-	14
O	O	O	O	-	O	O	O	O	-	-	O	O	14
O	-	-	-	O	O	O	O	O	-	-	O	O	13
-	O	O	O	O	O	O	-	-	-	-	O	O	13
-	-	-	-	-	-	-	-	-	O	O	O	-	12
O	O	O	O	O	O	O	O	O	O	-	O	-	12
O	O	O	O	-	O	O	O	O	O	-	O	O	12
-	O	O	O	-	-	-	-	-	O	O	O	O	12
O	-	-	-	-	-	-	O	-	-	-	-	-	11
-	O	O	O	O	O	O	O	O	-	-	-	-	11
-	O	-	-	-	-	-	-	-	O	O	-	-	11
O	O	O	O	O	O	-	-	O	O	O	O	O	11
-	O	-	-	O	O	O	O	O	-	-	-	-	10
-	-	O	-	-	-	-	-	-	O	O	-	-	10
O	O	-	O	O	O	-	O	O	O	O	O	O	10
-	-	-	-	O	O	-	O	O	-	-	-	-	10
O	-	O	O	O	O	O	O	O	O	-	O	O	10
-	-	O	O	-	-	-	-	-	O	O	-	-	9
O	-	-	-	O	O	-	-	O	-	-	-	-	9
-	-	-	-	O	O	O	O	-	-	-	-	-	9
O	-	-	-	-	O	-	-	-	-	-	-	-	9
-	-	-	-	-	O	O	O	O	-	-	-	-	9
O	O	O	-	O	O	O	O	O	O	O	O	O	9
O	-	O	-	O	O	O	O	O	-	-	-	-	9
O	O	O	O	O	O	O	O	-	-	-	O	O	9
O	O	-	-	O	O	O	-	-	-	-	-	-	9
O	O	O	O	O	O	O	-	O	-	-	-	-	9
O	-	-	O	O	O	O	O	O	O	O	O	O	8
O	-	O	O	O	O	O	-	O	O	O	O	O	8
O	O	O	O	O	O	O	O	-	-	-	-	-	8
O	O	O	O	-	O	O	-	O	O	O	O	O	8
O	O	-	O	-	O	O	O	O	O	O	O	O	8
-	O	O	O	-	-	-	-	-	O	O	-	-	8
O	O	O	O	-	O	O	O	O	-	-	-	-	8
O	-	-	-	-	O	O	-	-	-	-	-	-	8
-	-	-	-	-	O	-	O	-	-	-	-	-	8
O	O	O	O	O	O	O	-	O	O	O	O	-	8
O	O	O	O	-	O	-	-	O	O	O	O	O	8
O	-	-	-	O	-	-	-	-	-	-	-	-	8
O	O	O	O	O	O	-	O	O	O	O	O	-	8
-	O	-	-	O	O	O	-	-	-	-	-	-	8
O	-	-	-	O	O	O	-	-	-	-	O	O	7
O	O	O	O	-	O	-	O	O	-	-	O	O	7
O	-	O	O	O	O	O	-	-	-	-	-	-	7
O	-	-	-	-	O	O	O	O	-	-	-	-	7
O	O	-	-	O	O	O	-	-	O	O	O	O	7
-	-	O	-	-	-	-	O	O	-	-	-	-	7
O	-	-	O	O	O	O	O	O	-	-	O	O	7
O	O	O	O	O	O	-	O	O	-	-	-	-	7
-	O	-	O	O	O	O	O	O	O	O	O	O	7
O	-	O	O	O	O	-	O	O	O	O	O	O	7
-	O	-	-	-	-	-	-	O	-	-	-	-	7
-	-	O	-	-	-	-	-	O	-	-	-	-	7
-	-	-	-	-	-	-	O	-	O	O	-	-	7
-	O	-	-	-	-	-	O	-	-	-	-	-	6
O	O	-	O	O	O	O	O	O	O	O	O	-	6
O	-	-	-	-	-	O	O	O	-	-	-	-	6
O	O	O	O	O	O	-	O	O	O	-	O	O	6
-	-	O	O	-	-	-	-	O	-	-	-	-	6
O	O	O	-	O	O	O	O	O	-	-	O	O	6
O	O	O	O	O	O	-	-	O	-	-	O	O	6
-	-	-	-	-	-	O	O	-	-	-	-	-	6
-	O	O	O	O	O	-	-	-	-	-	O	O	6
-	-	-	-	-	O	-	O	O	-	-	-	-	6
-	-	O	O	-	-	-	-	-	O	O	O	O	6
-	-	O	O	O	O	O	-	-	-	-	-	-	6
-	-	-	-	O	O	O	-	O	-	-	-	-	6
O	O	O	-	O	O	O	O	O	-	-	-	-	6
O	O	-	-	-	O	O	O	O	-	-	-	-	6
O	O	O	O	O	O	O	-	O	O	-	O	O	6
O	-	O	O	-	-	-	-	-	-	-	-	-	5
-	-	-	-	-	O	-	-	-	O	O	-	-	5
-	-	O	O	O	O	O	O	O	-	-	O	O	5
O	O	O	O	-	O	O	O	O	O	O	O	-	5
-	O	O	O	O	O	O	-	-	-	-	-	-	5
O	-	O	O	O	O	-	O	O	-	-	O	O	5
O	O	-	O	O	O	O	O	O	-	O	O	O	5
O	O	-	O	O	O	-	O	O	-	-	O	O	5
O	O	-	-	O	O	O	O	-	-	-	O	O	5
O	O	O	O	O	O	O	-	O	-	O	O	O	5
-	-	-	O	-	-	-	-	O	-	-	-	-	5
-	-	-	-	-	-	-	-	O	-	O	-	-	5
-	O	-	-	-	-	O	-	-	-	-	-	-	5
O	O	-	O	O	O	O	-	-	O	O	O	O	5
O	O	-	-	O	-	O	O	O	-	-	-	-	5
-	O	O	O	O	O	O	O	O	O	-	O	O	5
O	O	O	O	O	O	O	O	O	O	-	-	-	5
O	-	-	-	-	-	-	-	-	O	O	-	-	5
-	-	-	O	-	-	-	-	-	-	-	O	O	5
-	-	-	-	-	-	-	-	-	O	O	-	O	5
O	O	-	O	O	O	O	-	O	-	-	O	O	5
O	O	O	O	O	O	-	-	O	-	-	-	-	5
O	O	O	O	O	O	O	O	O	-	O	-	-	5
O	O	O	O	O	O	-	-	-	-	-	-	-	5
-	O	-	-	-	-	-	-	-	O	O	O	O	5
O	O	-	-	O	O	-	O	O	-	-	O	O	5
-	O	O	-	-	-	-	-	-	-	-	-	-	5
-	O	O	O	O	O	O	-	O	O	O	O	O	5
O	O	O	O	O	O	O	-	O	O	O	-	-	5
O	-	O	O	O	O	O	O	O	O	O	-	O	4
O	O	-	-	O	O	O	O	O	O	O	-	-	4
O	O	-	O	O	O	O	O	O	O	O	-	-	4
O	-	-	-	-	O	O	O	-	-	-	-	-	4
O	O	O	O	O	O	O	-	O	-	-	O	-	4
-	O	-	-	O	O	-	-	-	-	-	-	-	4
-	O	O	O	O	O	O	O	O	O	O	O	-	4
O	O	-	-	O	O	O	O	-	-	-	-	-	4
-	O	-	-	-	-	O	O	O	-	-	-	-	4
O	-	O	O	-	O	-	O	O	-	-	O	O	4
O	O	O	O	O	O	-	-	-	-	-	O	O	4
-	O	-	O	-	-	-	-	-	-	-	-	-	4
-	-	-	-	O	O	O	-	-	O	O	O	O	4
-	O	-	-	O	O	O	-	-	-	-	O	O	4
O	-	-	-	-	O	-	O	O	-	-	-	-	4
O	O	-	O	O	O	O	O	O	-	-	O	-	4
-	-	-	-	O	O	-	O	-	-	-	-	-	4
-	O	O	O	O	O	O	-	O	-	-	O	O	4
-	-	-	-	-	-	-	-	-	-	O	O	O	4
O	O	O	O	-	-	-	O	O	O	O	O	O	4
O	O	O	O	-	O	-	O	-	O	O	O	O	4
-	-	O	-	-	-	-	-	-	O	-	-	-	4
-	-	O	O	O	O	O	O	O	O	O	O	O	4
O	-	O	-	-	O	O	O	O	-	-	-	-	4
-	O	-	-	-	-	-	O	O	-	-	-	-	4
-	-	O	O	-	-	-	-	-	O	-	O	O	4
O	-	O	O	O	O	-	-	O	O	O	O	O	4
-	-	-	-	O	O	O	-	-	O	O	-	-	4
O	-	-	-	-	-	O	O	-	-	-	-	-	4
O	-	O	O	-	O	-	O	O	O	O	O	O	3
-	O	O	O	-	O	-	-	O	O	O	O	O	3
O	O	O	O	-	O	-	O	O	O	O	-	-	3
-	-	O	O	O	O	O	-	-	-	-	O	O	3
O	O	-	O	O	O	O	-	O	O	-	O	O	3
O	-	O	-	-	-	-	-	-	-	-	-	-	3
-	-	-	-	O	-	O	O	-	-	-	-	-	3
O	-	-	-	O	-	O	-	-	-	-	-	-	3
O	O	O	-	O	O	O	O	O	O	O	-	-	3
O	O	O	O	O	O	-	-	O	O	-	O	O	3
-	-	O	O	-	-	-	O	-	-	-	-	-	3
-	-	-	-	O	-	O	-	O	-	-	-	-	3
O	O	O	O	O	O	-	O	-	O	-	O	O	3
-	-	-	-	-	-	-	O	O	O	O	-	-	3
O	O	-	-	O	O	O	-	O	O	O	-	-	3
O	O	-	-	O	O	O	O	O	O	-	O	O	3
-	-	-	O	-	-	-	O	O	-	-	-	-	3
O	O	-	-	-	-	O	-	-	-	-	-	-	3
O	O	-	O	O	O	O	-	-	-	-	-	-	3
-	O	-	-	-	O	-	-	-	-	-	-	-	3
O	-	O	O	O	O	O	-	-	O	O	O	O	3
-	-	-	-	-	-	-	-	O	-	-	O	O	3
O	-	-	O	O	O	O	O	O	-	-	-	-	3
-	O	-	-	O	O	O	O	O	-	-	O	O	3
-	-	-	-	-	O	O	O	-	-	-	-	-	3
O	O	O	O	O	O	-	-	O	O	O	O	-	3
O	O	-	-	O	O	O	-	O	-	-	O	O	3
O	-	O	O	O	O	O	-	O	-	-	-	-	3
-	O	O	O	O	O	O	O	O	-	-	-	O	3
-	O	O	O	O	O	O	-	O	O	O	-	-	3
O	-	O	O	O	O	O	O	O	O	O	O	-	3
-	-	O	O	O	O	O	O	O	-	-	-	-	3
O	O	O	O	O	O	O	O	O	-	O	O	-	3
-	-	-	-	-	-	-	-	O	-	-	-	O	3
O	O	O	O	O	O	-	O	O	-	-	O	-	3
-	O	O	O	O	O	-	-	-	O	O	O	O	3
O	O	-	O	-	O	-	-	O	O	O	O	O	3
-	-	-	-	-	O	-	-	O	-	-	-	-	3
O	-	-	O	O	O	O	O	O	O	O	-	-	3
O	-	O	O	O	O	O	O	O	-	-	-	O	3
-	-	O	O	O	O	O	-	-	O	O	O	O	3
O	O	-	-	O	O	O	-	O	O	O	O	O	3
-	O	O	O	O	O	O	-	O	-	-	-	-	3
O	O	-	O	O	O	-	-	O	O	O	O	O	3
O	O	-	-	-	-	-	O	O	-	-	-	-	3
O	O	O	O	O	O	O	O	O	O	-	-	O	3
O	-	-	O	O	O	O	O	O	-	O	O	O	3
-	O	-	-	O	O	O	-	O	-	-	-	-	3
-	-	-	-	-	-	-	O	-	O	-	-	-	3
O	-	O	O	O	O	O	-	O	-	-	O	O	3
-	O	O	-	O	O	O	O	O	-	-	-	-	3
-	O	O	O	O	O	-	O	O	O	O	O	O	3
O	O	O	O	O	O	O	-	-	O	O	-	-	3
-	-	O	O	-	-	-	-	-	-	-	O	-	3
O	-	-	-	O	O	O	O	O	O	O	O	O	3
O	-	O	O	O	O	O	-	-	-	-	O	O	3
-	-	-	-	O	-	O	O	O	-	-	-	-	2
-	O	O	O	O	O	O	-	-	O	O	O	O	2
O	O	O	O	O	O	O	-	-	O	-	O	O	2
O	O	O	O	-	-	-	O	O	-	-	O	O	2
O	-	O	O	O	O	-	O	-	O	O	-	O	2
O	O	O	O	-	O	O	O	O	-	O	O	O	2
O	O	O	-	O	O	O	O	O	-	-	-	O	2
-	-	O	O	O	O	O	-	O	-	-	O	O	2
O	-	-	-	O	-	O	O	O	-	-	-	-	2
O	O	O	O	O	O	-	O	O	-	-	-	O	2
-	-	-	-	-	-	-	-	-	O	-	-	O	2
O	O	O	O	O	O	-	-	O	O	O	-	-	2
O	O	O	O	-	O	-	-	-	-	-	O	-	2
-	O	-	O	O	O	O	-	-	-	-	-	-	2
O	O	-	-	O	O	O	O	O	-	-	-	O	2
-	-	-	O	O	O	O	O	O	-	-	O	O	2
-	O	-	O	-	-	-	-	O	-	-	-	-	2
O	-	O	-	-	-	O	O	-	-	-	-	-	2
O	O	O	-	-	O	O	O	O	-	-	-	O	2
O	O	O	O	-	O	-	O	-	O	O	-	-	2
-	O	-	-	O	O	O	O	O	O	O	O	O	2
O	O	-	O	-	O	O	O	O	O	O	O	-	2
O	O	O	O	O	O	O	O	-	-	O	O	O	2
O	O	-	-	O	O	-	-	-	-	-	-	-	2
O	-	-	O	-	-	-	-	-	-	-	-	-	2
O	O	O	-	O	O	-	-	-	-	-	-	-	2
-	-	-	-	-	-	-	O	O	-	O	-	-	2
-	-	-	-	-	-	-	O	-	-	-	-	O	2
-	-	-	-	O	-	-	-	-	-	O	-	-	2
O	O	O	-	O	O	O	-	O	-	-	O	O	2
O	-	-	-	O	O	O	O	O	-	-	-	O	2
-	-	-	-	O	O	O	-	-	O	-	-	-	2
O	-	-	-	O	O	O	-	-	O	O	-	-	2
O	-	-	-	-	-	-	-	-	O	-	-	-	2
-	O	-	-	-	-	-	-	-	-	-	-	O	2
O	O	-	O	O	O	O	O	O	O	-	O	-	2
O	-	O	-	O	O	O	O	O	O	O	-	-	2
O	O	-	-	O	O	O	-	-	-	-	O	O	2
-	O	O	O	-	O	O	O	O	O	O	O	-	2
-	-	O	-	-	-	O	O	O	-	-	-	-	2
O	O	-	-	O	O	O	O	O	-	O	-	-	2
O	-	O	-	O	O	-	-	O	-	-	-	-	2
-	-	O	O	-	-	-	O	O	-	-	-	-	2
-	-	-	-	O	O	-	-	-	-	-	O	-	2
O	-	O	O	O	O	O	O	-	-	-	-	-	2
O	O	O	O	O	-	O	O	O	-	-	-	-	2
-	-	O	-	-	O	O	-	-	-	-	-	-	2
O	-	O	O	O	O	O	O	O	-	O	O	O	2
-	-	O	O	-	O	-	O	O	-	-	-	-	2
O	-	-	-	O	O	O	O	O	O	O	-	-	2
O	O	O	O	O	O	O	-	O	O	-	-	-	2
O	-	O	O	-	O	O	-	O	-	-	-	-	2
O	O	-	-	-	O	-	O	O	-	-	-	-	2
-	-	-	-	-	-	-	O	-	O	O	O	O	2
-	O	O	O	O	O	-	-	O	-	-	O	O	2
-	O	O	O	O	O	-	O	O	-	-	O	O	2
-	-	-	-	O	O	-	-	O	-	-	-	-	2
O	-	O	O	O	O	-	O	-	-	-	O	O	2
O	O	-	O	-	O	O	-	O	O	O	O	O	2
-	O	-	-	O	O	-	O	O	-	-	O	O	2
O	O	O	O	-	O	O	-	O	-	-	-	-	2
O	O	O	O	O	-	O	O	O	O	O	O	O	2
-	-	O	-	O	O	O	-	-	-	-	-	-	2
O	-	O	O	-	-	-	-	O	O	O	-	-	2
O	O	O	O	-	O	-	-	-	O	O	O	O	2
-	-	O	O	-	-	-	O	O	O	O	O	O	2
-	O	O	O	-	O	O	O	O	-	-	-	-	2
O	O	O	O	O	O	-	O	-	O	O	O	O	2
O	O	O	O	-	O	-	O	O	O	-	O	O	2
O	O	O	O	-	O	-	-	O	-	-	O	O	2
O	-	-	-	O	-	-	-	-	O	O	-	-	2
-	-	O	-	-	O	-	-	-	-	-	-	-	2
-	O	-	-	O	O	-	-	-	-	-	O	O	2
O	-	O	O	O	O	-	O	O	-	-	-	-	2
-	-	-	-	-	O	-	-	O	O	-	-	-	2
O	-	O	O	-	O	O	O	O	O	O	O	O	2
O	O	O	O	O	O	-	-	-	O	O	O	O	2
O	O	O	O	-	O	-	O	O	-	-	-	-	2
O	-	O	O	O	O	-	O	O	O	O	O	-	2
O	-	-	-	-	-	-	-	O	O	O	-	-	2
O	O	O	O	O	O	O	-	-	-	-	O	-	2
O	-	-	-	-	O	O	-	O	-	-	-	-	2
O	O	-	-	O	O	-	-	-	-	-	O	O	2
O	-	O	O	O	O	O	-	O	O	-	O	O	2
-	-	-	-	O	-	-	O	O	-	-	-	-	2
O	O	O	O	O	O	O	O	-	O	-	O	O	2
O	-	-	-	O	O	O	-	O	O	O	O	O	2
O	O	-	O	O	O	O	-	-	-	-	O	O	2
-	O	O	O	O	O	-	O	O	-	-	-	-	2
O	-	O	O	O	O	O	O	O	O	O	-	-	2
-	-	-	O	-	-	-	-	-	O	O	-	-	2
O	O	O	O	O	O	-	O	-	-	-	-	-	2
O	-	-	-	O	O	O	-	-	O	O	O	O	2
O	-	-	-	O	O	-	O	O	-	-	O	O	2
O	-	O	O	-	-	-	O	O	O	O	O	O	2
-	O	-	O	-	O	-	-	-	O	O	O	O	2
O	O	O	O	O	O	-	O	O	-	O	O	O	2
-	-	-	O	-	O	-	-	O	O	O	-	-	2
O	O	O	O	-	O	O	O	-	O	O	O	-	2
O	O	-	O	O	-	O	O	O	-	-	-	-	2
-	O	O	O	-	O	O	O	O	O	O	O	O	2
O	O	-	-	-	-	-	-	-	-	-	-	-	2
O	O	O	O	-	O	O	-	O	O	O	O	-	2
-	O	O	O	-	-	-	-	O	-	-	O	O	2
O	O	-	-	O	O	O	-	O	-	-	-	-	2
-	-	O	O	-	-	-	-	-	-	-	-	O	2
O	O	O	O	O	O	O	O	-	-	-	-	O	2
O	-	O	-	-	-	-	-	O	-	-	-	-	2
O	O	-	-	O	O	O	O	O	-	O	O	O	2
-	-	-	-	O	O	-	-	-	-	-	-	O	2
-	-	O	O	-	O	-	O	O	-	-	O	O	2
-	O	-	-	-	O	O	O	O	-	-	-	-	2
-	O	-	O	-	-	-	-	-	-	-	O	O	2
-	-	O	-	-	-	-	O	-	-	-	-	-	2
O	O	-	O	O	O	O	O	O	-	-	-	O	2
-	O	O	O	-	-	-	O	O	O	O	O	O	2
O	O	-	-	-	O	O	-	-	-	-	-	-	2
O	-	O	O	-	O	-	O	O	O	O	-	O	2
O	-	-	O	O	O	-	O	O	O	O	O	O	2
O	O	-	O	-	O	-	O	O	O	O	O	O	2
O	-	O	O	O	O	O	-	O	O	O	O	-	2
-	-	-	O	-	-	-	-	O	O	O	-	-	2
O	O	-	O	-	O	O	O	O	-	O	O	O	1
-	-	-	O	-	-	O	-	-	-	-	-	-	1
O	O	O	O	O	O	-	-	-	-	-	O	-	1
-	-	-	-	-	-	O	O	O	-	-	-	O	1
O	O	-	-	-	O	-	-	O	O	O	-	-	1
O	O	-	O	-	O	O	O	O	O	-	O	O	1
O	-	-	-	-	O	O	-	-	-	-	O	O	1
O	-	-	-	O	-	O	-	O	-	-	-	-	1
O	-	O	O	-	O	O	-	-	-	O	-	-	1
O	O	O	-	-	O	O	O	O	O	O	-	-	1
O	O	-	O	O	O	O	-	O	O	O	O	-	1
O	-	O	O	-	O	O	O	O	-	-	-	O	1
O	O	O	O	-	O	-	-	O	O	-	O	O	1
O	O	O	O	-	O	-	O	-	-	-	-	O	1
-	-	-	-	O	O	-	-	-	-	-	O	O	1
-	-	O	-	O	O	O	O	O	-	-	O	O	1
-	-	O	-	O	-	-	-	-	-	-	O	-	1
O	-	-	-	O	-	O	-	O	O	O	-	-	1
O	O	O	O	-	O	O	-	-	-	-	O	-	1
O	-	-	-	O	-	-	O	-	-	-	-	-	1
-	O	-	O	O	O	-	O	-	O	O	O	O	1
O	O	O	-	O	O	O	-	O	-	-	O	-	1
O	-	O	O	-	-	-	-	O	O	O	-	O	1
-	-	O	O	O	O	-	-	O	-	-	O	O	1
-	-	-	-	O	O	O	-	-	O	O	O	-	1
O	O	-	O	-	O	-	O	-	O	O	-	-	1
-	-	-	-	-	O	O	O	O	-	-	O	-	1
O	-	-	-	O	O	-	O	-	-	-	-	-	1
-	O	-	-	O	O	-	O	O	-	-	-	-	1
O	O	-	-	-	-	O	O	O	-	-	-	-	1
-	-	O	-	-	-	-	O	O	-	O	-	-	1
O	O	O	-	O	O	-	-	O	-	-	O	-	1
O	O	O	-	O	O	O	-	-	O	O	O	O	1
O	-	-	O	-	-	-	-	O	-	-	-	-	1
-	O	O	-	-	-	-	-	-	-	O	-	-	1
-	O	O	O	O	-	O	O	O	O	O	O	O	1
O	O	O	O	-	O	O	-	O	-	-	O	O	1
-	O	-	O	O	O	-	O	O	O	-	O	-	1
-	O	-	O	O	O	O	O	O	-	-	-	-	1
-	-	-	-	-	O	O	-	-	O	O	-	-	1
O	-	O	O	O	O	O	O	-	O	O	-	O	1
-	-	-	-	O	O	O	-	-	-	-	O	O	1
-	O	-	O	-	O	O	O	O	-	O	-	-	1
O	-	-	-	O	-	-	O	O	-	-	-	-	1
-	O	-	O	O	O	O	-	O	O	O	O	O	1
-	O	-	-	O	O	O	-	-	O	O	O	O	1
-	O	O	O	-	O	-	-	-	-	-	-	-	1
O	-	-	-	-	-	O	O	O	-	-	-	O	1
-	O	O	-	O	O	O	-	-	O	O	O	O	1
-	-	O	O	O	O	-	-	-	-	-	O	O	1
-	O	-	-	O	-	O	O	-	O	-	-	-	1
O	O	O	O	-	-	O	O	O	-	-	O	O	1
O	-	-	O	-	O	-	-	O	-	O	O	O	1
-	O	O	O	O	O	O	O	O	O	O	-	-	1
-	-	-	-	O	O	O	O	O	-	O	-	-	1
O	O	-	O	-	-	-	O	O	O	-	O	O	1
O	O	O	O	-	O	O	-	O	O	-	O	O	1
O	O	O	O	O	O	-	O	-	O	O	-	-	1
-	O	-	-	-	O	O	O	O	O	O	O	O	1
-	O	O	O	-	O	-	-	O	-	O	O	O	1
O	-	O	O	-	-	O	-	-	-	-	-	-	1
O	O	O	O	-	-	-	-	O	-	O	-	-	1
-	O	-	O	-	-	-	-	O	O	-	-	-	1
O	-	-	-	-	-	-	-	O	O	-	-	-	1
-	O	-	-	-	O	O	O	-	-	-	-	-	1
O	-	-	-	-	-	-	-	-	O	O	-	O	1
-	-	-	O	-	-	-	-	-	O	-	O	O	1
O	-	-	O	-	O	-	O	O	O	O	-	O	1
O	O	-	-	-	O	-	O	-	O	O	-	-	1
-	-	O	-	-	O	-	-	O	O	O	-	-	1
-	O	-	-	-	O	-	-	-	O	O	O	-	1
-	-	O	-	O	-	-	-	-	-	-	-	-	1
O	-	O	O	O	O	-	-	O	O	O	O	-	1
-	O	O	O	-	-	-	O	O	-	-	-	-	1
O	-	-	O	O	O	O	O	O	O	-	O	O	1
-	O	O	-	O	O	O	O	O	O	O	O	O	1
O	O	O	O	-	O	-	O	O	O	O	O	-	1
-	O	O	O	O	O	O	-	O	O	O	O	-	1
O	-	-	-	-	O	O	-	-	-	-	-	O	1
-	O	O	O	O	O	O	O	O	-	O	O	O	1
O	-	-	-	O	-	-	-	O	-	-	-	O	1
-	-	O	O	-	O	O	O	O	-	-	-	-	1
O	O	O	O	O	O	O	-	-	O	-	-	O	1
-	-	O	-	-	-	O	-	O	-	-	-	-	1
O	O	O	O	O	O	-	O	O	O	O	-	-	1
-	-	-	O	-	O	-	-	-	-	-	-	-	1
-	O	O	O	O	O	O	O	-	-	-	-	-	1
-	-	O	O	-	O	O	-	-	-	-	O	O	1
-	-	-	-	O	O	-	O	O	-	-	O	O	1
O	O	-	-	-	O	O	O	O	O	O	-	-	1
O	-	-	O	O	O	-	-	O	O	O	O	O	1
O	O	-	-	-	-	-	-	O	-	-	O	O	1
O	O	-	O	O	O	O	-	O	-	-	O	-	1
O	-	O	O	-	-	O	O	-	-	-	-	-	1
O	O	O	O	O	O	-	-	-	O	O	-	-	1
-	O	-	O	O	O	O	-	-	O	O	O	O	1
O	O	O	O	O	O	O	O	-	O	O	O	-	1
O	-	O	O	O	O	O	O	O	-	-	O	-	1
O	-	-	O	O	O	O	-	O	-	-	-	-	1
O	-	O	O	O	O	O	-	O	O	-	-	O	1
O	-	O	-	O	O	O	O	O	-	-	O	O	1
-	-	O	-	O	-	-	-	-	O	O	-	-	1
O	-	O	O	O	-	O	O	O	O	O	O	O	1
-	O	-	-	-	-	-	-	-	O	-	-	-	1
-	-	-	-	O	-	-	-	-	O	O	-	-	1
O	O	O	O	O	O	O	-	O	O	-	-	O	1
O	-	-	-	O	O	-	-	-	O	-	-	-	1
-	O	O	O	-	-	-	-	O	O	O	O	O	1
O	-	-	-	O	O	O	-	-	-	-	O	-	1
O	-	O	O	O	-	O	-	O	-	-	-	-	1
O	-	O	O	O	O	-	-	O	-	-	O	O	1
-	-	-	-	-	O	-	O	-	O	-	-	O	1
-	O	O	O	O	O	-	-	-	-	-	-	O	1
O	-	-	O	O	O	O	O	-	O	O	O	O	1
-	O	-	-	-	-	O	O	-	O	-	-	-	1
O	O	O	O	O	-	O	O	O	-	-	O	O	1
-	O	O	O	-	O	O	-	-	-	O	O	O	1
-	O	-	O	O	O	O	-	O	-	-	-	-	1
-	O	O	-	O	-	O	-	O	-	-	-	O	1
O	-	O	O	-	-	O	O	O	-	-	-	-	1
-	-	-	-	O	O	-	-	-	O	O	-	-	1
O	-	-	O	-	O	O	O	O	-	-	-	-	1
O	-	-	-	-	O	O	O	O	-	O	-	-	1
O	O	O	O	-	O	-	O	O	O	-	-	O	1
-	O	O	-	-	O	-	-	O	-	-	-	-	1
O	O	-	O	O	O	-	O	O	O	-	O	O	1
O	-	O	O	-	-	-	-	-	O	O	-	O	1
O	O	O	-	O	O	-	-	O	O	O	-	O	1
-	O	O	O	-	-	O	-	-	-	-	-	-	1
-	-	O	-	-	-	-	-	-	-	-	O	O	1
O	O	O	-	-	O	O	O	O	O	-	O	O	1
-	O	-	O	-	-	-	-	-	O	O	O	O	1
O	-	-	-	-	-	-	-	O	-	-	-	O	1
O	O	O	O	-	O	-	-	O	O	O	-	-	1
-	-	O	-	O	O	-	-	O	O	O	-	-	1
O	O	O	O	-	O	-	-	O	O	O	O	-	1
O	O	O	O	O	O	O	-	O	O	O	-	O	1
O	O	-	O	-	O	O	O	O	-	-	-	-	1
O	-	-	-	-	O	-	-	-	-	O	-	-	1
O	-	O	O	O	O	O	-	O	O	-	-	-	1
O	-	-	-	O	O	O	-	O	-	O	-	-	1
O	O	-	-	O	O	O	-	O	O	O	O	-	1
-	O	O	O	-	-	-	-	-	O	-	-	O	1
-	O	-	O	-	O	-	O	-	-	-	O	-	1
O	O	O	O	-	-	-	-	-	O	O	-	O	1
O	O	-	-	-	-	O	-	-	-	-	O	O	1
-	-	-	O	-	O	O	O	O	O	-	O	O	1
-	O	-	-	-	-	O	-	-	O	O	-	-	1
O	O	O	-	O	O	-	-	-	O	O	-	O	1
O	-	O	O	O	O	O	-	O	-	-	O	-	1
-	-	O	O	O	-	-	-	O	-	-	-	-	1
-	O	-	-	O	O	O	-	-	-	-	-	O	1
O	O	O	O	-	-	-	-	O	-	-	-	-	1
-	-	O	O	O	-	-	O	-	-	-	-	-	1
-	-	O	O	O	O	O	-	-	O	-	O	O	1
O	O	O	-	-	O	O	-	-	O	O	O	O	1
-	O	O	-	-	-	-	-	-	O	O	-	-	1
O	O	O	O	O	O	O	-	O	O	-	O	-	1
-	O	O	O	-	-	-	-	-	-	O	O	O	1
O	O	O	-	-	O	-	-	-	O	-	O	O	1
-	-	O	O	-	-	-	-	O	O	O	O	O	1
-	-	-	O	-	O	-	O	-	O	O	-	O	1
-	O	O	-	-	-	O	O	-	-	-	-	-	1
-	O	-	-	-	-	-	-	O	-	O	-	-	1
O	O	-	-	-	O	O	O	O	-	-	O	O	1
O	-	O	-	-	O	-	-	O	O	O	-	O	1
-	O	-	-	-	-	-	-	O	O	O	O	O	1
O	O	O	-	-	O	-	-	O	O	O	O	O	1
O	-	-	-	O	O	-	-	O	O	O	O	O	1
-	-	O	-	-	O	-	-	-	O	O	-	-	1
-	-	O	O	O	O	-	O	O	-	-	-	-	1
O	-	-	-	O	O	O	-	-	O	-	-	-	1
-	-	O	O	O	O	-	-	-	O	-	-	-	1
O	O	-	O	-	O	-	O	O	-	-	O	O	1
O	-	O	O	-	-	-	-	-	O	O	-	-	1
-	O	O	O	-	-	-	-	O	-	-	-	-	1
O	-	-	O	-	O	-	O	-	O	O	O	O	1
O	-	-	O	O	O	O	-	O	O	O	O	O	1
O	O	-	O	O	O	O	-	O	O	O	-	O	1
O	O	O	O	O	-	-	-	O	O	O	-	O	1
O	O	O	O	O	O	O	-	-	-	O	O	O	1
-	O	-	-	O	O	O	-	O	-	-	O	O	1
-	O	O	O	-	-	-	-	-	O	O	-	O	1
O	O	O	-	O	-	O	O	O	-	-	-	-	1
-	-	O	O	O	O	-	-	O	O	O	O	O	1
O	O	-	O	-	-	-	-	-	O	O	O	O	1
-	-	O	O	-	-	-	O	-	O	O	O	O	1
-	-	O	-	O	O	-	-	-	-	-	O	-	1
-	O	-	-	O	-	-	O	-	-	-	-	-	1
O	-	O	O	-	-	-	O	-	-	-	-	-	1
-	-	O	O	-	O	-	O	-	-	-	-	-	1
O	-	-	O	-	O	O	O	O	-	O	O	O	1
-	O	-	-	-	-	O	O	-	-	-	-	-	1
O	-	-	-	O	O	-	-	-	O	O	-	O	1
O	O	-	O	O	O	O	O	O	O	-	-	-	1
O	O	O	-	-	O	O	O	O	-	O	-	-	1
O	O	-	-	O	O	-	-	-	O	O	O	O	1
O	O	O	O	-	O	O	O	-	O	O	O	O	1
O	O	O	O	-	O	O	-	-	-	-	-	-	1
O	O	O	O	-	-	O	O	O	O	O	O	O	1
-	O	-	O	O	O	O	O	O	O	-	O	O	1
-	-	O	-	-	O	O	O	O	-	-	-	-	1
O	-	-	O	-	O	-	-	-	O	-	-	O	1
-	-	O	O	O	O	-	-	-	O	O	O	O	1
O	O	-	O	O	O	-	O	O	O	-	-	-	1
O	O	O	O	O	O	-	O	O	O	O	-	O	1
O	O	-	-	O	-	O	O	-	-	-	-	-	1
-	-	-	-	O	O	-	-	O	-	-	O	-	1
-	-	-	-	-	-	-	-	O	O	O	O	-	1
-	-	O	O	-	O	-	-	O	O	-	O	O	1
O	O	-	O	O	O	O	-	O	-	O	-	O	1
O	-	O	O	-	-	O	-	O	O	O	-	-	1
O	O	-	O	O	-	O	O	O	O	O	O	O	1
O	O	-	-	-	O	-	O	O	O	O	O	O	1
-	-	-	-	O	-	-	-	O	O	O	-	-	1
-	O	O	-	-	-	-	-	-	-	-	O	O	1
O	O	O	O	-	O	-	O	O	-	O	-	O	1
O	-	-	-	O	O	O	O	-	O	O	-	-	1
-	O	O	O	-	-	-	O	O	O	O	O	-	1
O	O	-	O	-	-	-	-	O	-	-	-	-	1
-	O	O	O	-	-	-	O	O	O	O	-	-	1
O	-	-	-	-	-	-	-	-	-	-	-	O	1
O	O	O	-	O	O	-	-	O	O	O	O	O	1
-	-	-	O	O	O	-	O	O	-	-	-	-	1
O	O	-	-	O	O	O	-	-	-	-	-	O	1
-	O	O	-	O	O	O	-	O	-	-	O	O	1
-	O	O	-	O	O	O	O	O	-	-	O	O	1
O	O	O	O	O	O	-	O	-	O	O	-	O	1
O	-	O	O	O	O	O	-	O	O	O	-	O	1
O	O	-	O	O	O	-	O	-	O	O	-	O	1
-	-	O	O	-	-	O	-	-	-	-	-	-	1
O	-	O	O	O	O	O	O	O	O	-	-	-	1
O	-	O	O	-	-	-	O	O	-	-	O	O	1
-	-	-	-	O	-	-	O	-	-	-	-	-	1
-	-	O	O	O	O	-	-	-	-	O	O	O	1
-	O	O	O	O	O	-	-	O	O	O	O	O	1
O	-	O	O	O	O	O	O	-	-	-	-	O	1
O	O	O	-	O	O	O	O	-	-	O	O	-	1
-	-	-	-	O	-	-	-	-	-	-	-	O	1
O	O	O	-	-	-	O	O	O	-	-	-	-	1
-	-	O	-	O	O	O	-	O	-	-	-	-	1
O	O	O	O	-	-	-	-	-	-	-	-	-	1
-	-	O	O	O	-	-	O	O	-	-	O	-	1
-	-	-	-	-	-	O	-	O	-	-	-	O	1
-	-	O	O	O	O	-	-	O	-	-	-	-	1
-	O	O	-	-	O	O	-	O	O	O	O	-	1
-	O	O	O	O	O	O	O	-	O	-	O	O	1
O	-	-	O	-	-	O	-	-	O	O	-	-	1
-	O	-	-	O	-	O	-	-	-	-	-	-	1
O	-	-	-	O	-	-	-	O	-	-	-	-	1
O	O	O	O	O	O	-	-	O	-	-	-	O	1
-	O	-	-	-	-	-	-	-	-	O	-	-	1
O	O	O	-	O	O	-	O	O	-	-	O	-	1
O	O	O	O	-	O	O	O	O	-	-	O	-	1
O	O	-	O	O	O	O	O	-	O	O	O	O	1
-	-	O	-	O	O	O	O	O	-	-	-	-	1
-	-	O	O	-	-	O	O	O	O	O	O	O	1
-	-	O	-	O	O	-	-	-	-	-	-	-	1
O	O	O	O	-	O	-	O	O	O	O	-	O	1
-	-	-	O	-	O	-	-	-	O	O	O	O	1
O	-	O	O	O	O	O	O	-	O	O	O	-	1
-	O	O	O	-	O	O	O	O	-	-	-	O	1
-	-	O	-	-	-	-	-	O	O	-	-	-	1
O	O	O	O	O	O	-	O	O	-	O	O	-	1
O	O	O	O	-	O	O	-	-	O	O	O	O	1
-	O	O	O	-	-	-	-	-	-	-	O	-	1
O	O	O	O	O	O	O	O	-	-	-	O	-	1
O	O	O	-	-	-	-	O	O	-	-	-	-	1
-	-	-	-	-	-	-	O	-	-	-	O	O	1
O	-	O	O	O	-	O	O	-	-	-	O	O	1
-	O	-	-	-	-	-	O	-	-	-	O	-	1
O	O	-	O	-	-	-	O	-	-	-	-	-	1
-	O	O	-	-	-	-	-	O	-	-	-	-	1
O	O	-	-	O	O	O	O	-	O	O	O	O	1
O	-	-	-	O	O	O	O	O	O	-	O	O	1
O	-	O	O	-	O	-	-	-	O	O	-	O	1
O	O	-	-	-	O	O	-	O	O	O	-	O	1
-	O	-	O	O	O	-	O	O	-	-	O	O	1
-	O	-	-	-	-	-	-	O	O	O	-	-	1
O	-	O	-	-	O	O	-	O	-	-	-	-	1
O	-	-	-	O	O	O	-	O	O	O	-	-	1
O	O	-	O	O	O	-	O	-	O	O	O	O	1
O	-	O	O	-	O	-	O	O	O	-	O	-	1
-	-	-	-	-	-	O	-	-	O	-	-	-	1
-	O	O	O	-	O	-	-	O	-	O	-	-	1
O	O	O	O	-	O	O	-	O	O	-	O	-	1
O	O	O	O	O	O	O	-	O	-	-	-	O	1
-	O	O	O	O	O	O	O	-	-	-	O	O	1
-	-	-	-	-	-	-	-	-	O	-	O	-	1
O	O	O	-	-	-	-	-	-	-	-	-	-	1
O	-	-	O	O	O	O	O	O	O	O	O	-	1
-	-	-	O	-	-	-	-	-	O	-	-	-	1
O	-	O	-	-	O	-	O	-	-	-	-	O	1
-	O	O	O	-	O	-	O	O	-	-	O	O	1
O	O	-	O	O	O	O	O	O	O	O	-	O	1
-	O	-	-	O	O	O	O	-	-	-	-	-	1
O	O	-	-	O	O	O	O	-	-	-	O	-	1
O	O	O	-	-	O	-	O	-	-	-	O	-	1
-	-	-	-	-	-	-	O	-	O	O	-	O	1
-	O	O	O	-	-	-	O	O	-	-	O	O	1
-	O	O	O	-	O	O	-	O	-	-	O	O	1
-	-	-	-	-	-	-	O	O	O	-	-	-	1
-	O	O	O	O	O	-	-	-	O	O	-	-	1
-	-	O	O	-	O	-	-	-	-	-	-	-	1
O	-	-	-	-	-	-	O	O	O	O	-	-	1
O	-	-	O	O	O	-	-	O	-	-	-	-	1
O	O	O	-	O	O	O	-	O	O	O	O	O	1
O	-	-	-	-	-	O	-	-	-	-	-	O	1
-	-	O	-	O	-	-	-	-	O	-	-	-	1
-	-	-	O	-	O	O	-	O	-	-	-	-	1
O	-	O	O	-	O	O	O	O	O	O	-	-	1
-	-	O	O	O	O	O	-	O	-	-	-	-	1
-	O	O	O	O	O	-	O	O	O	O	-	-	1
O	O	O	O	O	O	O	-	-	-	-	-	O	1
O	O	-	O	O	O	O	-	-	-	-	-	O	1
O	O	-	-	-	O	O	O	O	O	O	O	O	1
O	-	-	O	O	-	O	-	-	O	O	-	-	1
-	-	O	O	-	-	-	-	O	-	-	O	O	1
-	O	O	O	O	O	-	-	O	O	-	O	O	1
O	O	O	O	-	-	-	-	-	O	O	O	O	1
O	O	O	-	O	O	-	-	-	-	-	O	O	1
O	-	-	-	-	O	-	-	-	O	O	-	O	1
O	-	O	-	O	O	O	-	-	-	-	-	-	1
O	O	O	O	-	O	-	O	O	-	O	O	O	1
-	O	O	O	-	O	O	O	-	O	O	-	O	1
O	O	-	O	O	O	-	O	O	-	-	O	-	1
O	-	O	O	O	O	-	-	-	-	-	-	-	1
O	-	O	-	-	-	-	-	-	-	-	O	-	1
-	-	-	-	-	-	-	O	O	O	O	O	O	1
-	-	-	-	O	O	-	-	-	O	O	O	O	1
O	O	O	-	-	O	O	O	O	-	-	O	-	1
-	-	O	O	-	O	O	-	-	-	-	-	-	1
O	O	O	-	O	O	-	O	O	O	O	-	O	1
-	O	O	O	O	O	O	O	O	O	-	-	O	1
-	-	O	O	O	O	-	-	-	O	O	-	-	1
O	O	-	O	-	O	O	O	O	-	-	O	O	1
-	O	-	O	O	O	O	-	-	-	-	O	O	1
O	-	O	-	O	O	-	-	-	O	O	O	O	1
O	O	-	O	O	O	-	-	-	O	O	O	O	1
O	O	O	O	-	O	-	O	O	-	-	O	-	1
O	-	-	O	O	O	O	-	-	O	O	O	-	1
O	-	O	O	-	O	-	-	-	-	-	O	O	1
O	-	O	-	O	O	O	-	O	-	-	-	-	1
O	-	O	-	O	O	O	O	-	-	-	-	-	1
-	-	-	-	O	-	-	-	-	O	O	O	O	1
-	O	-	-	O	O	O	O	O	O	O	-	-	1
-	-	-	-	-	O	-	O	-	O	O	-	O	1
O	O	O	O	O	-	O	-	O	O	O	O	-	1
-	O	O	O	-	O	O	O	-	-	-	O	O	1
O	-	O	O	O	O	-	O	-	-	-	-	-	1
-	O	-	O	-	-	-	-	-	O	O	-	-	1
O	O	O	O	-	O	O	O	-	-	-	O	O	1
O	O	-	O	-	O	O	O	O	O	O	-	O	1
O	-	O	O	O	-	-	-	O	-	-	-	-	1
O	-	O	O	-	-	-	-	O	-	-	O	O	1
O	O	-	O	O	O	-	O	O	-	-	-	-	1
O	O	O	O	-	O	-	-	O	O	O	-	O	1
-	O	O	O	-	O	O	-	O	-	O	-	-	1
-	O	-	O	O	O	O	-	O	-	-	O	O	1
O	O	O	O	O	-	O	-	-	-	-	-	-	1
O	-	O	O	-	O	-	-	O	O	O	O	O	1
O	-	O	-	O	O	-	O	O	O	O	-	-	1
O	O	-	-	-	O	O	-	O	-	-	-	-	1
O	O	-	O	-	O	-	O	-	O	O	O	O	1
O	O	O	-	O	-	-	-	O	O	O	-	O	1
-	-	O	O	-	-	-	-	-	O	O	O	-	1
O	-	O	O	-	O	O	O	O	-	-	O	O	1
-	-	O	-	-	O	O	-	-	O	O	-	-	1
O	-	O	O	O	O	-	-	-	-	O	O	O	1
O	O	O	O	O	O	-	-	-	-	O	O	O	1
-	-	O	-	O	O	-	O	-	-	-	O	-	1
O	-	O	-	-	-	-	-	-	O	O	-	-	1
O	-	-	O	-	-	-	O	O	O	O	O	O	1
O	O	-	O	O	O	-	-	O	O	O	-	O	1
O	-	-	-	O	O	-	-	-	O	O	-	-	1
O	-	-	-	O	O	-	O	O	O	O	O	O	1
-	-	-	-	-	-	O	-	-	O	O	-	-	1
-	-	O	O	O	-	-	-	O	O	O	-	-	1
O	O	O	-	O	O	O	O	-	-	-	-	-	1
-	-	O	O	-	-	O	O	-	-	O	O	O	1
-	-	-	-	O	O	O	-	-	-	O	O	O	1
O	O	O	-	O	O	O	-	O	-	-	-	-	1
O	-	O	-	-	O	-	O	O	-	-	-	-	1
-	-	O	O	O	O	O	O	-	-	-	O	-	1
O	O	O	O	-	O	O	-	-	-	-	O	O	1
O	-	O	O	O	O	O	-	-	O	O	-	-	1
O	O	O	O	-	-	-	-	O	-	-	O	O	1
O	-	-	-	O	O	O	O	O	O	-	-	-	1
O	O	O	O	O	O	O	-	-	O	O	O	-	1
O	-	O	-	-	O	O	-	-	-	-	-	-	1
-	O	O	O	O	O	-	-	-	-	-	O	-	1
O	O	-	O	O	O	O	-	-	O	O	O	-	1
O	-	-	O	O	O	O	O	O	-	-	-	O	1
-	O	-	O	O	-	-	-	-	-	-	O	O	1
O	O	O	-	O	O	-	O	O	-	-	O	O	1
-	O	-	-	-	O	O	O	-	O	O	-	-	1
O	O	O	O	O	O	O	-	O	-	O	-	-	1
O	O	-	-	-	O	O	-	-	-	O	-	-	1
O	O	O	-	O	O	O	-	-	O	O	-	O	1
O	O	-	-	-	O	-	-	-	O	O	-	-	1
-	-	O	-	O	-	-	O	-	-	-	-	-	1
-	O	O	O	-	O	-	-	-	O	-	O	-	1
O	O	O	O	O	O	-	-	O	-	O	O	O	1
-	O	-	-	-	-	-	-	-	-	-	O	-	1
-	-	O	-	O	-	-	-	O	-	-	-	-	1
-	-	-	-	O	O	O	O	-	O	O	-	-	1
-	O	O	-	-	-	O	-	O	-	-	-	O	1
O	-	-	O	O	O	-	-	-	O	O	O	O	1
-	O	O	O	-	O	O	O	-	-	-	O	-	1
-	O	-	-	-	-	-	-	-	O	O	O	-	1
O	-	-	-	O	O	O	O	O	-	-	O	-	1
O	O	-	-	O	O	-	O	O	-	-	-	-	1
O	-	-	-	-	-	-	O	-	O	O	-	-	1
-	O	-	-	O	-	-	-	-	-	-	-	-	1
-	O	O	O	-	O	-	-	O	O	O	-	-	1
O	O	-	-	O	O	-	O	-	-	-	O	O	1
O	O	O	-	O	O	O	-	O	O	O	-	O	1
O	O	O	O	O	O	-	O	-	-	-	-	O	1
O	O	-	-	O	O	O	-	O	-	-	O	-	1
O	-	-	-	O	O	-	O	-	-	-	O	O	1
-	-	O	-	-	-	O	O	O	-	-	-	O	1
-	-	O	O	-	O	-	-	O	-	-	-	-	1
O	-	O	O	-	O	-	O	O	-	-	-	-	1
-	O	O	-	-	-	O	-	-	-	-	O	O	1
O	O	O	O	O	O	-	-	O	O	O	-	O	1
O	-	O	O	-	-	-	-	-	O	O	O	O	1
O	-	O	-	O	O	O	O	O	O	O	O	O	1
O	O	O	-	-	-	O	O	-	-	-	-	-	1
O	-	O	O	-	O	O	O	O	O	-	O	O	1
O	-	O	O	-	O	O	O	O	-	-	-	-	1
-	O	O	O	O	-	O	O	O	-	O	O	O	1
O	O	O	O	O	O	-	O	O	O	-	O	-	1
O	O	-	O	-	-	-	O	O	-	-	O	O	1
-	-	-	O	-	-	-	-	-	O	O	O	-	1
O	-	O	O	-	-	O	-	-	O	O	-	O	1
-	-	-	-	-	-	O	O	O	O	O	-	-	1
O	-	-	-	-	O	-	-	-	O	O	-	-	1
O	-	-	O	O	O	O	-	O	O	O	O	-	1
O	O	-	O	-	O	-	-	O	O	-	-	O	1
-	-	-	-	-	O	-	-	-	O	-	-	-	1
O	-	O	-	-	-	-	O	-	-	-	-	-	1
O	O	O	O	-	O	-	-	O	-	-	O	-	1
-	-	O	O	-	-	-	O	O	-	-	O	O	1
O	O	O	O	O	-	-	O	O	-	-	O	O	1
O	-	O	-	O	O	O	O	-	O	O	O	O	1
-	O	O	-	O	O	O	-	O	O	O	-	O	1
-	O	-	O	O	O	O	O	-	O	O	O	O	1
-	-	O	O	O	-	-	-	-	O	O	-	-	1
-	-	O	-	O	-	O	O	O	O	O	-	-	1
O	-	-	O	-	O	-	O	-	O	O	-	O	1
-	-	-	-	-	-	O	-	-	-	O	-	-	1
-	-	-	-	O	O	O	O	O	-	-	O	O	1
-	-	O	O	-	-	-	O	O	O	-	-	-	1
-	-	-	-	O	-	O	O	-	-	-	-	O	1
O	-	-	O	O	-	O	-	-	-	-	-	-	1
-	-	O	O	O	O	O	-	O	O	-	O	O	1
-	O	O	O	O	O	O	-	-	O	O	-	-	1
O	-	O	O	-	-	-	O	O	-	-	-	-	1
-	O	O	O	-	O	O	-	-	-	-	-	O	1
O	-	O	O	O	-	O	-	O	-	-	O	O	1
O	-	O	O	O	-	-	-	-	-	-	O	O	1
-	O	O	O	O	-	-	O	O	O	O	O	O	1
O	-	-	-	O	O	-	-	-	-	-	O	O	1
O	-	-	-	-	O	O	O	O	-	-	O	-	1
-	O	-	O	O	O	O	O	O	O	O	O	-	1
-	O	O	-	O	O	O	O	O	-	O	O	O	1
O	-	-	-	-	-	-	O	-	-	O	-	O	1
-	-	O	-	-	-	-	-	-	O	O	-	O	1
O	-	O	O	O	O	O	O	-	O	O	O	O	1
-	O	O	O	-	-	-	-	O	O	-	-	-	1
-	-	-	-	O	O	O	O	-	-	-	O	O	1
O	-	-	O	O	O	O	-	-	-	-	O	O	1
-	O	O	-	-	-	-	O	O	-	-	-	-	1
-	-	-	-	O	O	-	-	O	-	-	O	O	1
-	-	-	-	-	-	O	-	O	O	O	-	-	1
-	-	O	-	-	O	-	-	-	-	O	-	-	1
O	O	O	-	O	O	-	-	O	O	O	-	-	1
O	O	-	-	O	-	O	-	O	O	O	-	-	1
-	O	O	-	O	O	O	-	O	-	-	-	-	1
O	O	O	-	-	-	O	O	-	-	O	-	-	1
O	-	-	-	-	-	-	-	-	O	O	O	O	1
O	-	O	-	-	-	O	O	O	-	-	-	-	1
O	-	O	O	O	-	O	-	-	-	-	-	-	1
-	O	O	-	O	O	O	O	-	-	-	-	-	1
O	-	O	O	O	O	O	O	-	O	-	O	O	1

## Sheet: S3. Gene families
Supplementary Table S3. Frequency of members in gene families
Number of members in cluster	Choanephora cucurbitarum	Absidia glauca	Lichtheimia corymbifera	Lichtheimia ramosa	Mucor ambiguus	Mucor circinelloides	Parasitella parasitica	Rhizopus delemar	Rhizopus microsporus	Rhizophagus irregularis DAOM 181602	Rhizophagus irregularis DAOM 197198w	Umbelopsis isabellina B7317	Umbelopsis isabellina NBRC 7884
1	5830	5201	6113	5214	5293	5414	5538	5946	2952	20993	16299	5983	6127
2	1209	1521	1233	1194	1292	1391	1238	1555	2660	1198	1768	873	909
3	337	533	511	438	345	412	323	444	1067	262	585	202	223
4	148	274	211	195	169	189	159	236	631	103	209	67	82
5	65	111	113	83	64	83	73	108	328	65	121	25	30
6	38	78	58	61	40	50	42	71	209	29	64	21	15
7	19	51	43	28	18	23	34	34	116	24	30	7	9
8	16	27	28	27	14	20	24	34	80	19	27	3	4
9	16	16	22	8	9	13	8	20	65	16	18	3	6
10	8	17	10	6	6	8	13	11	30	11	13	6	6
11	6	12	12	8	6	9	11	11	23	5	16	1	0
12	6	8	3	1	3	6	3	7	24	8	6	1	1
13	4	5	6	1	2	3	2	8	12	8	9	0	0
14	2	4	4	6	2	0	4	5	16	4	4	0	2
15	2	3	0	2	0	3	6	7	8	8	3	0	0
16	6	2	4	0	0	2	1	3	5	4	3	1	0
17	1	1	1	2	0	1	6	2	6	2	5	0	0
18	1	1	1	0	3	0	5	2	7	4	3	0	0
19	1	2	3	1	2	2	2	2	6	3	3	0	0
20	5	2	3	2	3	1	1	1	6	3	7	0	0
21	0	1	1	1	1	2	2	1	3	3	0	0	0
22	2	2	0	1	1	1	2	0	1	3	2	0	0
23	0	1	0	0	1	0	2	3	0	0	2	0	0
24	1	1	0	0	0	3	0	1	3	0	3	0	0
25	0	2	0	0	0	0	0	0	0	2	4	0	0
26	1	0	0	1	0	0	0	4	1	4	1	0	0
27	1	1	2	0	0	0	0	2	0	1	3	0	0
28	1	0	0	1	0	1	0	3	0	2	1	0	0
29	2	0	0	0	0	0	1	0	3	1	2	1	1
30	1	1	0	0	0	0	3	1	4	2	0	0	0
31	1	1	0	0	0	0	1	0	0	0	0	0	0
32	0	0	0	0	0	1	0	1	1	1	0	0	0
33	0	0	0	0	1	0	0	0	1	2	1	0	0
34	1	0	0	0	0	0	3	0	0	1	1	0	0
35	0	1	0	0	0	0	1	1	0	2	0	0	0
36	0	2	0	0	0	1	2	0	1	2	2	0	0
37	0	0	0	0	0	0	0	0	0	2	0	0	0
38	0	1	0	0	0	0	0	0	0	2	3	0	0
39	0	1	0	0	0	0	3	0	0	0	1	0	0
40	0	0	0	0	1	0	0	0	2	0	0	0	0
41	0	0	0	0	0	1	3	1	0	0	0	0	0
42	0	0	0	0	1	0	0	0	1	0	1	0	0
43	1	0	0	0	0	1	0	2	0	2	0	0	0
44	0	0	0	0	0	0	0	1	0	2	2	0	0
45	0	0	0	0	0	0	1	0	0	2	0	0	0
46	0	0	0	0	0	0	0	0	0	0	1	0	0
48	0	0	0	1	1	0	1	1	0	0	0	0	0
49	0	0	0	0	0	0	0	0	0	0	1	0	0
50	0	0	0	0	0	1	0	0	0	0	1	0	0
51	0	0	0	0	0	0	0	0	2	0	1	0	0
52	0	1	0	0	0	0	0	0	0	1	0	0	0
55	0	1	0	0	0	0	0	0	2	0	0	0	0
56	0	0	0	0	0	0	1	0	1	0	1	0	0
57	0	0	0	0	0	0	0	1	1	0	0	0	0
58	1	0	0	0	0	0	0	2	0	0	1	0	0
59	0	0	0	0	0	0	0	0	2	0	0	0	0
60	0	0	0	1	0	0	0	0	0	0	0	0	0
61	0	0	0	0	0	0	0	0	0	0	1	0	0
62	0	0	0	0	0	0	1	0	0	0	0	0	0
63	0	0	0	0	0	0	1	0	0	0	0	0	0
64	0	0	1	0	0	0	0	0	0	0	1	0	0
65	0	0	0	0	0	0	0	1	0	0	0	0	0
66	0	0	0	0	0	0	0	1	2	0	0	0	0
67	0	0	0	0	0	0	0	1	0	0	0	0	0
68	0	0	0	0	0	0	1	0	0	1	1	0	0
69	0	0	0	0	1	0	0	1	0	0	0	0	0
70	0	1	0	0	0	0	0	0	0	0	1	0	0
71	0	0	0	0	0	0	0	0	0	0	2	0	0
75	1	0	0	0	0	0	0	1	0	1	0	0	0
76	0	0	0	0	0	0	1	0	0	0	2	0	0
77	0	0	0	0	0	0	0	1	0	0	0	0	0
78	0	0	0	0	0	1	0	0	0	0	0	0	0
81	0	0	0	0	0	0	0	0	0	0	1	0	0
82	0	0	0	0	0	0	0	0	0	1	1	0	0
84	0	0	0	0	0	0	0	0	0	1	0	0	0
86	0	1	0	0	0	0	0	0	0	0	0	0	0
89	0	0	0	0	0	0	1	0	0	0	1	0	0
92	0	0	0	0	0	0	0	0	0	0	1	0	0
95	0	0	0	0	0	0	0	0	1	0	1	0	0
100	0	0	0	0	0	0	0	0	0	1	0	0	0
103	0	0	1	0	0	0	0	0	0	0	1	0	0
105	0	0	1	0	0	0	0	0	0	0	0	0	0
108	0	0	0	0	0	0	0	0	0	1	0	0	0
110	0	0	0	0	0	0	0	0	0	1	0	0	0
112	1	0	0	0	0	0	0	0	0	1	0	0	0
114	0	0	0	0	0	0	0	0	1	0	0	0	0
116	0	0	0	0	0	0	0	0	0	0	1	0	0
135	0	0	0	0	0	0	0	0	0	0	1	0	0
143	0	0	0	0	0	0	0	1	0	0	0	0	0
152	0	0	0	0	0	0	0	0	0	1	0	0	0
157	0	0	0	0	0	0	1	0	0	0	0	0	0
174	0	0	0	0	0	0	0	1	0	0	0	0	0
182	0	0	0	0	0	0	1	0	0	0	0	0	0
192	0	0	0	0	0	0	0	1	0	0	0	0	0
204	0	1	0	0	0	0	0	0	0	0	0	0	0
210	0	0	0	0	1	0	0	0	0	0	0	0	0
219	0	0	0	0	0	0	0	0	1	0	0	0	0
244	0	0	0	0	0	0	0	0	0	0	1	0	0
257	0	0	0	0	0	0	0	0	0	1	0	0	0
261	0	0	0	0	0	0	0	1	0	0	0	0	0
268	0	0	0	0	0	0	0	0	0	1	0	0	0
298	0	0	0	0	0	0	0	1	0	0	0	0	0
353	0	0	0	0	0	0	0	0	0	0	1	0	0
368	0	0	0	0	0	0	1	0	0	0	0	0	0
373	0	0	0	0	0	0	0	0	0	0	1	0	0
403	0	0	0	0	0	0	0	0	0	1	0	0	0
438	0	0	0	0	0	0	0	0	0	1	0	0	0
537	0	0	0	0	0	0	0	1	0	0	0	0	0
555	0	0	0	0	0	0	0	0	0	0	1	0	0
603	0	1	0	0	0	0	0	0	0	0	0	0	0
836	0	0	0	0	0	0	0	1	0	0	0	0	0
866	0	0	0	0	0	0	0	0	0	0	1	0	0

## Sheet: S4. Orthologs
Supplementary Table S4. Orthologs in C. cucurbitarum and comparatives. Locus tags were used for the genes in C. cucurbitarum and MycoCosm protein IDs were used for the genes in Rhizopus delemar. For the rest of organisms, GenBank IDs were used.
Ortholog ID	Gene list
OG0000000	CEG62718.1 CEG62719.1 CEG65193.1 CEG66463.1 CEG67342.1 CEG68163.1 CEG68257.1 CEG68488.1 CEG68510.1 CEG68511.1 CEG69236.1 CEG69589.1 CEG69594.1 CEG69595.1 CEG70026.1 CEG70165.1 CEG70901.1 CEG70902.1 CEG71483.1 CEG71640.1 CEG71641.1 CEG71647.1 CEG71648.1 CEG71815.1 CEG71816.1 CEG71817.1 CEG71822.1 CEG71823.1 CEG71824.1 CEG72807.1 CEG72855.1 CEG73281.1 CEG73685.1 CEG74425.1 CEG75066.1 CEG75098.1 CEG…
OG0000001	CEP07112.1 Chocu_02943.t1 EPB82975.1 ERZ94578.1 ERZ94614.1 ERZ94692.1 ERZ94884.1 ERZ94914.1 ERZ94951.1 ERZ95132.1 ERZ95482.1 ERZ95483.1 ERZ95486.1 ERZ95505.1 ERZ95615.1 ERZ95640.1 ERZ95744.1 ERZ95786.1 ERZ95874.1 ERZ96014.1 ERZ96093.1 ERZ96143.1 ERZ96354.1 ERZ96369.1 ERZ96370.1 ERZ96759.1 ERZ96798.1 ERZ97124.1 ERZ97264.1 ERZ97265.1 ERZ97274.1 ERZ97389.1 ERZ97433.1 ERZ97557.1 ERZ97558.1 ERZ97667.1…
OG0000002	CEG63295.1 CEG64079.1 CEG66146.1 CEG66237.1 CEG66264.1 CEG66425.1 CEG66531.1 CEG66584.1 CEG66586.1 CEG66592.1 CEG66640.1 CEG67184.1 CEG67185.1 CEG67189.1 CEG67416.1 CEG67670.1 CEG67884.1 CEG69936.1 CEG71003.1 CEG71120.1 CEG71123.1 CEG71323.1 CEG71363.1 CEG71685.1 CEG71903.1 CEG72405.1 CEG72805.1 CEG73479.1 CEG73644.1 CEG74774.1 CEG74981.1 CEG74982.1 CEG75310.1 CEG75318.1 CEG75320.1 CEG76491.1 CEG…
OG0000003	ERZ94611.1 ERZ94641.1 ERZ94678.1 ERZ94875.1 ERZ94885.1 ERZ94975.1 ERZ95052.1 ERZ95053.1 ERZ95119.1 ERZ95282.1 ERZ95300.1 ERZ95354.1 ERZ95355.1 ERZ95356.1 ERZ95439.1 ERZ95496.1 ERZ96523.1 ERZ96661.1 ERZ96662.1 ERZ96663.1 ERZ96664.1 ERZ96667.1 ERZ96692.1 ERZ96704.1 ERZ96713.1 ERZ96741.1 ERZ96770.1 ERZ96809.1 ERZ97153.1 ERZ97358.1 ERZ97372.1 ERZ97378.1 ERZ97417.1 ERZ97462.1 ERZ97463.1 ERZ97522.1 ERZ…
OG0000004	CEG63114.1 CEG63160.1 CEG63390.1 CEG63391.1 CEG63393.1 CEG63520.1 CEG63625.1 CEG63696.1 CEG63810.1 CEG64000.1 CEG64231.1 CEG64467.1 CEG64468.1 CEG64739.1 CEG64786.1 CEG64838.1 CEG64878.1 CEG65018.1 CEG65347.1 CEG65348.1 CEG65426.1 CEG65752.1 CEG65780.1 CEG65792.1 CEG65850.1 CEG66010.1 CEG66077.1 CEG66172.1 CEG66352.1 CEG66370.1 CEG66483.1 CEG66484.1 CEG66601.1 CEG66828.1 CEG66918.1 CEG66919.1 CEG…
OG0000005	CEG63000.1 CEG63818.1 CEG63819.1 CEG64452.1 CEG64876.1 CEG65050.1 CEG67417.1 CEG68258.1 CEG68590.1 CEG69734.1 CEG69835.1 CEG71291.1 CEG71292.1 CEG71610.1 CEG72386.1 CEG72387.1 CEG72975.1 CEG73294.1 CEG73295.1 CEG73463.1 CEG75363.1 CEG75364.1 CEG75365.1 CEG76969.1 CEG77863.1 CEG77864.1 CEG79072.1 CEG80857.1 CEG82700.1 CEG83887.1 CEG83888.1 CEG84815.1 CEP07332.1 CEP08144.1 CEP09038.1 CEP10118.1 CEP…
OG0000006	CEG63172.1 CEG65486.1 CEG68653.1 CEG70345.1 CEG72430.1 CEG75762.1 CEG76139.1 CEG76831.1 CEG76868.1 CEG76869.1 CEG84865.1 CEP08949.1 CEP13509.1 CEP14714.1 Chocu_01512.t1 Chocu_02631.t1 Chocu_03221.t1 Chocu_04988.t1 Chocu_06540.t1 Chocu_09027.t1 Chocu_11404.t1 EPB84554.1 EPB86388.1 EPB86662.1 EPB86663.1 EPB87824.1 ERZ94638.1 ERZ94639.1 ERZ94711.1 ERZ94853.1 ERZ94946.1 ERZ95044.1 ERZ95159.1 ERZ95558…
OG0000007	CEG62818.1 CEG63075.1 CEG63096.1 CEG63476.1 CEG63510.1 CEG63555.1 CEG63985.1 CEG64711.1 CEG64839.1 CEG64909.1 CEG65000.1 CEG65001.1 CEG65204.1 CEG65238.1 CEG65938.1 CEG66409.1 CEG66712.1 CEG66892.1 CEG66933.1 CEG67033.1 CEG67313.1 CEG67382.1 CEG67508.1 CEG67991.1 CEG68081.1 CEG68269.1 CEG69290.1 CEG69579.1 CEG69580.1 CEG70268.1 CEG70525.1 CEG70597.1 CEG71193.1 CEG72585.1 CEG73216.1 CEG73428.1 CEG…
OG0000008	CEG63722.1 CEG63786.1 CEG64006.1 CEG65802.1 CEG66049.1 CEG66050.1 CEG66052.1 CEG66579.1 CEG67205.1 CEG68294.1 CEG68316.1 CEG68374.1 CEG68499.1 CEG68973.1 CEG68974.1 CEG69049.1 CEG71642.1 CEG72441.1 CEG72476.1 CEG72477.1 CEG73491.1 CEG73599.1 CEG73600.1 CEG74058.1 CEG74059.1 CEG74066.1 CEG74165.1 CEG74354.1 CEG74667.1 CEG74838.1 CEG74980.1 CEG75662.1 CEG75663.1 CEG76305.1 CEG76384.1 CEG78940.1 CEG…
OG0000009	CEG67395.1 CEG67396.1 CEG73699.1 CEG74261.1 CEG74359.1 CEG75677.1 CEG76447.1 CEG77013.1 CEG77980.1 CEG78514.1 CEG79748.1 CEG80106.1 CEG81284.1 CEG83208.1 CEG83209.1 CEG83297.1 CEG83559.1 CEG83560.1 CEG84274.1 CEG84275.1 CEP06789.1 CEP06792.1 CEP06836.1 CEP06842.1 CEP06938.1 CEP06967.1 CEP06981.1 CEP07078.1 CEP07094.1 CEP07105.1 CEP07161.1 CEP07203.1 CEP07325.1 CEP07402.1 CEP07582.1 CEP07583.1 CEP…
OG0000010	CEG62988.1 CEG64175.1 CEG64176.1 CEG64177.1 CEG64178.1 CEG64179.1 CEG64192.1 CEG64194.1 CEG64208.1 CEG64213.1 CEG64289.1 CEG64290.1 CEG64925.1 CEG65342.1 CEG65439.1 CEG65471.1 CEG65472.1 CEG65479.1 CEG65480.1 CEG65481.1 CEG65482.1 CEG65483.1 CEG65579.1 CEG65580.1 CEG65581.1 CEG65665.1 CEG65690.1 CEG66691.1 CEG66993.1 CEG66994.1 CEG67231.1 CEG67564.1 CEG68114.1 CEG68115.1 CEG68291.1 CEG68656.1 CEG…
OG0000011	ERZ94645.1 ERZ94650.1 ERZ94774.1 ERZ95014.1 ERZ95061.1 ERZ95062.1 ERZ95121.1 ERZ95122.1 ERZ95365.1 ERZ95379.1 ERZ95388.1 ERZ95485.1 ERZ95498.1 ERZ95604.1 ERZ95612.1 ERZ95613.1 ERZ95740.1 ERZ96347.1 ERZ96350.1 ERZ96357.1 ERZ96392.1 ERZ96401.1 ERZ96402.1 ERZ96455.1 ERZ96456.1 ERZ96755.1 ERZ96756.1 ERZ96758.1 ERZ96822.1 ERZ96866.1 ERZ96979.1 ERZ97159.1 ERZ97162.1 ERZ97485.1 ERZ97639.1 ERZ97647.1 ERZ…
OG0000012	ERZ94828.1 ERZ95334.1 ERZ95367.1 ERZ95368.1 ERZ95594.1 ERZ95595.1 ERZ96720.1 ERZ97432.1 ERZ97939.1 ERZ97949.1 ERZ97950.1 ERZ97952.1 ERZ98247.1 ERZ98302.1 ERZ98633.1 ERZ98952.1 ERZ99591.1 ERZ99718.1 ERZ99720.1 ERZ99745.1 ERZ99994.1 ESA00432.1 ESA00443.1 ESA00444.1 ESA00446.1 ESA00603.1 ESA00869.1 ESA01168.1 ESA01865.1 ESA01866.1 ESA02581.1 ESA03050.1 ESA03299.1 ESA03313.1 ESA03844.1 ESA05196.1 ESA…
OG0000013	CEG63131.1 CEG63787.1 CEG65491.1 CEG66011.1 CEG66051.1 CEG66123.1 CEG66373.1 CEG66583.1 CEG66938.1 CEG69050.1 CEG69912.1 CEG70487.1 CEG73324.1 CEG73418.1 CEG73601.1 CEG74418.1 CEG74756.1 CEG74918.1 CEG75003.1 CEG75312.1 CEG75315.1 CEG75664.1 CEG76443.1 CEG76644.1 CEG76645.1 CEG77626.1 CEG78640.1 CEG78794.1 CEG78862.1 CEG78944.1 CEG79124.1 CEG80174.1 CEG80380.1 CEG81623.1 CEG81722.1 CEG81832.1 CEG…
OG0000014	CEG64137.1 CEG64168.1 CEG64169.1 CEG64170.1 CEG64279.1 CEG64798.1 CEG65386.1 CEG70699.1 CEG74625.1 CEG74626.1 CEG77538.1 CEG78030.1 CEG79630.1 CEG79631.1 CEG79632.1 CEG81531.1 CEG83885.1 CEG84436.1 CEG84437.1 CEP06874.1 CEP08816.1 CEP12637.1 CEP12638.1 CEP14750.1 CEP15817.1 CEP19504.1 CEP20052.1 Chocu_00230.t1 Chocu_00715.t1 Chocu_02096.t1 Chocu_02520.t1 Chocu_03112.t1 Chocu_03504.t1 Chocu_05859.…
OG0000015	CEG77794.1 CEP09137.1 CEP16046.1 CEP16047.1 Chocu_03670.t1 Chocu_03671.t1 Chocu_04771.t1 Chocu_07996.t1 Chocu_09572.t1 Chocu_10338.t1 Chocu_10339.t1 Chocu_10742.t1 Chocu_10977.t1 Chocu_10992.t1 Chocu_10993.t1 Chocu_10994.t1 Chocu_10995.t1 Chocu_11065.t1 Chocu_11106.t1 Chocu_11160.t1 Chocu_11208.t1 Chocu_11294.t1 Chocu_11406.t1 Chocu_11407.t1 Chocu_11408.t1 Chocu_11573.t1 Chocu_11619.t1 Chocu_1177…
OG0000016	CEG62922.1 CEG63066.1 CEG65884.1 CEG66755.1 CEG66756.1 CEG66796.1 CEG67516.1 CEG68156.1 CEG68157.1 CEG68158.1 CEG69352.1 CEG69353.1 CEG72551.1 CEG72552.1 CEG73986.1 CEG74052.1 CEG74303.1 CEG75111.1 CEG75112.1 CEG76193.1 CEG76448.1 CEG76677.1 CEG76678.1 CEG76679.1 CEG76781.1 CEG76847.1 CEG77301.1 CEG79904.1 CEG81586.1 CEG82840.1 CEG83126.1 CEG84492.1 CEG85021.1 CEP06794.1 CEP07080.1 CEP07156.1 CEP…
OG0000017	CEG66416.1 CEG66417.1 CEG69616.1 CEG69617.1 CEG70549.1 CEG70550.1 CEG72240.1 CEG73340.1 CEG75566.1 CEG77788.1 CEG78260.1 CEG78262.1 CEG78263.1 CEG78623.1 CEG78624.1 CEP08883.1 CEP12097.1 CEP13446.1 CEP15365.1 CEP15366.1 CEP17856.1 CEP19096.1 CEP19416.1 Chocu_00707.t1 Chocu_01240.t1 Chocu_04142.t1 Chocu_06255.t1 Chocu_06385.t1 Chocu_06386.t1 Chocu_10490.t1 EPB81346.1 EPB83283.1 EPB84421.1 EPB85017…
OG0000018	ERZ94628.1 ERZ94637.1 ERZ95189.1 ERZ96073.1 ERZ96116.1 ERZ96118.1 ERZ96119.1 ERZ96448.1 ERZ96544.1 ERZ96588.1 ERZ96874.1 ERZ97166.1 ERZ97211.1 ERZ97234.1 ERZ97235.1 ERZ97424.1 ERZ97490.1 ERZ97605.1 ERZ97659.1 ERZ98213.1 ERZ98525.1 ERZ98968.1 ERZ99004.1 ESA00642.1 ESA00643.1 ESA00994.1 ESA01218.1 ESA01219.1 ESA01758.1 ESA02004.1 ESA02701.1 ESA02727.1 ESA02730.1 ESA02774.1 ESA02778.1 ESA02782.1 ESA…
OG0000019	CEG63288.1 CEG63808.1 CEG65157.1 CEG68505.1 CEG68725.1 CEG69599.1 CEG69850.1 CEG69851.1 CEG70269.1 CEG70498.1 CEG70802.1 CEG71041.1 CEG71139.1 CEG71234.1 CEG71771.1 CEG72090.1 CEG72091.1 CEG72092.1 CEG73612.1 CEG73992.1 CEG76492.1 CEG78378.1 CEG80665.1 CEG81573.1 CEG81574.1 CEG81825.1 CEG82604.1 CEG83329.1 CEG84231.1 CEG84232.1 CEP08141.1 CEP08377.1 CEP09295.1 CEP10945.1 CEP11135.1 CEP11827.1 CEP…
OG0000020	Chocu_01519.t1 Chocu_03692.t1 Chocu_10634.t1 Chocu_11125.t1 Chocu_11675.t1 Chocu_11724.t1 Chocu_11741.t1 Chocu_11816.t1 Chocu_11822.t1 EPB80969.1 ERZ94756.1 ERZ95012.1 ERZ95584.1 ERZ95589.1 ERZ95825.1 ERZ95831.1 ERZ95852.1 ERZ96525.1 ERZ96549.1 ERZ96559.1 ERZ96575.1 ERZ96699.1 ERZ96789.1 ERZ97027.1 ERZ97069.1 ERZ97523.1 ERZ97707.1 ERZ97976.1 ERZ98141.1 ERZ98313.1 ERZ98652.1 ERZ99381.1 ESA00217.1 …
OG0000021	CEG64294.1 CEG64295.1 CEG64677.1 CEG64815.1 CEG65158.1 CEG68012.1 CEG69164.1 CEG72647.1 CEG72801.1 CEG73741.1 CEG74240.1 CEG79603.1 CEG80374.1 CEG80506.1 CEG82142.1 CEP06833.1 CEP06834.1 CEP06931.1 CEP07620.1 CEP07621.1 CEP07672.1 CEP07673.1 CEP08444.1 CEP08611.1 CEP08750.1 CEP08941.1 CEP09057.1 CEP09324.1 CEP09363.1 CEP09364.1 CEP09905.1 CEP09908.1 CEP09912.1 CEP09925.1 CEP11267.1 CEP11394.1 CEP…
OG0000022	CEG64459.1 CEG71387.1 CEG78199.1 CEG82947.1 CEP11199.1 CEP14402.1 CEP16149.1 CEP17943.1 CEP19088.1 Chocu_05784.t1 Chocu_06257.t1 Chocu_07743.t1 EPB81321.1 EPB86617.1 EPB88080.1 EPB91705.1 ESA01885.1 EXX71217.1 GAN00590.1 GAN00620.1 GAN00634.1 GAN00655.1 GAN00680.1 GAN00687.1 GAN00847.1 GAN00966.1 GAN01048.1 GAN01096.1 GAN01116.1 GAN01132.1 GAN01140.1 GAN01147.1 GAN01161.1 GAN01169.1 GAN01265.1 GA…
OG0000023	CEG63475.1 CEG63926.1 CEG64111.1 CEG64415.1 CEG64586.1 CEG64587.1 CEG65945.1 CEG67070.1 CEG67136.1 CEG67590.1 CEG67591.1 CEG68036.1 CEG69683.1 CEG70005.1 CEG70644.1 CEG71063.1 CEG72794.1 CEG73457.1 CEG73713.1 CEG74382.1 CEG77119.1 CEG77170.1 CEG80736.1 CEG81021.1 CEG81024.1 CEG81409.1 CEG81965.1 CEG83013.1 CEG84094.1 CEP07836.1 CEP07951.1 CEP09658.1 CEP10271.1 CEP10603.1 CEP10951.1 CEP11144.1 CEP…
OG0000024	CEG63344.1 CEG63382.1 CEG69325.1 CEG70595.1 CEG70601.1 CEG70602.1 CEG73170.1 CEG73223.1 CEG74871.1 CEG76179.1 CEG78231.1 CEG78574.1 CEG79082.1 CEG79912.1 CEG79913.1 CEG79914.1 CEG79915.1 CEG81285.1 CEG82365.1 CEP09389.1 CEP15558.1 CEP16492.1 CEP18439.1 Chocu_04843.t1 Chocu_05414.t1 Chocu_05415.t1 Chocu_06745.t1 Chocu_08525.t1 Chocu_09185.t1 EPB87420.1 EPB88789.1 EPB91983.1 EPB91984.1 EPB92590.1 E…
OG0000025	CEG65440.1 CEG79138.1 CEG79139.1 CEP07326.1 CEP09176.1 CEP09177.1 CEP11471.1 CEP16244.1 CEP16778.1 CEP20099.1 Chocu_10651.t1 Chocu_10652.t1 Chocu_10747.t1 Chocu_10864.t1 Chocu_11409.t1 Chocu_11566.t1 Chocu_11708.t1 Chocu_11783.t1 Chocu_11862.t1 Chocu_11964.t1 Chocu_11976.t1 EPB81294.1 EPB81418.1 EPB81453.1 EPB81918.1 EPB85402.1 EPB86198.1 EPB86296.1 EPB87545.1 EPB91822.1 EPB91869.1 EPB93134.1 ERZ…
OG0000026	CEG63106.1 CEG63392.1 CEG64193.1 CEG64299.1 CEG64300.1 CEG64890.1 CEG65037.1 CEG66161.1 CEG66580.1 CEG67051.1 CEG67883.1 CEG68690.1 CEG69773.1 CEG69774.1 CEG70890.1 CEG72813.1 CEG74737.1 CEG75258.1 CEG75434.1 CEG75933.1 CEG76372.1 CEG76428.1 CEG79531.1 CEG79832.1 CEG80009.1 CEG80023.1 CEG80069.1 CEG81443.1 CEG81522.1 CEG81606.1 CEG81906.1 CEG81997.1 CEG82134.1 CEG82230.1 CEG82392.1 CEG83127.1 CEP…
OG0000027	CEG63389.1 CEG63617.1 CEG63707.1 CEG63717.1 CEG63791.1 CEG67221.1 CEG68242.1 CEG68368.1 CEG68544.1 CEG70020.1 CEG70751.1 CEG74101.1 CEG76341.1 CEG77187.1 CEG78141.1 CEG78518.1 CEG78846.1 CEG81438.1 CEG81910.1 CEG83654.1 CEG83976.1 CEP06862.1 CEP07985.1 CEP08125.1 CEP08501.1 CEP08967.1 CEP08968.1 CEP09737.1 CEP09780.1 CEP10012.1 CEP13015.1 CEP13020.1 CEP14148.1 CEP14602.1 CEP18843.1 CEP18895.1 CEP…
OG0000028	CEG65081.1 CEG65537.1 CEG66505.1 CEG66872.1 CEG66991.1 CEG71487.1 CEG77216.1 CEG78563.1 CEG78564.1 CEG78565.1 CEG78566.1 CEG81043.1 CEG81547.1 CEG83219.1 CEG83275.1 CEP07382.1 CEP07802.1 CEP09395.1 CEP09667.1 CEP10983.1 CEP11315.1 CEP12195.1 CEP12248.1 CEP15143.1 CEP16857.1 CEP17318.1 Chocu_00005.t1 Chocu_00767.t1 Chocu_00837.t1 Chocu_02962.t1 Chocu_03186.t1 Chocu_03498.t1 Chocu_03914.t1 Chocu_08…
OG0000029	CEG62942.1 CEG63059.1 CEG65625.1 CEG65626.1 CEG66124.1 CEG68401.1 CEG71104.1 CEG71406.1 CEG72059.1 CEG73014.1 CEG73015.1 CEG73166.1 CEG74531.1 CEG74822.1 CEG75527.1 CEG76112.1 CEG76559.1 CEG78765.1 CEG78771.1 CEG78772.1 CEG80463.1 CEG81859.1 CEG81860.1 CEG83049.1 CEP08789.1 CEP09556.1 CEP10794.1 CEP13863.1 CEP15243.1 CEP16107.1 CEP16197.1 CEP17722.1 CEP18444.1 CEP19365.1 Chocu_00773.t1 Chocu_0099…
OG0000030	CEG65824.1 CEG74540.1 CEG78317.1 CEG78318.1 Chocu_08195.t1 Chocu_11938.t1 EPB81576.1 EPB84575.1 EPB92836.1 ERZ94554.1 ERZ94618.1 ERZ94673.1 ERZ94690.1 ERZ95292.1 ERZ95601.1 ERZ95722.1 ERZ95871.1 ERZ95880.1 ERZ96046.1 ERZ96196.1 ERZ96790.1 ERZ97439.1 ERZ97465.1 ERZ97588.1 ERZ97590.1 ERZ97751.1 ERZ97969.1 ERZ98410.1 ERZ98545.1 ERZ98646.1 ERZ98701.1 ERZ99230.1 ERZ99267.1 ERZ99533.1 ERZ99534.1 ERZ995…
OG0000031	CEG64667.1 CEG67192.1 CEG68961.1 CEG69939.1 CEG70049.1 CEG70598.1 CEG71125.1 CEG71126.1 CEG72507.1 CEG72840.1 CEG73460.1 CEG74451.1 CEG74493.1 CEG75822.1 CEG76276.1 CEG76345.1 CEG79968.1 CEG80288.1 CEG80371.1 CEG82085.1 CEG82499.1 CEG83402.1 CEG83717.1 CEG84732.1 CEP07061.1 CEP07106.1 CEP07113.1 CEP07563.1 CEP07627.1 CEP07631.1 CEP07829.1 CEP07843.1 CEP07844.1 CEP08436.1 CEP08440.1 CEP08463.1 CEP…
OG0000032	CEG63378.1 CEG67758.1 CEG68700.1 CEG70897.1 CEG70900.1 CEG71252.1 CEG71253.1 CEG74966.1 CEG77659.1 CEG78476.1 CEG78590.1 CEP08406.1 CEP14491.1 CEP15610.1 CEP15732.1 CEP17904.1 CEP18658.1 CEP19969.1 Chocu_01262.t1 Chocu_01422.t1 Chocu_01423.t1 Chocu_01471.t1 Chocu_03693.t1 Chocu_04527.t1 Chocu_08251.t1 Chocu_08402.t1 Chocu_09019.t1 Chocu_11282.t1 EPB82906.1 EPB84255.1 EPB85509.1 EPB85945.1 EPB8657…
OG0000033	LCOR_02926.1.t1 LCOR_02927.1.t1 LCOR_04394.1.t1 LCOR_05493.1.t1 LCOR_05493.1.t2 LCOR_05942.1.t1 LCOR_05943.1.t1 LCOR_05944.1.t1 LCOR_05946.1.t1 LCOR_05947.1.t1 LCOR_05950.1.t1 LCOR_05951.1.t1 LCOR_05955.1.t1 LCOR_05957.1.t1 LCOR_05958.1.t1 LCOR_05965.1.t1 LCOR_05967.1.t1 LCOR_06013.1.t1 LCOR_06026.1.t1 LCOR_06029.1.t1 LCOR_06030.1.t1 LCOR_06038.1.t1 LCOR_06039.1.t1 LCOR_06050.1.t1 LCOR_06052.1.t1…
OG0000034	CEG65317.1 CEG67187.1 CEG67567.1 CEG68019.1 CEG68353.1 CEG68965.1 CEG69934.1 CEG70028.1 CEG72517.1 CEG74253.1 CEG76275.1 CEG76407.1 CEG76408.1 CEG76623.1 CEG76624.1 CEG76625.1 CEG76669.1 CEG80713.1 CEG80909.1 CEG84827.1 CEP06982.1 CEP07059.1 CEP07148.1 CEP07166.1 CEP07190.1 CEP07625.1 CEP07669.1 CEP07842.1 CEP07905.1 CEP08759.1 CEP08764.1 CEP09069.1 CEP09124.1 CEP09274.1 CEP09325.1 CEP09372.1 CEP…
OG0000035	CEP10141.1 CEP10142.1 CEP15173.1 Chocu_05686.t1 Chocu_07756.t1 Chocu_09397.t1 EPB81911.1 EPB85695.1 EPB86246.1 EPB90500.1 EPB91456.1 ERZ97583.1 ERZ98669.1 ERZ98779.1 ERZ99829.1 ESA02354.1 ESA03382.1 ESA03785.1 ESA03898.1 ESA04908.1 ESA05095.1 ESA05713.1 ESA06131.1 ESA06316.1 ESA07575.1 ESA07653.1 ESA08815.1 ESA09363.1 ESA09678.1 ESA11020.1 ESA11586.1 ESA11744.1 ESA12723.1 ESA13236.1 ESA13350.1 ES…
OG0000036	CEG64110.1 CEG66501.1 CEG70200.1 CEG70201.1 CEG72248.1 CEG72420.1 CEG72422.1 CEG73733.1 CEG77416.1 CEG80409.1 CEG80410.1 CEG84799.1 CEP07695.1 CEP08240.1 CEP10339.1 CEP11143.1 CEP13149.1 CEP14682.1 CEP17795.1 CEP19863.1 Chocu_00641.t1 Chocu_01283.t1 Chocu_01605.t1 Chocu_04762.t1 Chocu_05218.t1 Chocu_06415.t1 Chocu_08767.t1 Chocu_11919.t1 EPB82818.1 EPB85455.1 EPB85708.1 EPB86036.1 EPB86335.1 EPB8…
OG0000037	CEG62742.1 CEG63603.1 CEG63604.1 CEG63605.1 CEG65605.1 CEG67647.1 CEG72811.1 CEG73155.1 CEG73156.1 CEG73360.1 CEG75278.1 CEG76056.1 CEG76209.1 CEG78432.1 CEG78897.1 CEG80554.1 CEG80555.1 CEG83922.1 CEG84843.1 CEP07054.1 CEP08350.1 CEP09581.1 CEP10921.1 CEP12478.1 CEP13698.1 CEP14284.1 CEP15161.1 CEP16939.1 CEP17096.1 CEP19808.1 Chocu_00350.t1 Chocu_00351.t1 Chocu_00352.t1 Chocu_00979.t1 Chocu_012…
OG0000038	CEG63188.1 CEG64081.1 CEG64757.1 CEG64758.1 CEG65203.1 CEG66435.1 CEG66853.1 CEG67939.1 CEG68317.1 CEG69176.1 CEG69743.1 CEG71129.1 CEG71605.1 CEG72439.1 CEG72440.1 CEG72866.1 CEG73135.1 CEG73316.1 CEG73602.1 CEG74287.1 CEG74346.1 CEG74416.1 CEG74453.1 CEG75083.1 CEG75773.1 CEG76128.1 CEG76188.1 CEG76189.1 CEG76361.1 CEG76434.1 CEG76469.1 CEG76470.1 CEG76836.1 CEG77092.1 CEG77273.1 CEG77329.1 CEG…
OG0000039	CEG62889.1 CEG62890.1 CEG62891.1 CEG67303.1 CEG67610.1 CEG69375.1 CEG69376.1 CEG69700.1 CEG69861.1 CEG69867.1 CEG71013.1 CEG71279.1 CEG74401.1 CEG75197.1 CEG79199.1 CEG79561.1 CEG79869.1 CEG81271.1 CEG81378.1 CEG84900.1 CEP07147.1 CEP07253.1 CEP09485.1 CEP13231.1 CEP13797.1 CEP15184.1 CEP16073.1 CEP16969.1 CEP19813.1 Chocu_00982.t1 Chocu_01134.t1 Chocu_02888.t1 Chocu_03441.t1 Chocu_03468.t1 Chocu…
OG0000040	ERZ95429.1 ERZ95441.1 ERZ95466.1 ERZ95467.1 ERZ97272.1 ERZ98528.1 ESA01070.1 ESA02448.1 ESA02450.1 ESA03186.1 ESA04356.1 ESA06816.1 ESA07639.1 ESA08109.1 ESA08925.1 ESA09777.1 ESA10746.1 ESA11231.1 ESA11432.1 ESA11478.1 ESA11514.1 ESA11927.1 ESA12429.1 ESA12464.1 ESA12466.1 ESA13192.1 ESA13618.1 ESA14353.1 ESA15021.1 ESA15157.1 ESA16354.1 ESA16355.1 ESA16856.1 ESA17659.1 ESA17668.1 ESA18097.1 ESA…
OG0000041	CEG65821.1 CEG65826.1 CEG67660.1 CEG72302.1 CEG78312.1 CEG78315.1 CEG78878.1 CEG78913.1 CEP09501.1 CEP10159.1 CEP12225.1 CEP14891.1 CEP16807.1 Chocu_00265.t1 Chocu_02695.t1 Chocu_05937.t1 Chocu_07142.t1 Chocu_07989.t1 EPB87089.1 EPB88747.1 EPB89694.1 EPB90702.1 EPB92680.1 ERZ96270.1 ERZ98180.1 ERZ99268.1 ERZ99751.1 ERZ99860.1 ESA00506.1 ESA00709.1 ESA00893.1 ESA01904.1 ESA02397.1 ESA04582.1 ESA04…
OG0000042	CEG62921.1 CEG63630.1 CEG64174.1 CEG64629.1 CEG65040.1 CEG66273.1 CEG67144.1 CEG67356.1 CEG67848.1 CEG69102.1 CEG69351.1 CEG70106.1 CEG70247.1 CEG70469.1 CEG71254.1 CEG72231.1 CEG72419.1 CEG72446.1 CEG72751.1 CEG73013.1 CEG73451.1 CEG73987.1 CEG75274.1 CEG75461.1 CEG75870.1 CEG76449.1 CEG76789.1 CEG77026.1 CEG77027.1 CEG77071.1 CEG77175.1 CEG77630.1 CEG78833.1 CEG79171.1 CEG81508.1 CEG81585.1 CEG…
OG0000043	CEG62846.1 CEG63237.1 CEG63612.1 CEG63613.1 CEG63763.1 CEG63984.1 CEG64071.1 CEG64891.1 CEG65337.1 CEG65338.1 CEG65663.1 CEG65890.1 CEG65970.1 CEG65971.1 CEG66188.1 CEG66475.1 CEG66732.1 CEG67520.1 CEG68053.1 CEG69540.1 CEG69946.1 CEG69958.1 CEG69959.1 CEG69960.1 CEG70341.1 CEG70856.1 CEG70857.1 CEG70905.1 CEG70925.1 CEG71121.1 CEG71122.1 CEG71150.1 CEG72075.1 CEG72158.1 CEG72804.1 CEG73275.1 CEG…
OG0000044	CEG63424.1 CEG66185.1 CEG66550.1 CEG66868.1 CEG66869.1 CEG66883.1 CEG66884.1 CEG72208.1 CEG73984.1 CEG74219.1 CEG77385.1 CEG77386.1 CEG77387.1 CEG82674.1 CEP07538.1 CEP11440.1 CEP12997.1 CEP13691.1 CEP15179.1 CEP15845.1 CEP17835.1 CEP18523.1 CEP18607.1 CEP19125.1 CEP19171.1 Chocu_00615.t1 Chocu_00846.t1 Chocu_04213.t1 Chocu_04913.t1 Chocu_05970.t1 Chocu_07723.t1 Chocu_07862.t1 Chocu_08257.t1 Choc…
OG0000045	CEG63350.1 CEG63351.1 CEG64604.1 CEG65012.1 CEG65013.1 CEG65014.1 CEG65995.1 CEG66565.1 CEG66566.1 CEG66992.1 CEG67078.1 CEG68968.1 CEG71551.1 CEG71552.1 CEG72690.1 CEG81465.1 CEG84909.1 CEP07803.1 CEP08113.1 CEP08169.1 CEP09182.1 CEP09427.1 CEP13382.1 CEP14872.1 CEP14907.1 CEP15357.1 CEP16944.1 CEP17851.1 CEP20133.1 Chocu_05472.t1 Chocu_05584.t1 Chocu_06387.t1 Chocu_10449.t1 EPB81616.1 EPB82146.…
OG0000046	CEG65419.1 CEG66635.1 CEG68135.1 CEG68975.1 CEG68976.1 CEG70732.1 CEG72447.1 CEG72448.1 CEG72449.1 CEG72450.1 CEG74560.1 CEG74561.1 CEG74562.1 CEG74563.1 CEG74564.1 CEG74803.1 CEG77681.1 CEG82163.1 CEP07074.1 CEP08573.1 CEP10384.1 CEP10432.1 CEP12401.1 CEP13934.1 CEP15448.1 Chocu_00893.t1 Chocu_02138.t1 Chocu_03294.t1 Chocu_04232.t1 Chocu_05717.t1 Chocu_06117.t1 Chocu_09095.t1 Chocu_09542.t1 EPB8…
OG0000047	CEG68264.1 CEP06799.1 CEP07172.1 CEP07581.1 CEP07633.1 CEP08769.1 CEP09128.1 CEP09149.1 CEP09753.1 CEP09776.1 CEP09836.1 CEP10396.1 CEP10556.1 CEP10784.1 CEP11043.1 CEP11687.1 CEP11916.1 CEP12431.1 CEP12528.1 CEP12641.1 CEP12661.1 CEP12669.1 CEP12848.1 CEP13623.1 CEP14152.1 CEP14344.1 CEP14445.1 CEP14773.1 CEP14937.1 CEP15706.1 CEP15977.1 CEP16278.1 CEP16676.1 CEP16720.1 CEP16734.1 CEP17350.1 CEP…
OG0000048	CEG62950.1 CEG63524.1 CEG64348.1 CEG64451.1 CEG64828.1 CEG64873.1 CEG65536.1 CEG67418.1 CEG67962.1 CEG68071.1 CEG68497.1 CEG68565.1 CEG69214.1 CEG69797.1 CEG70521.1 CEG73297.1 CEG74257.1 CEG74258.1 CEG74498.1 CEG74643.1 CEG75361.1 CEG76951.1 CEG77272.1 CEG79069.1 CEG79070.1 CEG79945.1 CEG79989.1 CEG80344.1 CEG82306.1 CEG83428.1 CEP07339.1 CEP08559.1 CEP09091.1 CEP09095.1 CEP09098.1 CEP09749.1 CEP…
OG0000049	CEG66882.1 CEG68687.1 CEG77650.1 CEG80470.1 CEG83561.1 CEP15452.1 CEP17038.1 CEP17468.1 Chocu_00454.t1 Chocu_04034.t1 Chocu_06408.t1 EPB82014.1 EPB83724.1 EPB88166.1 EPB91071.1 ERZ99435.1 ESA01656.1 ESA02156.1 ESA03488.1 ESA04513.1 ESA05258.1 ESA09487.1 ESA09511.1 ESA10195.1 ESA10196.1 ESA10542.1 ESA13795.1 ESA15099.1 ESA15100.1 ESA16967.1 ESA17719.1 ESA18495.1 ESA18525.1 ESA19771.1 ESA19772.1 ES…
OG0000050	CEG63905.1 CEG66838.1 CEG66839.1 CEG67841.1 CEG68324.1 CEG70334.1 CEG70335.1 CEG70336.1 CEG70430.1 CEG70431.1 CEG73289.1 CEG76565.1 CEG76857.1 CEG76961.1 CEG82116.1 CEG83413.1 CEP06871.1 CEP07484.1 CEP08069.1 CEP10593.1 CEP11537.1 CEP14178.1 CEP14689.1 CEP15435.1 CEP17645.1 CEP17926.1 Chocu_00589.t1 Chocu_00747.t1 Chocu_01830.t1 Chocu_02726.t1 Chocu_03151.t1 Chocu_03367.t1 Chocu_03403.t1 Chocu_05…
OG0000051	CEG69935.1 CEG76830.1 CEP07505.1 CEP13569.1 Chocu_04526.t1 Chocu_07319.t1 Chocu_07791.t1 Chocu_09217.t1 Chocu_09893.t1 Chocu_10439.t1 Chocu_10442.t1 Chocu_10487.t1 Chocu_10488.t1 Chocu_11164.t1 Chocu_11830.t1 Chocu_11934.t1 GAN11830.1 LCOR_00464.1.t1 LCOR_00504.1.t1 LCOR_00994.1.t1 LCOR_01459.1.t1 LCOR_01598.1.t1 LCOR_01890.1.t1 LCOR_03131.1.t1 LCOR_05215.1.t1 LCOR_05720.1.t1 LCOR_06047.1.t1 LCOR…
OG0000052	CEG63100.1 CEG64618.1 CEG64666.1 CEG65380.1 CEG65656.1 CEG67433.1 CEG68962.1 CEG69058.1 CEG69546.1 CEG69547.1 CEG70420.1 CEG70599.1 CEG70600.1 CEG70765.1 CEG71335.1 CEG71392.1 CEG71690.1 CEG72509.1 CEG72510.1 CEG72646.1 CEG73688.1 CEG73689.1 CEG74102.1 CEG74166.1 CEG74167.1 CEG74168.1 CEG74492.1 CEG74985.1 CEG76346.1 CEG78227.1 CEG78297.1 CEG78933.1 CEG78937.1 CEG79550.1 CEG79806.1 CEG80004.1 CEG…
OG0000053	CEG71009.1 CEG71913.1 CEG72642.1 CEG73074.1 CEG73279.1 CEG73280.1 CEG78615.1 CEG83085.1 CEG83086.1 CEG83089.1 CEG84678.1 CEG84698.1 CEP06778.1 CEP06805.1 CEP07095.1 CEP07171.1 CEP08074.1 CEP08663.1 CEP08713.1 CEP08734.1 CEP08738.1 CEP08961.1 CEP09614.1 CEP09624.1 CEP09900.1 CEP09984.1 CEP10255.1 CEP10308.1 CEP11262.1 CEP11587.1 CEP11983.1 CEP12313.1 CEP12775.1 CEP12776.1 CEP13108.1 CEP13553.1 CEP…
OG0000054	CEG63481.1 CEG63482.1 CEG70162.1 CEG71614.1 CEG72936.1 CEG74053.1 CEG74054.1 CEG75060.1 CEG76944.1 CEG83023.1 CEG83024.1 CEG83025.1 CEG83026.1 CEG83497.1 CEP11293.1 CEP12517.1 CEP15887.1 CEP16216.1 CEP17424.1 Chocu_03111.t1 Chocu_03645.t1 Chocu_04903.t1 Chocu_06917.t1 Chocu_08368.t1 Chocu_08926.t1 Chocu_11563.t1 EPB83470.1 EPB84070.1 EPB85376.1 EPB89199.1 EPB92362.1 EPB92742.1 ERZ94568.1 ERZ95036…
OG0000055	CEG64209.1 CEG65190.1 CEG66099.1 CEG67686.1 CEG68183.1 CEG68184.1 CEG69431.1 CEG71274.1 CEG71319.1 CEG71361.1 CEG71542.1 CEG71543.1 CEG74154.1 CEG74360.1 CEG75579.1 CEG75580.1 CEG76075.1 CEG76176.1 CEG76566.1 CEG78388.1 CEG79032.1 CEG80194.1 CEG81395.1 CEG82389.1 CEG82877.1 CEG84131.1 CEP12001.1 CEP13036.1 CEP13207.1 CEP14154.1 CEP15427.1 CEP16520.1 CEP16965.1 CEP18227.1 CEP18244.1 CEP18245.1 CEP…
OG0000056	CEG62903.1 CEG65638.1 CEG67803.1 CEG68166.1 CEG69497.1 CEG72883.1 CEG73008.1 CEG80708.1 CEG83166.1 CEP07247.1 CEP07251.1 CEP09271.1 CEP10789.1 CEP12219.1 CEP14074.1 CEP18988.1 CEP19028.1 Chocu_02762.t1 Chocu_04883.t1 EPB82564.1 EPB87098.1 EPB87809.1 EPB88025.1 EPB88316.1 EPB88397.1 EPB90371.1 EPB90744.1 ERZ95161.1 ERZ96307.1 ERZ97754.1 ERZ97846.1 ERZ98396.1 ESA00689.1 ESA02087.1 ESA07748.1 ESA087…
OG0000057	CEG62792.1 CEG63648.1 CEG65558.1 CEG67774.1 CEG70714.1 CEG74149.1 CEG74949.1 CEG75148.1 CEG77236.1 CEG78543.1 CEG79980.1 CEG81542.1 CEG82326.1 CEG83506.1 CEP06992.1 CEP07995.1 CEP08602.1 CEP09666.1 CEP11304.1 CEP15122.1 CEP17908.1 CEP19099.1 Chocu_02286.t1 Chocu_03915.t1 Chocu_04321.t1 Chocu_04453.t1 Chocu_06820.t1 Chocu_07213.t1 Chocu_07507.t1 Chocu_08428.t1 Chocu_10809.t1 EPB83423.1 EPB83907.1 …
OG0000058	CEG69672.1 CEG82126.1 CEG82127.1 CEP10524.1 CEP11698.1 CEP11699.1 CEP12479.1 CEP14415.1 CEP14671.1 CEP14742.1 CEP16338.1 CEP17504.1 CEP17911.1 CEP18148.1 Chocu_01524.t1 Chocu_04655.t1 Chocu_06694.t1 EPB80935.1 EPB81029.1 EPB81097.1 EPB81158.1 EPB81159.1 EPB81207.1 EPB81496.1 EPB81706.1 EPB82015.1 EPB82208.1 EPB82326.1 EPB82472.1 EPB82871.1 EPB82874.1 EPB82875.1 EPB83042.1 EPB83349.1 EPB83596.1 EP…
OG0000059	CEG65106.1 CEG68674.1 CEG69426.1 CEG69555.1 CEG69562.1 CEG71359.1 CEG72878.1 CEG72879.1 CEG73245.1 CEG75569.1 CEG77639.1 CEG78220.1 CEG78700.1 CEG83447.1 CEP10754.1 CEP12977.1 CEP13266.1 CEP13294.1 CEP13356.1 CEP14317.1 CEP14318.1 CEP19497.1 CEP19715.1 Chocu_00055.t1 Chocu_01010.t1 Chocu_01456.t1 Chocu_06318.t1 Chocu_07276.t1 Chocu_09966.t1 EPB82551.1 EPB83696.1 EPB87343.1 EPB88038.1 EPB88206.1 E…
OG0000060	CEG65166.1 CEG65266.1 CEG65764.1 CEG66451.1 CEG66658.1 CEG69740.1 CEG69805.1 CEG70583.1 CEG73157.1 CEG73480.1 CEG74539.1 CEG74920.1 CEG75289.1 CEG75596.1 CEG75597.1 CEG75627.1 CEG75786.1 CEG75967.1 CEG75980.1 CEG76063.1 CEG76410.1 CEG76552.1 CEG76690.1 CEG76709.1 CEG76790.1 CEG76993.1 CEG77049.1 CEG77166.1 CEG77324.1 CEG77523.1 CEG77927.1 CEG78374.1 CEG78583.1 CEG78584.1 CEG78873.1 CEG78874.1 CEG…
OG0000061	ERZ95263.1 ERZ97212.1 ERZ98558.1 ERZ98656.1 ERZ99411.1 ERZ99904.1 ESA01489.1 ESA01864.1 ESA01892.1 ESA01893.1 ESA01894.1 ESA01895.1 ESA01896.1 ESA02895.1 ESA03470.1 ESA04059.1 ESA04841.1 ESA06748.1 ESA06755.1 ESA07996.1 ESA09077.1 ESA09337.1 ESA09725.1 ESA11132.1 ESA11321.1 ESA12644.1 ESA12957.1 ESA13012.1 ESA13898.1 ESA14195.1 ESA14254.1 ESA14593.1 ESA16178.1 ESA17489.1 ESA17697.1 ESA17862.1 ESA…
OG0000062	CEG67095.1 CEG74678.1 CEG79693.1 CEP11592.1 CEP16296.1 Chocu_10655.t1 Chocu_10656.t1 Chocu_10688.t1 Chocu_10770.t1 Chocu_11447.t1 Chocu_11764.t1 Chocu_11765.t1 EPB82031.1 LCOR_11497.1.t1 LCOR_11498.1.t1 LCOR_11846.1.t1 LCOR_11901.1.t1 LCOR_11919.1.t1 LCOR_11924.1.t1 LCOR_11925.1.t1 LCOR_11933.1.t1 LCOR_11971.1.t1 LCOR_11972.1.t1 LCOR_11976.1.t1 LCOR_12008.1.t1 LCOR_12025.1.t1 LCOR_12116.1.t1 LCOR…
OG0000063	CEG63614.1 CEG63615.1 CEG64975.1 CEG64976.1 CEG64977.1 CEG64978.1 CEG65532.1 CEG66202.1 CEG66203.1 CEG73744.1 CEG75431.1 CEG79343.1 CEG79344.1 CEG83890.1 CEP08234.1 CEP12864.1 CEP19254.1 CEP19942.1 Chocu_01415.t1 Chocu_02558.t1 Chocu_03089.t1 Chocu_07081.t1 Chocu_07916.t1 EPB87957.1 EPB88011.1 EPB89524.1 EPB91342.1 EPB92785.1 ERZ96178.1 ERZ97384.1 ESA02517.1 ESA16963.1 ESA22282.1 EXX57702.1 EXX57…
OG0000064	CEG63242.1 CEG65620.1 CEG65621.1 CEG66323.1 CEG67730.1 CEG70123.1 CEG74999.1 CEG75028.1 CEG75128.1 CEG75129.1 CEG75130.1 CEG75131.1 CEG75712.1 CEG75713.1 CEG81146.1 CEG84205.1 CEG84206.1 CEG84828.1 CEP08311.1 CEP10178.1 CEP11000.1 CEP12071.1 CEP12886.1 CEP15104.1 CEP19049.1 Chocu_00071.t1 Chocu_03601.t1 Chocu_05664.t1 Chocu_06120.t1 Chocu_08661.t1 Chocu_08700.t1 Chocu_09183.t1 Chocu_09865.t1 EPB8…
OG0000065	CEG64880.1 CEG64881.1 CEG64882.1 CEG65977.1 CEG65978.1 CEG65979.1 CEG65980.1 CEG65981.1 CEG66457.1 CEG66458.1 CEG72345.1 CEG75853.1 CEG75854.1 CEG78677.1 CEG78678.1 CEG79918.1 CEP08191.1 CEP08484.1 CEP09787.1 CEP13205.1 CEP15973.1 CEP16804.1 CEP19653.1 CEP19654.1 Chocu_02691.t1 Chocu_03226.t1 Chocu_03733.t1 Chocu_06178.t1 Chocu_07267.t1 Chocu_09129.t1 EPB83268.1 EPB84403.1 EPB85158.1 EPB88268.1 E…
OG0000066	CEG65303.1 CEG65304.1 CEG65505.1 CEG65506.1 CEG68990.1 CEG68991.1 CEG72475.1 CEG73325.1 CEG73326.1 CEG73327.1 CEG74792.1 CEG74793.1 CEG75776.1 CEG75777.1 CEG78639.1 CEG80601.1 CEG81003.1 CEG81594.1 CEP10844.1 CEP12288.1 CEP13062.1 CEP13824.1 CEP14416.1 CEP17785.1 Chocu_00786.t1 Chocu_04101.t1 Chocu_05110.t1 Chocu_06598.t1 Chocu_07546.t1 Chocu_07715.t1 Chocu_08933.t1 Chocu_09031.t1 Chocu_11949.t1 …
OG0000067	CEG79552.1 CEP11994.1 Chocu_10734.t1 Chocu_10957.t1 Chocu_11403.t1 EPB80919.1 EPB80986.1 EPB85751.1 EPB90749.1 EPB90910.1 ERZ97356.1 ERZ97357.1 ERZ98203.1 ERZ98778.1 ERZ98797.1 ERZ98798.1 ERZ98799.1 ERZ98803.1 ERZ98804.1 ESA01607.1 ESA01608.1 ESA02138.1 ESA03341.1 ESA05345.1 ESA07445.1 ESA07940.1 ESA08611.1 ESA09581.1 ESA11043.1 ESA11573.1 ESA11574.1 ESA11791.1 ESA11955.1 ESA14763.1 ESA15991.1 ES…
OG0000068	CEG66516.1 CEG66517.1 CEG66765.1 CEG66998.1 CEG67009.1 CEG72458.1 CEG73831.1 CEG78155.1 CEG78165.1 CEG82247.1 CEP11395.1 CEP11661.1 CEP13104.1 CEP16888.1 CEP18233.1 CEP18985.1 CEP19191.1 CEP19932.1 CEP20144.1 Chocu_00776.t1 Chocu_02224.t1 Chocu_02234.t1 Chocu_03265.t1 Chocu_03867.t1 Chocu_04041.t1 Chocu_05537.t1 Chocu_08148.t1 Chocu_09753.t1 EPB81656.1 EPB82058.1 EPB87655.1 EPB87813.1 EPB88611.1 …
OG0000069	CEG62908.1 CEG62909.1 CEG62910.1 CEG62911.1 CEG62912.1 CEG64744.1 CEG67972.1 CEG67973.1 CEG70711.1 CEG72367.1 CEG74027.1 CEG74028.1 CEG74113.1 CEG77262.1 CEG79982.1 CEG80204.1 CEG82775.1 CEG83199.1 CEP10185.1 CEP13832.1 CEP15235.1 CEP16191.1 CEP16811.1 CEP18209.1 CEP19496.1 CEP19858.1 Chocu_00836.t1 Chocu_01726.t1 Chocu_02763.t1 Chocu_02779.t1 Chocu_04054.t1 Chocu_04303.t1 Chocu_05548.t1 Chocu_07…
OG0000070	CEG63206.1 CEG64808.1 CEG65041.1 CEG65696.1 CEG65697.1 CEG65924.1 CEG66659.1 CEG67868.1 CEG67919.1 CEG68481.1 CEG68507.1 CEG68570.1 CEG68571.1 CEG70105.1 CEG70708.1 CEG71762.1 CEG71954.1 CEG71955.1 CEG72232.1 CEG72500.1 CEG73012.1 CEG74083.1 CEG74304.1 CEG74853.1 CEG75460.1 CEG75869.1 CEG75959.1 CEG76573.1 CEG76753.1 CEG76848.1 CEG77086.1 CEG77606.1 CEG77607.1 CEG77781.1 CEG78253.1 CEG78603.1 CEG…
OG0000071	CEG62923.1 CEG62985.1 CEG63410.1 CEG63517.1 CEG63631.1 CEG65042.1 CEG65139.1 CEG65585.1 CEG65698.1 CEG67357.1 CEG67584.1 CEG67869.1 CEG68232.1 CEG68506.1 CEG68572.1 CEG70248.1 CEG71761.1 CEG71866.1 CEG72233.1 CEG72553.1 CEG73520.1 CEG73559.1 CEG74406.1 CEG74852.1 CEG75062.1 CEG75672.1 CEG75868.1 CEG76574.1 CEG76575.1 CEG76751.1 CEG76752.1 CEG76864.1 CEG77087.1 CEG77613.1 CEG78604.1 CEG78718.1 CEG…
OG0000072	CEG75094.1 CEP07170.1 CEP08464.1 CEP08737.1 CEP09063.1 CEP09607.1 CEP10122.1 CEP10399.1 CEP10400.1 CEP10404.1 CEP11037.1 CEP11038.1 CEP11040.1 CEP11121.1 CEP11207.1 CEP12339.1 CEP12681.1 CEP12682.1 CEP12684.1 CEP13554.1 CEP13562.1 CEP14087.1 CEP14345.1 CEP14346.1 CEP16729.1 CEP16759.1 CEP16766.1 CEP16769.1 CEP16773.1 CEP16774.1 CEP17006.1 CEP17055.1 CEP17056.1 CEP19137.1 CEP19503.1 Chocu_04486.t1…
OG0000073	CEP10778.1 EPB88295.1 ERZ95828.1 ERZ95830.1 ERZ95904.1 ERZ96799.1 ERZ96991.1 ERZ97078.1 ERZ98047.1 ERZ98613.1 ERZ98702.1 ESA00533.1 ESA00862.1 ESA01122.1 ESA01286.1 ESA01455.1 ESA03024.1 ESA03711.1 ESA05941.1 ESA06483.1 ESA07807.1 ESA09394.1 ESA09642.1 ESA11671.1 ESA12286.1 ESA12375.1 ESA13496.1 ESA16184.1 ESA16632.1 ESA17393.1 ESA18313.1 ESA21128.1 ESA21292.1 ESA23955.1 ESA24195.1 EXX50624.1 EXX…
OG0000074	CEG67763.1 CEG67764.1 CEG67765.1 CEG70721.1 CEG72307.1 CEG72308.1 CEG73789.1 CEG73790.1 CEG73791.1 CEG73792.1 CEG73794.1 CEG74963.1 CEG75403.1 CEP07970.1 CEP13025.1 CEP13026.1 CEP14588.1 CEP15751.1 CEP17555.1 CEP19406.1 CEP19407.1 CEP19408.1 Chocu_01098.t1 Chocu_06343.t1 Chocu_07048.t1 Chocu_07580.t1 Chocu_07583.t1 Chocu_07790.t1 Chocu_08074.t1 Chocu_09851.t1 EPB84243.1 EPB85141.1 EPB85142.1 EPB8…
OG0000075	CEG62781.1 CEG63759.1 CEG66723.1 CEG67097.1 CEG71059.1 CEG72358.1 CEG74604.1 CEG75872.1 CEG80149.1 CEG81666.1 CEG81670.1 CEG83595.1 CEG83596.1 CEP09126.1 CEP09311.1 CEP11275.1 CEP15624.1 CEP15964.1 CEP18489.1 CEP19478.1 Chocu_00525.t1 Chocu_01827.t1 Chocu_03069.t1 Chocu_04210.t1 Chocu_05252.t1 Chocu_07310.t1 Chocu_08318.t1 Chocu_09077.t1 Chocu_10028.t1 EPB81806.1 EPB82171.1 EPB82902.1 EPB83958.1 …
OG0000076	CEG69945.1 CEG71043.1 CEG71128.1 CEG75228.1 CEG83005.1 Chocu_09917.t1 Chocu_10132.t1 EPB81965.1 ERZ94687.1 ERZ94810.1 ERZ94819.1 ERZ94820.1 ERZ94858.1 ERZ94859.1 ERZ99639.1 ESA00348.1 ESA00402.1 ESA01127.1 ESA01131.1 ESA01132.1 ESA01133.1 ESA03560.1 ESA03886.1 ESA03944.1 ESA04725.1 ESA07704.1 ESA07706.1 ESA07833.1 ESA08474.1 ESA09187.1 ESA09390.1 ESA09391.1 ESA10523.1 ESA11370.1 ESA13876.1 ESA144…
OG0000077	CEG64518.1 CEG65720.1 CEG65721.1 CEG68192.1 CEG69760.1 CEG70898.1 CEG74916.1 CEG78481.1 CEG78491.1 CEG78492.1 CEG79162.1 CEG79165.1 CEG79854.1 CEG82450.1 CEG82649.1 CEP07548.1 CEP08795.1 CEP08798.1 CEP12712.1 CEP15097.1 CEP18981.1 CEP19437.1 Chocu_00885.t1 Chocu_00902.t1 Chocu_00903.t1 Chocu_03321.t1 Chocu_03562.t1 Chocu_08002.t1 Chocu_10948.t1 EPB81521.1 EPB81631.1 EPB85957.1 EPB86777.1 EPB86778…
OG0000078	CEG66118.1 CEG66399.1 CEG67010.1 CEG68335.1 CEG70610.1 CEG71167.1 CEG73258.1 CEG76106.1 CEG76107.1 CEG76153.1 CEG76577.1 CEG76580.1 CEG78282.1 CEG79889.1 CEP11892.1 CEP14999.1 CEP15407.1 CEP17590.1 CEP18252.1 CEP19447.1 Chocu_00382.t1 Chocu_00400.t1 Chocu_00863.t1 Chocu_04221.t1 Chocu_08640.t1 Chocu_08741.t1 Chocu_09413.t1 Chocu_09934.t1 Chocu_09951.t1 EPB81042.1 EPB83136.1 EPB84454.1 EPB87295.1 …
OG0000079	CEG65765.1 CEG65766.1 CEG65770.1 CEG65947.1 CEG67793.1 CEG68369.1 CEG68370.1 CEG68783.1 CEG68839.1 CEG68840.1 CEG68841.1 CEG69681.1 CEG71465.1 CEG74671.1 CEG76607.1 CEG78550.1 CEG79281.1 CEG84408.1 CEP09592.1 CEP10351.1 CEP10449.1 CEP10452.1 CEP14683.1 CEP17482.1 CEP18822.1 CEP19173.1 Chocu_01546.t1 Chocu_02476.t1 Chocu_02601.t1 Chocu_05915.t1 Chocu_06420.t1 Chocu_09100.t1 Chocu_11445.t1 EPB84551…
OG0000080	CEG64701.1 CEG66623.1 CEG66624.1 CEG70768.1 CEG72390.1 CEG72391.1 CEG72392.1 CEG75483.1 CEG75501.1 CEG75502.1 CEG77193.1 CEG77200.1 CEG78863.1 CEG78864.1 CEG78885.1 CEG82460.1 CEG82639.1 CEG82640.1 CEG83081.1 CEG83082.1 CEG83083.1 CEP10775.1 CEP11847.1 CEP14774.1 CEP17742.1 CEP19492.1 CEP19556.1 Chocu_01812.t1 Chocu_01817.t1 Chocu_06225.t1 Chocu_06394.t1 Chocu_08241.t1 EPB82552.1 EPB85749.1 EPB87…
OG0000081	CEG63706.1 CEG64251.1 CEG66404.1 CEG68131.1 CEG69100.1 CEG72192.1 CEG72324.1 CEG72452.1 CEG72894.1 CEG77941.1 CEG78275.1 CEG78276.1 CEG78802.1 CEG78803.1 CEG81436.1 CEG83065.1 CEG83724.1 CEG83746.1 CEP08179.1 CEP08645.1 CEP12919.1 CEP13610.1 CEP14390.1 CEP17980.1 CEP18844.1 CEP19487.1 Chocu_00407.t1 Chocu_01630.t1 Chocu_01797.t1 Chocu_02135.t1 Chocu_04113.t1 Chocu_04115.t1 Chocu_04230.t1 Chocu_07…
OG0000082	CEG63680.1 CEG64647.1 CEG64648.1 CEG70278.1 CEG72898.1 CEG73330.1 CEG76739.1 CEG78634.1 CEG78810.1 CEG80967.1 CEG85084.1 CEP08244.1 CEP10939.1 CEP12632.1 CEP15329.1 CEP15438.1 CEP16023.1 CEP16701.1 CEP16702.1 CEP17907.1 Chocu_01733.t1 Chocu_01788.t1 Chocu_02752.t1 Chocu_04241.t1 Chocu_04751.t1 Chocu_05559.t1 EPB82814.1 EPB84283.1 EPB84969.1 EPB84970.1 EPB85469.1 EPB85470.1 EPB86594.1 EPB86595.1 E…
OG0000083	CEG63279.1 CEG66374.1 CEG66913.1 CEG66914.1 CEG66976.1 CEG74842.1 CEG80231.1 CEG80232.1 CEG80233.1 CEG81876.1 CEG81877.1 CEG82482.1 CEG83558.1 CEP14663.1 CEP19795.1 Chocu_00577.t1 Chocu_03508.t1 Chocu_06163.t1 Chocu_10451.t1 EPB80980.1 EPB80981.1 EPB81280.1 EPB83955.1 EPB84130.1 EPB90674.1 ERZ97367.1 ERZ97368.1 ERZ97369.1 ERZ97925.1 ESA08218.1 ESA13071.1 ESA13072.1 ESA13079.1 ESA16068.1 ESA17069.…
OG0000084	CEG68452.1 CEG77141.1 CEP13223.1 CEP18682.1 CEP19097.1 Chocu_00602.t1 EPB81851.1 EPB81974.1 EPB92043.1 ERZ94775.1 ERZ94776.1 ERZ94777.1 ERZ96091.1 ERZ96423.1 ERZ96894.1 ERZ96906.1 ERZ97438.1 ERZ98309.1 ERZ98902.1 ERZ98936.1 ERZ98937.1 ERZ98938.1 ERZ98939.1 ERZ99344.1 ERZ99346.1 ESA00490.1 ESA02572.1 ESA02617.1 ESA03907.1 ESA05250.1 ESA05851.1 ESA06060.1 ESA07392.1 ESA07402.1 ESA09812.1 ESA10261.1…
OG0000085	CEG64343.1 CEG64394.1 CEG68003.1 CEG68073.1 CEG68074.1 CEG68493.1 CEG68494.1 CEG69795.1 CEG71882.1 CEG72415.1 CEG73758.1 CEG73901.1 CEG74255.1 CEG74256.1 CEG74323.1 CEG75353.1 CEG76616.1 CEG76617.1 CEG76618.1 CEG77596.1 CEG79835.1 CEG79942.1 CEG82360.1 CEG82401.1 CEG83513.1 CEG83514.1 CEG83753.1 CEG83866.1 CEG84508.1 CEP08726.1 CEP12740.1 CEP13224.1 CEP13564.1 CEP17264.1 CEP19022.1 SAL95413.1 SAL…
OG0000086	CEG66171.1 CEG66980.1 CEG66981.1 CEG66999.1 CEG69059.1 CEG69060.1 CEG69279.1 CEG70117.1 CEG71208.1 CEG71571.1 CEG74421.1 CEG75248.1 CEG75319.1 CEG75930.1 CEG75931.1 CEG75932.1 CEG77070.1 CEG82487.1 CEG84425.1 CEG84516.1 CEP07595.1 CEP08214.1 CEP09242.1 CEP09377.1 CEP10643.1 CEP11950.1 CEP12505.1 CEP12742.1 CEP13319.1 CEP13584.1 CEP14225.1 CEP14615.1 CEP16440.1 CEP18528.1 CEP19194.1 CEP19541.1 CEP…
OG0000087	CEG63600.1 CEG68569.1 CEG75894.1 CEG76846.1 CEG78740.1 CEG83793.1 CEP08480.1 CEP09360.1 CEP09889.1 CEP10251.1 CEP10324.1 CEP10371.1 CEP10397.1 CEP11174.1 CEP13607.1 CEP15935.1 CEP16189.1 CEP16767.1 CEP17053.1 CEP17054.1 CEP17323.1 CEP17604.1 CEP18084.1 CEP19213.1 EPB81136.1 EPB81623.1 EPB81955.1 EPB82634.1 EPB83051.1 EPB83587.1 EPB84966.1 EPB84967.1 EPB84971.1 EPB86040.1 EPB86860.1 EPB87823.1 EPB…
OG0000088	CEG63915.1 CEG64524.1 CEG67426.1 CEG67600.1 CEG67827.1 CEG71144.1 CEG71145.1 CEG71655.1 CEG71656.1 CEG71657.1 CEG74393.1 CEG80889.1 CEG81131.1 CEG82885.1 CEP12174.1 CEP12458.1 CEP14587.1 CEP17679.1 CEP18738.1 CEP20087.1 Chocu_00519.t1 Chocu_02554.t1 Chocu_04824.t1 Chocu_05833.t1 Chocu_06329.t1 EPB83295.1 EPB86499.1 EPB87890.1 EPB87984.1 EPB88096.1 EPB88948.1 EPB89945.1 EPB90221.1 ESA01176.1 ESA09…
OG0000089	CEG63238.1 CEG63697.1 CEG64358.1 CEG64697.1 CEG64817.1 CEG64818.1 CEG64947.1 CEG66990.1 CEG67145.1 CEG67190.1 CEG70417.1 CEG71331.1 CEG71391.1 CEG72841.1 CEG74103.1 CEG74494.1 CEG75793.1 CEG76161.1 CEG76277.1 CEG76418.1 CEG76455.1 CEG76672.1 CEG76899.1 CEG77984.1 CEG78273.1 CEG79963.1 CEG80373.1 CEG82465.1 CEG83718.1 CEG84665.1 CEP06808.1 CEP06839.1 CEP07629.1 CEP09145.1 CEP11721.1 CEP11873.1 CEP…
OG0000090	CEG63591.1 CEG63694.1 CEG64488.1 CEG65545.1 CEG71581.1 CEG71582.1 CEG74911.1 CEG79850.1 CEG82447.1 CEG83577.1 CEP08387.1 CEP11791.1 CEP12774.1 CEP13291.1 CEP16450.1 CEP19240.1 CEP20063.1 Chocu_00322.t1 Chocu_00575.t1 Chocu_02571.t1 Chocu_02918.t1 Chocu_03673.t1 Chocu_04755.t1 Chocu_09459.t1 Chocu_10702.t1 Chocu_11813.t1 EPB83381.1 EPB83413.1 EPB85502.1 EPB86207.1 EPB87566.1 EPB87612.1 EPB88334.1 …
OG0000091	CEG63154.1 CEG63885.1 CEG66771.1 CEG72261.1 CEG77317.1 CEG77976.1 CEG78105.1 CEG80177.1 CEG83523.1 CEP07992.1 CEP11792.1 CEP16104.1 CEP16256.1 CEP17022.1 CEP19439.1 CEP19440.1 Chocu_00104.t1 Chocu_01621.t1 Chocu_01722.t1 Chocu_05558.t1 Chocu_07719.t1 Chocu_07757.t1 Chocu_08325.t1 EPB81936.1 EPB85370.1 EPB87230.1 EPB87311.1 EPB87312.1 EPB88332.1 EPB88333.1 EPB88659.1 EPB91784.1 ERZ95314.1 ERZ95319…
OG0000092	Chocu_01329.t1 Chocu_02926.t1 Chocu_04833.t1 Chocu_05469.t1 Chocu_06789.t1 Chocu_07855.t1 Chocu_09849.t1 Chocu_10415.t1 Chocu_10545.t1 Chocu_10668.t1 Chocu_10774.t1 Chocu_10855.t1 Chocu_10921.t1 Chocu_11116.t1 Chocu_11354.t1 Chocu_11636.t1 LRAMOSA11292.mRNA1 SAL96160.1 SAL97855.1 SAL99782.1 SAM00810.1 SAM03751.1 jgi|Aspnid1|1187|AN8644 jgi|Aspnid1|5900|AN0825 jgi|Aspnid1|6074|AN0671 jgi|Aspnid1|8…
OG0000093	CEG62871.1 CEG62872.1 CEG65379.1 CEG66406.1 CEG66407.1 CEG68079.1 CEG68830.1 CEG70464.1 CEG70694.1 CEG71606.1 CEG73096.1 CEG74436.1 CEG76693.1 CEG76907.1 CEG80523.1 CEG81982.1 CEG81983.1 CEG83370.1 CEG84491.1 CEG84890.1 CEP07487.1 CEP07727.1 CEP08393.1 CEP08595.1 CEP09834.1 CEP19467.1 CEP20040.1 Chocu_06152.t1 Chocu_08451.t1 Chocu_11336.t1 Chocu_11647.t1 EPB80987.1 EPB81410.1 EPB82225.1 EPB83220.…
OG0000094	CEG63989.1 CEG64092.1 CEG64345.1 CEG64347.1 CEG64392.1 CEG64874.1 CEG65636.1 CEG66593.1 CEG67740.1 CEG68006.1 CEG68078.1 CEG68563.1 CEG68564.1 CEG70855.1 CEG72049.1 CEG72524.1 CEG72525.1 CEG73899.1 CEG73900.1 CEG74325.1 CEG74940.1 CEG75072.1 CEG75921.1 CEG75922.1 CEG76380.1 CEG76619.1 CEG76664.1 CEG76712.1 CEG76713.1 CEG76742.1 CEG77138.1 CEG77139.1 CEG77598.1 CEG78301.1 CEG78415.1 CEG78473.1 CEG…
OG0000095	ERZ95759.1 ERZ96983.1 ERZ97070.1 ESA01481.1 ESA01511.1 ESA03727.1 ESA03759.1 ESA03800.1 ESA04573.1 ESA04737.1 ESA05415.1 ESA05623.1 ESA07472.1 ESA12026.1 ESA12163.1 ESA14791.1 ESA18248.1 ESA19535.1 ESA21905.1 ESA22918.1 ESA23504.1 EXX50508.1 EXX50589.1 EXX53086.1 EXX53182.1 EXX53373.1 EXX53595.1 EXX53751.1 EXX53867.1 EXX54722.1 EXX54966.1 EXX54977.1 EXX55524.1 EXX55821.1 EXX56628.1 EXX57029.1 EXX…
OG0000096	CEG67737.1 CEG74991.1 CEG75379.1 CEG77438.1 CEP07200.1 CEP08363.1 CEP14310.1 CEP14859.1 CEP15267.1 CEP15949.1 Chocu_02597.t1 Chocu_02987.t1 Chocu_03284.t1 Chocu_05224.t1 Chocu_05601.t1 EPB81738.1 EPB82729.1 EPB85539.1 EPB85907.1 EPB87567.1 EPB87935.1 EPB89698.1 EPB89833.1 EPB91228.1 ERZ99387.1 ESA00260.1 ESA00584.1 ESA02974.1 ESA03384.1 ESA03479.1 ESA19353.1 EXX52002.1 EXX53119.1 EXX54601.1 EXX59…
OG0000097	CEG66286.1 CEG67948.1 CEG68689.1 CEG71214.1 CEG71340.1 CEG71854.1 CEG77620.1 CEP11448.1 CEP11924.1 CEP12118.1 CEP13652.1 CEP14006.1 CEP15511.1 CEP18364.1 Chocu_00599.t1 Chocu_01991.t1 Chocu_03798.t1 Chocu_05713.t1 Chocu_06995.t1 Chocu_08465.t1 Chocu_10024.t1 EPB82709.1 EPB83526.1 EPB85358.1 EPB86438.1 EPB90047.1 EPB90494.1 EPB91556.1 ESA04051.1 ESA10885.1 EXX66107.1 EXX77556.1 EXX77557.1 EXX77558…
OG0000098	CEG64865.1 CEG66331.1 CEG67026.1 CEG68333.1 CEG71699.1 CEG72256.1 CEG72257.1 CEG72258.1 CEG76569.1 CEG76570.1 CEG77401.1 CEG80021.1 CEG84011.1 CEP06786.1 CEP10723.1 CEP11530.1 CEP13648.1 CEP13720.1 CEP20033.1 Chocu_03667.t1 Chocu_03811.t1 Chocu_06715.t1 Chocu_07518.t1 Chocu_07674.t1 Chocu_08732.t1 EPB82299.1 EPB82809.1 EPB86677.1 EPB90888.1 EPB91544.1 EPB92406.1 ERZ98035.1 ESA07215.1 ESA08114.1 E…
OG0000099	CEG62888.1 CEG64485.1 CEG68103.1 CEG69693.1 CEG69694.1 CEG69695.1 CEG71791.1 CEG72861.1 CEG77044.1 CEG79870.1 CEP07033.1 CEP10796.1 CEP14932.1 CEP15647.1 CEP16317.1 CEP17995.1 CEP19799.1 Chocu_02897.t1 Chocu_02938.t1 Chocu_04504.t1 Chocu_05283.t1 Chocu_08586.t1 EPB84652.1 EPB85071.1 EPB85761.1 EPB87550.1 EPB87582.1 EPB89293.1 EPB90679.1 EPB90680.1 EPB91096.1 ERZ94750.1 ESA09803.1 EXX57826.1 GAN01…
OG0000100	ERZ94689.1 ERZ96154.1 ERZ96380.1 ERZ96605.1 ERZ97437.1 ERZ99345.1 ERZ99503.1 ERZ99581.1 ESA01417.1 ESA05495.1 ESA06049.1 ESA06702.1 ESA06741.1 ESA07411.1 ESA07493.1 ESA07641.1 ESA07665.1 ESA07671.1 ESA09633.1 ESA10219.1 ESA11189.1 ESA11985.1 ESA12168.1 ESA12328.1 ESA13308.1 ESA15236.1 ESA16797.1 ESA16806.1 ESA16827.1 ESA17126.1 ESA17301.1 ESA17302.1 ESA17304.1 ESA17377.1 ESA17633.1 ESA18255.1 ESA…
OG0000101	CEG63300.1 CEG66965.1 CEG70762.1 CEG71109.1 CEG78857.1 CEG79335.1 CEP10189.1 CEP11330.1 CEP14142.1 CEP15640.1 CEP16602.1 Chocu_00872.t1 Chocu_01008.t1 Chocu_02832.t1 Chocu_03217.t1 Chocu_04693.t1 Chocu_05210.t1 EPB83792.1 EPB85775.1 EPB89504.1 EPB89893.1 EPB90011.1 EPB92446.1 ERZ99153.1 ESA00610.1 ESA03258.1 ESA05533.1 ESA21436.1 ESA24071.1 EXX50924.1 EXX57941.1 EXX58485.1 EXX60945.1 EXX61253.1 E…
OG0000102	CEG65942.1 CEG69559.1 CEG70510.1 CEG71357.1 CEG71358.1 CEG72063.1 CEG72483.1 CEG75993.1 CEG77910.1 CEG78219.1 CEG80656.1 CEG81582.1 CEG81583.1 CEG83709.1 CEP10165.1 CEP11023.1 CEP13358.1 CEP14915.1 CEP18356.1 Chocu_00058.t1 Chocu_01011.t1 Chocu_02002.t1 Chocu_06376.t1 Chocu_10401.t1 Chocu_11461.t1 EPB81885.1 EPB82697.1 EPB83700.1 EPB88374.1 EPB88550.1 EPB90014.1 EPB90280.1 ERZ99408.1 ERZ99884.1 E…
OG0000103	CEG63164.1 CEG63165.1 CEG65782.1 CEG68937.1 CEG69154.1 CEG71265.1 CEG75525.1 CEG78770.1 CEG80862.1 CEG80863.1 CEG83739.1 CEG84194.1 CEG84195.1 CEG84196.1 CEG84197.1 CEG84651.1 CEG84652.1 CEP11130.1 CEP14397.1 CEP15863.1 CEP17952.1 CEP18184.1 Chocu_00560.t1 Chocu_01856.t1 Chocu_02858.t1 Chocu_06002.t1 Chocu_08826.t1 Chocu_09767.t1 EPB81326.1 EPB82118.1 EPB82327.1 EPB82501.1 EPB84948.1 EPB89109.1 E…
OG0000104	CEG67122.1 CEG69179.1 CEG69180.1 CEG70088.1 CEG70089.1 CEG70090.1 CEG72571.1 CEG72572.1 CEG72669.1 CEG72678.1 CEG72679.1 CEG76302.1 CEG81506.1 CEG82200.1 CEG82203.1 CEG82745.1 CEP08187.1 CEP08706.1 CEP08848.1 CEP09226.1 CEP13726.1 CEP19443.1 Chocu_01076.t1 Chocu_05757.t1 Chocu_06384.t1 Chocu_08599.t1 Chocu_09558.t1 Chocu_09626.t1 EPB84872.1 EPB86448.1 EPB87307.1 EPB88506.1 EPB90733.1 EPB92801.1 E…
OG0000105	CEG63804.1 CEG69505.1 CEG69725.1 CEG71896.1 CEG71900.1 CEG79446.1 CEG79530.1 CEG80856.1 CEG84814.1 CEP09267.1 CEP11473.1 CEP11843.1 CEP12210.1 CEP14423.1 CEP16819.1 CEP17459.1 Chocu_01815.t1 Chocu_02213.t1 Chocu_02788.t1 Chocu_03683.t1 Chocu_03814.t1 Chocu_06104.t1 Chocu_07080.t1 Chocu_09530.t1 EPB83643.1 EPB84261.1 EPB85030.1 EPB86265.1 EPB86347.1 EPB87276.1 EPB90598.1 EPB91428.1 ESA05762.1 ESA1…
OG0000106	CEG66213.1 CEG75415.1 CEP09246.1 CEP10541.1 CEP11684.1 CEP17260.1 CEP18653.1 Chocu_06695.t1 Chocu_07505.t1 Chocu_10060.t1 EPB81364.1 EPB85547.1 EPB86578.1 EPB90411.1 EPB92975.1 ERZ95212.1 ERZ96041.1 ERZ96488.1 ESA01082.1 ESA11546.1 ESA12780.1 ESA14025.1 ESA14298.1 ESA20491.1 ESA20492.1 ESA20493.1 ESA20505.1 ESA20694.1 ESA20704.1 ESA20720.1 ESA20839.1 ESA20853.1 ESA20854.1 ESA20866.1 ESA22569.1 ES…
OG0000107	CEG63331.1 CEG63332.1 CEG64884.1 CEG67037.1 CEG67038.1 CEG69250.1 CEG69852.1 CEG78259.1 CEG78681.1 CEG79211.1 CEP07602.1 CEP09792.1 CEP10640.1 CEP10737.1 CEP11988.1 CEP16606.1 Chocu_03756.t1 Chocu_04446.t1 Chocu_05024.t1 Chocu_06365.t1 Chocu_06752.t1 Chocu_08797.t1 Chocu_08897.t1 Chocu_10667.t1 EPB81087.1 EPB82214.1 EPB82295.1 EPB83340.1 EPB83786.1 EPB84209.1 EPB84784.1 EPB87028.1 EPB92772.1 ERZ9…
OG0000108	CEG64907.1 CEG66178.1 CEG67753.1 CEG69286.1 CEG69350.1 CEG69366.1 CEG70290.1 CEG70292.1 CEG70293.1 CEG71708.1 CEG71709.1 CEG75447.1 CEG75884.1 CEG76210.1 CEG79551.1 CEG80679.1 CEG80680.1 CEG81687.1 CEG83115.1 CEG83117.1 CEP09735.1 CEP10551.1 CEP11172.1 CEP13177.1 CEP13687.1 CEP14033.1 CEP14745.1 CEP14944.1 CEP15201.1 CEP16002.1 CEP19078.1 Chocu_00372.t1 Chocu_00378.t1 Chocu_02245.t1 Chocu_08505.t…
OG0000109	CEG65940.1 CEG65941.1 CEG68250.1 CEG68251.1 CEG71594.1 CEG71595.1 CEG71929.1 CEG71930.1 CEG72241.1 CEG72242.1 CEG72243.1 CEG73212.1 CEG73213.1 CEG75257.1 CEG80786.1 CEG81776.1 CEG81777.1 CEG82778.1 CEG82779.1 CEG83710.1 CEG84587.1 CEP07864.1 CEP14903.1 CEP16510.1 CEP18798.1 CEP19094.1 CEP19415.1 Chocu_01879.t1 Chocu_05684.t1 Chocu_06219.t1 Chocu_06254.t1 Chocu_08846.t1 EPB83282.1 EPB84136.1 EPB88…
OG0000110	CEG69625.1 Chocu_06690.t1 Chocu_10235.t1 Chocu_10748.t1 Chocu_11552.t1 Chocu_11661.t1 Chocu_11689.t1 ERZ95732.1 ERZ99598.1 ERZ99975.1 ESA04692.1 ESA04959.1 ESA17575.1 ESA17665.1 ESA22118.1 EXX65538.1 EXX72715.1 jgi|Rhior3|10005|RO3G_00204 jgi|Rhior3|10155|RO3G_00365 jgi|Rhior3|10395|RO3G_00617 jgi|Rhior3|10756|RO3G_01009 jgi|Rhior3|10773|RO3G_01027 jgi|Rhior3|10895|RO3G_01165 jgi|Rhior3|11170|RO3…
OG0000111	CEP07335.1 CEP07552.1 CEP07554.1 CEP07558.1 CEP07906.1 CEP08190.1 CEP08817.1 CEP08818.1 CEP11253.1 CEP11638.1 CEP11669.1 CEP12407.1 CEP12825.1 CEP12840.1 CEP13507.1 CEP14269.1 CEP14326.1 CEP14535.1 CEP14536.1 CEP15326.1 CEP15403.1 CEP15797.1 CEP15867.1 CEP15868.1 CEP15930.1 CEP15993.1 CEP16724.1 CEP18091.1 CEP18853.1 CEP20030.1 EPB80920.1 EPB81056.1 EPB81361.1 EPB81455.1 EPB81905.1 EPB82017.1 EPB…
OG0000112	CEG65969.1 CEG67140.1 CEG67859.1 CEG72639.1 CEG77599.1 CEG79884.1 CEP10389.1 CEP17137.1 CEP18687.1 CEP19725.1 Chocu_00063.t1 Chocu_00553.t1 Chocu_01065.t1 Chocu_01184.t1 EPB83058.1 EPB86924.1 EPB89428.1 EPB89654.1 ERZ95747.1 ERZ98678.1 ESA07490.1 ESA08520.1 ESA11893.1 ESA15796.1 EXX51558.1 EXX51559.1 EXX52113.1 EXX79041.1 GAN01534.1 GAN02526.1 GAN03037.1 GAN04198.1 LCOR_00770.1.t1 LCOR_02041.1.t1…
OG0000113	CEG66920.1 CEG66921.1 CEG68088.1 CEG69280.1 CEG71250.1 CEG71369.1 CEG72368.1 CEG72728.1 CEG76937.1 CEG81738.1 CEG83342.1 CEP08742.1 CEP10297.1 CEP12317.1 CEP12323.1 CEP12434.1 CEP13683.1 CEP14930.1 CEP16443.1 CEP17512.1 CEP18622.1 Chocu_03373.t1 Chocu_04242.t1 Chocu_04424.t1 Chocu_05876.t1 Chocu_05886.t1 Chocu_10853.t1 EPB83214.1 EPB83448.1 EPB83475.1 EPB86149.1 EPB86515.1 EPB88752.1 EPB92644.1 E…
OG0000114	CEG65049.1 CEG66973.1 CEG67907.1 CEG69624.1 CEG70847.1 CEG74075.1 CEG74602.1 CEG82494.1 CEG84790.1 CEG84863.1 CEG84908.1 CEP08002.1 CEP08059.1 CEP09313.1 CEP16865.1 CEP18812.1 CEP19680.1 CEP19960.1 Chocu_01043.t1 Chocu_01994.t1 Chocu_02326.t1 Chocu_03772.t1 Chocu_05124.t1 Chocu_05364.t1 Chocu_06708.t1 Chocu_06712.t1 EPB81238.1 EPB83956.1 EPB84148.1 EPB84325.1 EPB87057.1 EPB87470.1 EPB89170.1 EPB9…
OG0000115	CEG64083.1 CEG65254.1 CEG70363.1 CEG73385.1 CEG75280.1 CEG75620.1 CEG79493.1 CEG80802.1 CEG80803.1 CEG82309.1 CEP11136.1 CEP11696.1 CEP11848.1 CEP14020.1 CEP14986.1 CEP18829.1 Chocu_01511.t1 Chocu_01617.t1 Chocu_03384.t1 Chocu_03939.t1 Chocu_05809.t1 Chocu_06480.t1 Chocu_07196.t1 EPB81072.1 EPB82353.1 EPB85848.1 EPB86291.1 EPB87825.1 EPB92571.1 ERZ98414.1 ESA09472.1 ESA19107.1 EXX57904.1 EXX65609…
OG0000116	CEG63377.1 CEG66060.1 CEG67857.1 CEG67858.1 CEG72363.1 CEG72364.1 CEG75876.1 CEG76067.1 CEG77594.1 CEG78589.1 CEP09736.1 CEP15974.1 CEP16381.1 CEP19040.1 Chocu_02900.t1 Chocu_05798.t1 Chocu_07000.t1 Chocu_07076.t1 EPB87926.1 EPB91497.1 EPB91671.1 EPB92203.1 ERZ97823.1 ESA05737.1 ESA05787.1 ESA12353.1 ESA15343.1 ESA16210.1 ESA18627.1 EXX62900.1 EXX66194.1 EXX69651.1 EXX70588.1 EXX70808.1 EXX76564.…
OG0000117	CEG63708.1 CEG65693.1 CEG67065.1 CEG69675.1 CEG70377.1 CEG72305.1 CEG77767.1 CEG82331.1 CEG82332.1 CEG84051.1 CEP07571.1 CEP08821.1 CEP08874.1 CEP09446.1 CEP09543.1 CEP15581.1 CEP15740.1 CEP16334.1 CEP17567.1 CEP17698.1 Chocu_09685.t1 Chocu_10968.t1 Chocu_11192.t1 Chocu_11193.t1 EPB80999.1 EPB81137.1 EPB81138.1 EPB83443.1 EPB84268.1 EPB84269.1 EPB84349.1 EPB87064.1 EPB87065.1 EPB87238.1 EPB88209.…
OG0000118	CEG63001.1 CEG64598.1 CEG70245.1 CEG70853.1 CEG71286.1 CEG77553.1 CEG77974.1 CEG77978.1 CEG79701.1 CEG81097.1 CEG82847.1 CEG82848.1 CEP07389.1 CEP10526.1 CEP10893.1 CEP13407.1 CEP14836.1 Chocu_01881.t1 Chocu_05360.t1 EPB89185.1 EPB89232.1 EPB90972.1 EPB91278.1 ERZ99947.1 ERZ99948.1 ESA15735.1 EXX57417.1 EXX69812.1 EXX78993.1 GAN03750.1 GAN05167.1 GAN05989.1 GAN06283.1 GAN09973.1 LCOR_00052.1.t1 L…
OG0000119	CEG63341.1 CEG69974.1 CEG71976.1 CEG83832.1 CEP07123.1 CEP07580.1 CEP09096.1 CEP10182.1 CEP10708.1 CEP20000.1 Chocu_10403.t1 Chocu_10580.t1 Chocu_11092.t1 Chocu_11132.t1 Chocu_11685.t1 Chocu_11774.t1 EPB80912.1 EPB80940.1 EPB81434.1 SAL96019.1 SAL96907.1 SAL96923.1 SAM01669.1 SAM03218.1 jgi|Rhior3|10087|RO3G_00291 jgi|Rhior3|1019|RO3G_15881 jgi|Rhior3|104|RO3G_16894 jgi|Rhior3|11391|RO3G_01714 jg…
OG0000120	CEG63153.1 CEG65248.1 CEG67805.1 CEG70371.1 CEG72218.1 CEG77399.1 CEG80175.1 CEG80181.1 CEG82303.1 CEG83408.1 CEG84341.1 CEP09644.1 CEP10005.1 CEP14072.1 CEP14258.1 CEP15633.1 Chocu_04169.t1 Chocu_05412.t1 Chocu_06045.t1 Chocu_07824.t1 Chocu_08644.t1 EPB82432.1 EPB88185.1 EPB89774.1 EPB90369.1 EPB91986.1 ESA05788.1 EXX55083.1 EXX55084.1 GAN00926.1 GAN04052.1 GAN04240.1 GAN08382.1 GAN10333.1 LCOR_…
OG0000121	CEG63557.1 CEG63558.1 CEG63559.1 CEG66603.1 CEG69008.1 CEG71296.1 CEG72369.1 CEG72370.1 CEG72371.1 CEG72372.1 CEG72373.1 CEG72374.1 CEG73132.1 CEG75758.1 CEG77814.1 CEP09507.1 CEP10600.1 CEP11310.1 CEP11365.1 CEP14256.1 CEP16442.1 CEP19346.1 Chocu_00494.t1 Chocu_01096.t1 Chocu_04207.t1 Chocu_05909.t1 Chocu_07259.t1 Chocu_07768.t1 Chocu_11329.t1 EPB83745.1 EPB85767.1 EPB87683.1 EPB88327.1 EPB88740…
OG0000122	CEG75831.1 CEP09960.1 CEP11041.1 CEP11747.1 CEP12120.1 CEP18077.1 CEP18427.1 CEP18477.1 CEP18478.1 Chocu_06287.t1 Chocu_10538.t1 Chocu_11422.t1 Chocu_11817.t1 Chocu_11881.t1 EPB81120.1 EPB81257.1 EPB81297.1 EPB82308.1 EPB82590.1 EPB82760.1 EPB82943.1 EPB83778.1 EPB84081.1 EPB84082.1 EPB84902.1 EPB86642.1 EPB88672.1 EPB88673.1 EPB89254.1 GAN01223.1 GAN02787.1 GAN05067.1 GAN07434.1 GAN07580.1 GAN08…
OG0000123	ESA00173.1 ESA00450.1 ESA01093.1 ESA01718.1 ESA04992.1 ESA08044.1 ESA12870.1 ESA13074.1 ESA13083.1 ESA13567.1 ESA16492.1 ESA18375.1 EXX50158.1 EXX50424.1 EXX50443.1 EXX50457.1 EXX52066.1 EXX52936.1 EXX53707.1 EXX53951.1 EXX54087.1 EXX54164.1 EXX54337.1 EXX54344.1 EXX54376.1 EXX54555.1 EXX54578.1 EXX54579.1 EXX54580.1 EXX54581.1 EXX55082.1 EXX55525.1 EXX55529.1 EXX57231.1 EXX57262.1 EXX57263.1 EXX…
OG0000124	CEG67658.1 CEG67659.1 CEG68014.1 CEG78875.1 CEG78876.1 CEG78879.1 CEG78950.1 CEG78951.1 CEG78952.1 CEP16808.1 CEP17788.1 Chocu_02694.t1 Chocu_03625.t1 EPB87088.1 EPB91075.1 ERZ94797.1 ERZ98482.1 ERZ98483.1 ERZ99807.1 ESA01912.1 ESA01913.1 ESA01943.1 ESA02555.1 ESA06814.1 ESA07701.1 ESA09376.1 ESA11160.1 ESA11161.1 ESA11162.1 ESA12262.1 ESA14233.1 ESA15014.1 ESA15015.1 ESA15017.1 ESA15019.1 ESA157…
OG0000125	CEG62851.1 CEG63982.1 CEG65239.1 CEG65240.1 CEG66608.1 CEG69784.1 CEG69785.1 CEG69786.1 CEG71197.1 CEG71198.1 CEG76805.1 CEG84428.1 CEP10867.1 CEP11371.1 CEP12839.1 CEP13187.1 CEP14811.1 CEP17930.1 Chocu_01230.t1 Chocu_03205.t1 Chocu_03206.t1 Chocu_05174.t1 Chocu_07737.t1 Chocu_08430.t1 Chocu_09013.t1 EPB81123.1 EPB81821.1 EPB84279.1 EPB85550.1 EPB86635.1 EPB92308.1 ESA20580.1 EXX72315.1 EXX72316…
OG0000126	CEG71079.1 CEG71178.1 CEG73527.1 CEG75254.1 CEG75368.1 CEG75369.1 CEG75537.1 CEG75538.1 CEG76517.1 CEG76518.1 CEG77447.1 CEG78782.1 CEP09257.1 CEP11813.1 CEP14934.1 CEP19119.1 Chocu_00813.t1 Chocu_01864.t1 Chocu_06483.t1 Chocu_06523.t1 Chocu_07986.t1 EPB83154.1 EPB84128.1 EPB85536.1 EPB87116.1 EPB87584.1 EPB92226.1 ESA11779.1 ESA14367.1 ESA15392.1 EXX60613.1 EXX69778.1 EXX75093.1 GAN02345.1 GAN03…
OG0000127	CEG63898.1 CEG65350.1 CEG65351.1 CEG65848.1 CEG66831.1 CEG66832.1 CEG71105.1 CEG76967.1 CEG80225.1 CEP09557.1 CEP10282.1 CEP10964.1 CEP11630.1 CEP11948.1 CEP17894.1 Chocu_00993.t1 Chocu_02477.t1 Chocu_04793.t1 Chocu_07957.t1 Chocu_08165.t1 Chocu_09331.t1 EPB81710.1 EPB85626.1 EPB88713.1 EPB89021.1 EPB89303.1 EPB89481.1 ERZ95709.1 ESA08373.1 ESA17989.1 ESA20527.1 EXX57769.1 EXX61110.1 EXX61238.1 E…
OG0000128	CEG64041.1 CEG64043.1 CEG69518.1 CEG81633.1 CEP18330.1 Chocu_02593.t1 EPB81119.1 ERZ94605.1 ERZ94606.1 ERZ94607.1 ERZ94608.1 ERZ94609.1 ERZ95587.1 ERZ96507.1 ERZ97791.1 ERZ98961.1 ERZ99163.1 ERZ99391.1 ESA00802.1 ESA00803.1 ESA04998.1 ESA07134.1 ESA07791.1 ESA07793.1 ESA07797.1 ESA09316.1 ESA09814.1 ESA10264.1 ESA11293.1 ESA12796.1 ESA15936.1 ESA16356.1 ESA21925.1 EXX50171.1 EXX50175.1 EXX51387.1…
OG0000129	CEG69141.1 CEG69544.1 CEG69545.1 CEG70810.1 CEG73004.1 CEG76002.1 CEG76461.1 CEG76462.1 CEG77600.1 CEG77911.1 CEG80900.1 CEP07276.1 CEP07987.1 CEP12895.1 CEP13531.1 CEP13532.1 CEP13533.1 CEP19815.1 Chocu_02209.t1 Chocu_02426.t1 Chocu_05000.t1 Chocu_06282.t1 Chocu_06377.t1 Chocu_07903.t1 Chocu_07904.t1 Chocu_07905.t1 EPB81144.1 EPB82698.1 EPB82847.1 EPB86145.1 EPB86146.1 EPB86147.1 EPB91110.1 ESA1…
OG0000130	CEG67019.1 CEG68444.1 CEG69565.1 CEG69893.1 CEG70179.1 CEG71141.1 CEG75984.1 CEG77146.1 CEG82025.1 CEG84151.1 CEG84303.1 CEP11216.1 CEP11632.1 CEP12855.1 CEP15900.1 CEP17065.1 CEP18575.1 Chocu_00628.t1 Chocu_01023.t1 Chocu_01257.t1 Chocu_05835.t1 Chocu_06470.t1 EPB85820.1 EPB86552.1 EPB87070.1 EPB87524.1 EPB87902.1 EPB90134.1 ESA05106.1 ESA09759.1 EXX61282.1 EXX74863.1 GAN00872.1 GAN03000.1 GAN03…
OG0000131	CEG62811.1 CEG63397.1 CEG63398.1 CEG63399.1 CEG66934.1 CEG69573.1 CEG70927.1 CEG75693.1 CEG75694.1 CEG75695.1 CEP09112.1 CEP14457.1 CEP15133.1 CEP15702.1 CEP16900.1 CEP17692.1 CEP18196.1 Chocu_01552.t1 Chocu_01841.t1 Chocu_02687.t1 Chocu_10619.t1 Chocu_10764.t1 EPB81602.1 EPB81852.1 EPB83593.1 EPB84842.1 EPB85817.1 EPB88730.1 EPB92954.1 ESA00850.1 ESA14456.1 EXX53993.1 EXX53994.1 EXX53995.1 EXX64…
OG0000132	CEG62990.1 CEG63649.1 CEG66562.1 CEG66563.1 CEG66564.1 CEG74424.1 CEG78544.1 CEP07424.1 CEP07609.1 CEP08114.1 CEP11377.1 CEP15010.1 CEP16943.1 CEP18120.1 CEP18672.1 CEP18674.1 CEP19477.1 CEP19631.1 Chocu_00712.t1 Chocu_01020.t1 Chocu_05583.t1 Chocu_06882.t1 Chocu_09634.t1 EPB81126.1 EPB81128.1 EPB81214.1 EPB81277.1 EPB82855.1 EPB83031.1 EPB84518.1 EPB85753.1 EPB86977.1 EPB87725.1 EPB88460.1 EPB88…
OG0000133	ERZ96742.1 ERZ96743.1 ERZ97202.1 ERZ98571.1 ESA02858.1 ESA03809.1 ESA04074.1 ESA05382.1 ESA05710.1 ESA06094.1 ESA06265.1 ESA06756.1 ESA06801.1 ESA08096.1 ESA10842.1 ESA10843.1 ESA11469.1 ESA12742.1 ESA14314.1 ESA14596.1 ESA14874.1 ESA14985.1 ESA15731.1 ESA17712.1 ESA17745.1 ESA17748.1 ESA17749.1 ESA17754.1 ESA17758.1 ESA17775.1 ESA17776.1 ESA17778.1 ESA19541.1 ESA20068.1 ESA20656.1 EXX53557.1 EXX…
OG0000134	CEG63798.1 CEG64826.1 CEG64827.1 CEG64949.1 CEG64950.1 CEG69586.1 CEG69591.1 CEG70580.1 CEG70581.1 CEG79940.1 CEG81054.1 CEG83410.1 CEG83411.1 CEG83707.1 CEP07324.1 CEP07895.1 CEP08720.1 CEP19272.1 Chocu_03181.t1 Chocu_05778.t1 Chocu_06560.t1 Chocu_07342.t1 Chocu_08141.t1 Chocu_08552.t1 Chocu_09225.t1 Chocu_09258.t1 Chocu_10539.t1 EPB82156.1 EPB82983.1 EPB83930.1 EPB84650.1 EPB86889.1 EPB92552.1 …
OG0000135	CEG65402.1 CEG65723.1 CEG68834.1 CEG68835.1 CEG71249.1 CEG73564.1 CEG74706.1 CEG78756.1 CEG78757.1 CEG78758.1 CEG78759.1 CEG78760.1 CEG82819.1 CEP07140.1 CEP08540.1 CEP11653.1 CEP12715.1 CEP16570.1 Chocu_01730.t1 Chocu_02518.t1 Chocu_07697.t1 Chocu_08187.t1 Chocu_08725.t1 Chocu_10498.t1 EPB81628.1 EPB82970.1 EPB90619.1 EPB92239.1 ESA06708.1 ESA09892.1 ESA12827.1 ESA20186.1 ESA21183.1 EXX66155.1 E…
OG0000136	CEG63314.1 CEG67751.1 CEG67752.1 CEG67980.1 CEG71469.1 CEG74858.1 CEG74973.1 CEG74974.1 CEG79765.1 CEP18249.1 CEP19057.1 CEP19206.1 CEP19992.1 Chocu_00377.t1 Chocu_00870.t1 Chocu_02817.t1 Chocu_03502.t1 Chocu_10143.t1 EPB81045.1 EPB81900.1 EPB82240.1 EPB84634.1 EPB86904.1 EPB91687.1 ERZ99588.1 ESA12577.1 ESA18297.1 ESA24300.1 EXX70226.1 EXX71799.1 EXX72896.1 EXX72897.1 EXX73580.1 EXX75787.1 EXX75…
OG0000137	CEG64153.1 CEG64154.1 CEG65095.1 CEG68443.1 CEG77147.1 CEG84147.1 CEP07430.1 CEP08010.1 CEP08229.1 CEP15730.1 CEP19579.1 Chocu_02945.t1 Chocu_03155.t1 Chocu_03535.t1 Chocu_04601.t1 EPB86584.1 EPB86645.1 EPB86646.1 EPB88603.1 EPB89817.1 EPB90083.1 ERZ95094.1 ERZ95112.1 ERZ95113.1 ERZ95115.1 ERZ95116.1 ERZ95117.1 ERZ95130.1 ERZ95243.1 ESA18355.1 ESA19264.1 ESA23741.1 ESA24123.1 EXX50997.1 EXX51696.…
OG0000138	CEG62844.1 CEG63394.1 CEG63766.1 CEG66607.1 CEG71471.1 CEG73062.1 CEG73063.1 CEG73064.1 CEG76813.1 CEG82615.1 CEG84607.1 CEP08945.1 CEP13016.1 CEP14925.1 CEP14961.1 CEP19208.1 Chocu_03207.t1 Chocu_03583.t1 Chocu_04010.t1 Chocu_04846.t1 Chocu_05037.t1 Chocu_10145.t1 Chocu_10577.t1 EPB81822.1 EPB81898.1 EPB84559.1 EPB85555.1 EPB87594.1 ESA18163.1 ESA20710.1 EXX62473.1 EXX67970.1 GAN01099.1 GAN04026…
OG0000139	CEG64100.1 CEG66789.1 CEG72007.1 CEG72616.1 CEG73392.1 CEG79498.1 CEG82858.1 CEP07931.1 CEP08049.1 CEP17419.1 CEP17456.1 CEP18946.1 CEP19063.1 Chocu_00610.t1 Chocu_01944.t1 Chocu_03545.t1 Chocu_03844.t1 Chocu_05336.t1 Chocu_06661.t1 EPB83472.1 EPB84042.1 EPB85426.1 EPB86729.1 EPB89605.1 EPB91674.1 EPB93112.1 ERZ98229.1 ESA04327.1 ESA07062.1 ESA24019.1 EXX74562.1 EXX74733.1 GAN00794.1 GAN03570.1 G…
OG0000140	CEG63296.1 CEG63297.1 CEG68180.1 CEG68181.1 CEG68328.1 CEG68329.1 CEG68330.1 CEG68331.1 CEG68332.1 CEG70281.1 CEG76571.1 CEG80247.1 CEG80248.1 CEG80970.1 CEG80971.1 CEG83571.1 CEG84379.1 CEP09173.1 CEP14433.1 CEP17026.1 CEP17139.1 Chocu_00038.t1 Chocu_03214.t1 Chocu_03326.t1 EPB81868.1 EPB83006.1 EPB90352.1 EPB90890.1 GAN01637.1 GAN06102.1 GAN10351.1 GAN10820.1 LCOR_05628.1.t1 LCOR_07704.1.t1 LCO…
OG0000141	CEG64562.1 CEG70092.1 CEG71559.1 CEG73672.1 CEG79237.1 CEG79238.1 CEG79581.1 CEG82205.1 CEG83798.1 CEP07858.1 CEP07900.1 CEP11323.1 CEP12566.1 CEP14696.1 Chocu_03182.t1 Chocu_03865.t1 Chocu_04288.t1 Chocu_05187.t1 Chocu_07266.t1 EPB81585.1 EPB83181.1 EPB86087.1 EPB86896.1 EPB89565.1 EPB92383.1 EPB92712.1 ESA01450.1 EXX64494.1 GAN01323.1 GAN02460.1 GAN02779.1 GAN04996.1 GAN06471.1 GAN06789.1 LCOR_…
OG0000142	CEG66588.1 CEG67183.1 CEG69183.1 CEG70729.1 CEG72971.1 CEG75191.1 CEG76921.1 CEG77207.1 CEG77314.1 CEG79692.1 CEG82771.1 CEG83554.1 CEG84362.1 CEG84728.1 CEP14403.1 Chocu_03869.t1 Chocu_04188.t1 Chocu_08053.t1 Chocu_08633.t1 Chocu_09520.t1 Chocu_09746.t1 Chocu_09747.t1 Chocu_10206.t1 Chocu_10513.t1 Chocu_10778.t1 Chocu_11148.t1 Chocu_11519.t1 Chocu_11696.t1 Chocu_11719.t1 Chocu_11720.t1 Chocu_118…
OG0000143	CEG64384.1 CEG65255.1 CEG65258.1 CEG66333.1 CEG68981.1 CEG72349.1 CEG73726.1 CEG80490.1 CEG81203.1 CEG82632.1 CEG83819.1 CEG84431.1 CEP12493.1 Chocu_00604.t1 Chocu_02983.t1 Chocu_05199.t1 Chocu_06790.t1 Chocu_08384.t1 Chocu_08691.t1 Chocu_11656.t1 EPB87468.1 EPB87484.1 EPB87485.1 EPB88585.1 GAN04288.1 GAN04753.1 GAN09106.1 GAN09107.1 GAN09697.1 GAN10025.1 LCOR_02658.1.t1 LCOR_02820.1.t1 LCOR_0695…
OG0000144	CEG63168.1 CEG63169.1 CEG63170.1 CEG65597.1 CEG84559.1 CEP13059.1 Chocu_10282.t1 EPB81580.1 EPB86660.1 EPB90969.1 ERZ97746.1 ERZ97747.1 ERZ97828.1 ESA02030.1 ESA06608.1 ESA07279.1 ESA07845.1 ESA07849.1 ESA08288.1 ESA11006.1 ESA11864.1 ESA11869.1 ESA11872.1 ESA13983.1 ESA16884.1 ESA16958.1 ESA17986.1 ESA18253.1 ESA18949.1 ESA19357.1 ESA19358.1 ESA19359.1 ESA19375.1 ESA19510.1 ESA22358.1 EXX51718.1…
OG0000145	CEG64146.1 CEG68243.1 CEG68244.1 CEG68245.1 CEG68246.1 CEG72858.1 CEG72956.1 CEG73402.1 CEG82049.1 CEG83180.1 CEP08129.1 CEP10223.1 CEP13853.1 CEP14933.1 CEP17996.1 CEP19459.1 Chocu_05696.t1 Chocu_07556.t1 Chocu_07559.t1 Chocu_07662.t1 Chocu_09287.t1 EPB81032.1 EPB82540.1 EPB87082.1 EPB87583.1 EPB89292.1 EPB92662.1 ESA04941.1 ESA04942.1 EXX52868.1 EXX52869.1 EXX65302.1 EXX65303.1 GAN01300.1 GAN02…
OG0000146	CEG64035.1 CEG69654.1 CEG69655.1 CEG70139.1 CEG70382.1 CEG70383.1 CEG75039.1 CEG75040.1 CEG75388.1 CEG78650.1 CEP08617.1 CEP11052.1 CEP11735.1 CEP12951.1 CEP17770.1 CEP17877.1 Chocu_03899.t1 Chocu_04667.t1 Chocu_05130.t1 Chocu_06321.t1 EPB84535.1 EPB87128.1 EPB87718.1 EPB88072.1 EPB89936.1 EPB90261.1 ESA12221.1 GAN01929.1 GAN01976.1 GAN02355.1 GAN03114.1 GAN04732.1 GAN06495.1 LCOR_01360.1.t1 LCOR…
OG0000147	CEG66208.1 CEG67298.1 CEG69834.1 CEG70949.1 CEG71468.1 CEG75427.1 CEG80983.1 CEG81218.1 CEG81707.1 CEP15623.1 CEP15703.1 CEP15988.1 CEP16368.1 CEP18777.1 CEP19205.1 Chocu_02059.t1 Chocu_02502.t1 Chocu_02780.t1 Chocu_04416.t1 Chocu_08597.t1 Chocu_10142.t1 EPB81901.1 EPB84843.1 EPB85152.1 EPB87367.1 EPB87950.1 EPB89511.1 ESA02756.1 ESA17765.1 EXX55282.1 EXX78604.1 EXX78605.1 EXX78606.1 EXX78607.1 G…
OG0000148	CEG62892.1 CEG64454.1 CEG64455.1 CEG64456.1 CEG64457.1 CEG69703.1 CEG69704.1 CEG70331.1 CEG73625.1 CEG73628.1 CEG81274.1 CEG81275.1 CEG83302.1 CEG83303.1 CEG83304.1 CEP07254.1 CEP14656.1 CEP15433.1 CEP15673.1 CEP19092.1 Chocu_02887.t1 Chocu_03467.t1 Chocu_09376.t1 EPB83186.1 EPB88400.1 EPB89592.1 EPB91151.1 EPB91708.1 ESA06356.1 EXX70527.1 GAN00804.1 GAN01462.1 GAN02455.1 GAN04689.1 GAN10097.1 LC…
OG0000149	CEG64405.1 CEG67302.1 CEG67744.1 CEG68524.1 CEG68525.1 CEG68526.1 CEG68527.1 CEG72557.1 CEG73871.1 CEG74984.1 CEG76355.1 CEG76356.1 CEG76357.1 CEG76439.1 CEG78987.1 CEG81377.1 CEG83749.1 CEP07761.1 CEP12062.1 CEP12250.1 CEP15518.1 CEP16308.1 Chocu_02305.t1 Chocu_04729.t1 Chocu_05657.t1 Chocu_05736.t1 Chocu_07575.t1 Chocu_08560.t1 EPB82270.1 EPB82572.1 EPB83885.1 EPB84599.1 EPB85569.1 EPB91208.1 E…
OG0000150	Chocu_10340.t1 Chocu_11513.t1 ERZ94974.1 ERZ97842.1 ESA00278.1 ESA00601.1 ESA07386.1 ESA07757.1 ESA10247.1 ESA13626.1 ESA14599.1 ESA16751.1 ESA18279.1 ESA19930.1 ESA20026.1 EXX50689.1 EXX51083.1 EXX51274.1 EXX51307.1 EXX52958.1 EXX53098.1 EXX53988.1 EXX54033.1 EXX54930.1 EXX55256.1 EXX55978.1 EXX56952.1 EXX58273.1 EXX58475.1 EXX59731.1 EXX59927.1 EXX59937.1 EXX60314.1 EXX61529.1 EXX61664.1 EXX617…
OG0000151	ERZ94929.1 ERZ95285.1 ERZ96377.1 ERZ96856.1 ERZ97815.1 ERZ98546.1 ERZ98548.1 ERZ99730.1 ESA00143.1 ESA00855.1 ESA01601.1 ESA01935.1 ESA01966.1 ESA04587.1 ESA05496.1 ESA05838.1 ESA07293.1 ESA09010.1 ESA09197.1 ESA09380.1 ESA09706.1 ESA13359.1 ESA13360.1 ESA13363.1 ESA13550.1 ESA17215.1 ESA19487.1 ESA19488.1 ESA20759.1 ESA21804.1 ESA21820.1 ESA23972.1 EXX50148.1 EXX50302.1 EXX50644.1 EXX51434.1 EXX…
OG0000152	CEG64258.1 CEG67976.1 CEG69828.1 CEG82768.1 CEG82769.1 CEG83066.1 CEP11952.1 CEP15512.1 CEP18025.1 CEP18970.1 CEP19627.1 Chocu_04594.t1 Chocu_09372.t1 EPB82708.1 EPB84852.1 EPB85271.1 EPB88897.1 EPB90145.1 EPB92635.1 ESA07985.1 ESA08478.1 ESA11339.1 ESA17350.1 EXX57304.1 EXX73024.1 EXX73031.1 GAN02724.1 GAN05565.1 GAN05597.1 GAN06758.1 GAN08212.1 GAN09859.1 LCOR_02835.1.t1 LCOR_06284.1.t1 LCOR_07…
OG0000153	CEG63705.1 CEG66169.1 CEG66173.1 CEG69042.1 CEG69043.1 CEG75455.1 CEG75456.1 CEG75457.1 CEG75458.1 CEG81435.1 CEG82059.1 CEG82060.1 CEP08073.1 CEP11348.1 CEP13854.1 CEP18845.1 Chocu_02716.t1 Chocu_04114.t1 Chocu_04116.t1 Chocu_04117.t1 Chocu_04118.t1 Chocu_04304.t1 Chocu_05343.t1 Chocu_05388.t1 Chocu_08614.t1 Chocu_08945.t1 Chocu_09426.t1 EPB81033.1 EPB82750.1 EPB85685.1 EPB85686.1 EPB89699.1 EPB…
OG0000154	CEG63115.1 CEG65181.1 CEG65182.1 CEG76767.1 CEG80748.1 CEP07242.1 CEP12615.1 CEP14796.1 CEP17689.1 CEP19598.1 CEP19601.1 CEP19604.1 Chocu_01178.t1 Chocu_05998.t1 Chocu_06942.t1 Chocu_11237.t1 EPB82944.1 EPB83713.1 EPB88114.1 ESA01732.1 ESA09937.1 ESA10493.1 ESA13091.1 ESA14231.1 EXX54550.1 EXX65879.1 EXX77022.1 GAN02661.1 GAN03250.1 GAN04788.1 LCOR_00228.1.t1 LCOR_01952.1.t1 LCOR_03551.1.t1 LCOR_…
OG0000155	CEG64938.1 CEG70830.1 CEG72739.1 CEG74160.1 CEG81327.1 CEG83261.1 CEP06815.1 CEP08225.1 CEP14240.1 CEP17011.1 CEP17985.1 CEP19964.1 Chocu_00169.t1 Chocu_00944.t1 Chocu_01382.t1 Chocu_01967.t1 Chocu_05289.t1 Chocu_08436.t1 EPB81944.1 EPB84368.1 EPB86856.1 EPB89271.1 EPB89751.1 EPB89822.1 ESA14383.1 ESA19194.1 ESA19195.1 EXX51687.1 EXX51688.1 EXX51689.1 EXX54019.1 GAN02205.1 GAN04104.1 GAN07204.1 G…
OG0000156	CEG62726.1 CEG64376.1 CEG64377.1 CEG68901.1 CEG68902.1 CEG68903.1 CEG72925.1 CEG74605.1 CEG82813.1 CEG82814.1 CEG84277.1 CEP09152.1 CEP09309.1 CEP15155.1 CEP16872.1 CEP17861.1 Chocu_03568.t1 Chocu_03648.t1 Chocu_05765.t1 Chocu_07871.t1 EPB83960.1 EPB83962.1 EPB86748.1 EPB88344.1 EPB90393.1 EPB91920.1 ESA07719.1 ESA09031.1 ESA10109.1 ESA10509.1 EXX56717.1 EXX77408.1 EXX77409.1 EXX77410.1 EXX77411.…
OG0000157	CEG62732.1 CEG62733.1 CEG68826.1 CEG68827.1 CEG68828.1 CEG68829.1 CEG72526.1 CEG72527.1 CEG72528.1 CEG73390.1 CEG73391.1 CEG74704.1 CEG77494.1 CEG78308.1 CEG78310.1 CEG79497.1 CEP06812.1 CEP08837.1 CEP15169.1 CEP19062.1 Chocu_00815.t1 Chocu_05563.t1 Chocu_08100.t1 EPB84371.1 EPB86755.1 EPB91673.1 EPB92163.1 ERZ96924.1 ERZ97039.1 ESA05078.1 ESA06348.1 ESA07057.1 ESA08033.1 ESA08816.1 ESA08817.1 ES…
OG0000158	ERZ94620.1 ERZ96576.1 ERZ97283.1 ERZ97404.1 ERZ99287.1 ERZ99830.1 ERZ99988.1 ESA01899.1 ESA01914.1 ESA02366.1 ESA02520.1 ESA02648.1 ESA04694.1 ESA05837.1 ESA07766.1 ESA10450.1 ESA10510.1 ESA12057.1 ESA13437.1 ESA14384.1 ESA14630.1 ESA14889.1 ESA14891.1 ESA15170.1 ESA15523.1 ESA16444.1 ESA17750.1 ESA17804.1 ESA18262.1 ESA18511.1 ESA18824.1 ESA18834.1 ESA18836.1 ESA19176.1 ESA19828.1 ESA20259.1 ESA…
OG0000159	CEG65075.1 CEG65501.1 CEG65502.1 CEG66179.1 CEG66180.1 CEG66939.1 CEG67628.1 CEG71879.1 CEG75630.1 CEG75631.1 CEG79392.1 CEG83436.1 CEG83437.1 CEP10150.1 CEP10560.1 CEP16062.1 CEP18525.1 CEP20168.1 Chocu_00435.t1 Chocu_02186.t1 Chocu_03180.t1 Chocu_05112.t1 Chocu_05892.t1 EPB80964.1 EPB81341.1 EPB83450.1 EPB86053.1 EPB89252.1 EPB92143.1 ESA02483.1 ESA24163.1 EXX56886.1 EXX71246.1 GAN02319.1 GAN03…
OG0000160	CEG65742.1 CEG65831.1 CEG68900.1 CEG69082.1 CEG70466.1 CEG72254.1 CEG77410.1 CEG81248.1 CEG83682.1 CEG84585.1 CEG84586.1 CEP08026.1 CEP10374.1 CEP12791.1 CEP15154.1 CEP16426.1 CEP16755.1 CEP17236.1 Chocu_00534.t1 Chocu_01759.t1 Chocu_03098.t1 Chocu_06873.t1 Chocu_09673.t1 EPB81501.1 EPB82414.1 EPB83343.1 EPB83579.1 EPB86590.1 EPB86747.1 EPB90574.1 ESA07834.1 EXX61443.1 GAN01507.1 GAN03884.1 GAN04…
OG0000161	CEG69166.1 CEG69167.1 CEG69168.1 CEG69169.1 CEG69170.1 CEG71779.1 CEG73747.1 CEG79645.1 CEG81810.1 CEG81811.1 CEG83880.1 CEG83881.1 CEG84927.1 CEP08745.1 CEP10830.1 CEP16554.1 Chocu_00315.t1 Chocu_02979.t1 Chocu_05845.t1 EPB85861.1 EPB86235.1 EPB90424.1 GAN00820.1 GAN03469.1 GAN05708.1 LCOR_03837.1.t1 LCOR_07413.1.t1 LCOR_07770.1.t1 LCOR_09535.1.t1 LCOR_11074.1.t1 LCOR_11167.1.t1 LCOR_11494.1.t1 …
OG0000162	Chocu_10404.t1 EPB86821.1 ERZ98787.1 ESA13337.1 ESA19619.1 ESA19628.1 ESA19639.1 ESA19648.1 ESA19658.1 ESA23033.1 EXX50259.1 EXX50496.1 EXX50502.1 EXX50791.1 EXX51841.1 EXX52134.1 EXX52953.1 EXX53787.1 EXX53825.1 EXX54196.1 EXX55199.1 EXX55600.1 EXX55617.1 EXX55724.1 EXX55806.1 EXX56120.1 EXX56295.1 EXX58344.1 EXX58481.1 EXX58866.1 EXX59734.1 EXX61456.1 EXX61471.1 EXX61499.1 EXX61521.1 EXX61598.1…
OG0000163	CEG65394.1 CEG67419.1 CEG71033.1 CEG71207.1 CEG73100.1 CEG76127.1 CEG77257.1 CEG79906.1 CEP07153.1 CEP08678.1 CEP09899.1 CEP10121.1 CEP10631.1 CEP12782.1 CEP13058.1 CEP13599.1 CEP14050.1 CEP15698.1 CEP15780.1 CEP16733.1 CEP17158.1 CEP19629.1 CEP19923.1 Chocu_06003.t1 Chocu_10753.t1 Chocu_11847.t1 EPB81797.1 EPB83245.1 EPB83753.1 EPB83995.1 EPB83996.1 EPB84813.1 EPB86061.1 EPB87462.1 EPB89738.1 EP…
OG0000164	CEG77628.1 CEG77629.1 CEG83705.1 CEG84617.1 CEP07513.1 CEP09901.1 CEP10439.1 CEP13993.1 CEP13994.1 CEP14699.1 Chocu_03008.t1 Chocu_03009.t1 Chocu_04368.t1 Chocu_04473.t1 Chocu_07329.t1 Chocu_07658.t1 Chocu_09262.t1 Chocu_09263.t1 Chocu_09886.t1 Chocu_10082.t1 Chocu_10609.t1 Chocu_10865.t1 Chocu_11121.t1 Chocu_11153.t1 Chocu_11246.t1 Chocu_11309.t1 Chocu_11389.t1 Chocu_11410.t1 Chocu_11475.t1 Choc…
OG0000165	CEG64624.1 CEG67155.1 CEG67530.1 CEG71703.1 CEG71704.1 CEG71705.1 CEG71706.1 CEG71707.1 CEG76266.1 CEG76267.1 CEG76268.1 CEG76269.1 CEG77582.1 CEG85076.1 CEP10802.1 CEP11185.1 CEP16301.1 CEP16598.1 Chocu_04363.t1 Chocu_09723.t1 Chocu_09727.t1 Chocu_09985.t1 Chocu_10647.t1 EPB86765.1 EPB90592.1 EPB91005.1 EPB92524.1 ERZ95473.1 ERZ99371.1 ESA00261.1 ESA05633.1 EXX51144.1 EXX51145.1 EXX51146.1 EXX51…
OG0000166	CEG66034.1 CEG68029.1 CEG68030.1 CEG68031.1 CEG68032.1 CEG72173.1 CEG73434.1 CEG73435.1 CEG77123.1 CEG77124.1 CEG81087.1 CEG81088.1 CEG83864.1 CEG84750.1 CEP07037.1 CEP13145.1 CEP14947.1 CEP17587.1 Chocu_00738.t1 Chocu_00751.t1 Chocu_00930.t1 Chocu_02319.t1 Chocu_05963.t1 Chocu_09121.t1 Chocu_10508.t1 EPB86039.1 EPB90360.1 EPB90802.1 EPB90803.1 EPB91561.1 ESA17604.1 GAN00674.1 GAN05308.1 GAN05309…
OG0000167	CEG68760.1 CEG68951.1 CEG68952.1 CEG72471.1 CEG72580.1 CEG73880.1 CEG73881.1 CEG74650.1 CEG76444.1 CEG76445.1 CEG79307.1 CEG81589.1 CEP07845.1 CEP12290.1 CEP14411.1 CEP14448.1 CEP16031.1 Chocu_01356.t1 Chocu_06019.t1 Chocu_06553.t1 Chocu_07609.t1 Chocu_08982.t1 EPB82001.1 EPB82947.1 EPB83866.1 EPB86024.1 EPB87256.1 ESA10048.1 ESA22812.1 EXX60434.1 EXX60435.1 EXX60436.1 EXX77572.1 GAN02052.1 GAN03…
OG0000168	CEG63957.1 CEG66523.1 CEG67561.1 CEG69401.1 CEG69864.1 CEG71147.1 CEG71428.1 CEG75546.1 CEG75797.1 CEG76164.1 CEG79196.1 CEG80068.1 CEG82154.1 CEG82592.1 CEP09936.1 CEP19789.1 CEP20053.1 CEP20198.1 Chocu_02254.t1 Chocu_02835.t1 Chocu_03561.t1 Chocu_03725.t1 Chocu_06968.t1 EPB83632.1 EPB86009.1 EPB87878.1 EPB88535.1 EPB88871.1 EPB90459.1 EPB90669.1 EPB92400.1 ERZ95313.1 ERZ96841.1 ERZ99500.1 ESA05…
OG0000169	CEG63790.1 CEG65862.1 CEG67193.1 CEG69717.1 CEG81187.1 CEG84340.1 CEG84570.1 CEP07474.1 CEP12492.1 CEP15809.1 CEP18093.1 CEP18894.1 Chocu_01303.t1 Chocu_01364.t1 Chocu_02587.t1 Chocu_03742.t1 Chocu_05781.t1 Chocu_07415.t1 EPB84589.1 EPB87911.1 EPB88083.1 EPB88537.1 EPB89076.1 EPB90607.1 ERZ96444.1 ESA11084.1 EXX51626.1 EXX70618.1 GAN00863.1 GAN03100.1 GAN03315.1 GAN06368.1 GAN09952.1 GAN10468.1 L…
OG0000170	ERZ94674.1 ERZ95030.1 ERZ97139.1 ERZ98016.1 ERZ99781.1 ESA01505.1 ESA01515.1 ESA01516.1 ESA02887.1 ESA02917.1 ESA05360.1 ESA05768.1 ESA06366.1 ESA07917.1 ESA08476.1 ESA08615.1 ESA09212.1 ESA10468.1 ESA12198.1 ESA13433.1 ESA15950.1 ESA16631.1 ESA18048.1 ESA20408.1 ESA22184.1 ESA22208.1 EXX52940.1 EXX52941.1 EXX53349.1 EXX53711.1 EXX53857.1 EXX56422.1 EXX56423.1 EXX57341.1 EXX59146.1 EXX62072.1 EXX…
OG0000171	CEG66460.1 CEG69607.1 CEG71177.1 CEG72102.1 CEG72103.1 CEG72104.1 CEG72105.1 CEG74158.1 CEG76145.1 CEG76498.1 CEG82977.1 CEG83256.1 CEG83257.1 CEG83460.1 CEG83766.1 CEP14241.1 CEP16670.1 CEP16684.1 CEP17013.1 CEP17821.1 Chocu_00327.t1 Chocu_01583.t1 Chocu_01965.t1 Chocu_07118.t1 EPB81942.1 EPB82992.1 EPB85326.1 EPB85489.1 EPB89752.1 ESA23670.1 EXX52346.1 EXX52347.1 EXX52348.1 EXX52349.1 EXX52350.…
OG0000172	CEG65151.1 CEG65152.1 CEG65153.1 CEG65154.1 CEG65155.1 CEG65156.1 CEG68547.1 CEG68548.1 CEG71156.1 CEG75923.1 CEG75924.1 CEG76158.1 CEG76335.1 CEG76336.1 CEG76337.1 CEG76338.1 CEG77732.1 CEG84065.1 CEP09782.1 CEP11803.1 CEP11976.1 CEP18886.1 Chocu_00276.t1 Chocu_04462.t1 Chocu_07994.t1 Chocu_10767.t1 EPB81689.1 EPB84173.1 EPB88511.1 EPB89057.1 ERZ95705.1 ESA05998.1 ESA12567.1 EXX61119.1 EXX61551.…
OG0000173	CEG63867.1 CEG64292.1 CEG65601.1 CEG65602.1 CEG65603.1 CEG65604.1 CEG69476.1 CEG69597.1 CEG73026.1 CEG78926.1 CEG78927.1 CEG78928.1 CEG80215.1 CEG80681.1 CEP08940.1 CEP11522.1 CEP12730.1 CEP12945.1 CEP13904.1 CEP13917.1 CEP17990.1 CEP18360.1 EPB81353.1 EPB82140.1 EPB82980.1 EPB83120.1 EPB85373.1 EPB89557.1 EPB91469.1 EPB92210.1 GAN03549.1 GAN08027.1 LCOR_01494.1.t1 LCOR_01494.1.t2 LCOR_02725.1.t1…
OG0000174	CEG63426.1 CEG64219.1 CEG65569.1 CEG65570.1 CEG70321.1 CEG76840.1 CEG77244.1 CEG82014.1 CEG83062.1 CEP09582.1 CEP10019.1 CEP16332.1 Chocu_01430.t1 Chocu_05179.t1 Chocu_08608.t1 EPB84663.1 EPB89685.1 EPB90202.1 EPB90819.1 ESA00943.1 ESA04381.1 ESA04382.1 ESA04383.1 ESA07933.1 ESA11969.1 ESA14885.1 ESA15647.1 EXX58760.1 EXX59699.1 EXX77998.1 EXX77999.1 EXX78000.1 EXX78001.1 EXX78002.1 EXX78003.1 EX…
OG0000175	CEG66032.1 CEG66033.1 CEG67196.1 CEG69601.1 CEG69602.1 CEG69628.1 CEG76494.1 CEG76495.1 CEG77779.1 CEP10918.1 CEP13122.1 CEP14950.1 CEP15018.1 CEP17551.1 CEP18095.1 Chocu_04531.t1 Chocu_05783.t1 Chocu_06453.t1 Chocu_09833.t1 Chocu_11731.t1 EPB83896.1 EPB85235.1 EPB87054.1 EPB88081.1 EPB91257.1 EPB92076.1 ERZ96084.1 EXX71603.1 EXX71604.1 EXX71605.1 EXX71606.1 EXX71607.1 EXX71608.1 GAN00616.1 GAN01…
OG0000176	CEG68173.1 CEG69662.1 CEG69663.1 CEG70085.1 CEG70086.1 CEG72665.1 CEG72666.1 CEG74032.1 CEG77749.1 CEG83201.1 CEG83575.1 CEG84725.1 CEP08128.1 CEP08704.1 CEP08884.1 CEP13447.1 CEP13833.1 CEP15490.1 Chocu_01073.t1 Chocu_01239.t1 Chocu_02768.t1 Chocu_04141.t1 Chocu_08028.t1 Chocu_08600.t1 EPB81345.1 EPB85656.1 EPB90100.1 EPB90651.1 EPB92021.1 EPB92663.1 ESA22586.1 EXX75429.1 EXX79424.1 GAN01301.1 G…
OG0000177	CEG67627.1 CEG69104.1 CEG70659.1 CEG75632.1 CEG75638.1 CEG78017.1 CEP07525.1 CEP11375.1 CEP14078.1 CEP16503.1 CEP18720.1 Chocu_02881.t1 Chocu_04208.t1 Chocu_07466.t1 Chocu_07870.t1 Chocu_09712.t1 EPB85756.1 EPB86850.1 EPB88204.1 EPB89704.1 EPB89705.1 EPB90368.1 EPB90505.1 EPB92896.1 GAN00924.1 GAN02134.1 GAN02212.1 GAN06965.1 GAN09958.1 GAN11728.1 LCOR_01020.1.t1 LCOR_01229.1.t1 LCOR_02528.1.t1 L…
OG0000178	CEG63026.1 CEG63047.1 CEG67569.1 CEG68256.1 CEG68295.1 CEG74362.1 CEG83452.1 CEP14555.1 CEP18408.1 CEP18684.1 CEP19000.1 Chocu_01509.t1 Chocu_02773.t1 Chocu_03531.t1 Chocu_03980.t1 Chocu_04442.t1 Chocu_04633.t1 Chocu_07047.t1 Chocu_11097.t1 EPB83364.1 EPB83410.1 EPB86138.1 EPB86533.1 EPB86668.1 EPB86921.1 EPB91324.1 EPB91947.1 EPB91961.1 EPB92237.1 GAN01537.1 GAN03348.1 GAN03415.1 GAN03425.1 GAN0…
OG0000179	CEP07201.1 CEP07630.1 CEP07811.1 CEP08566.1 CEP08567.1 CEP08615.1 CEP09378.1 CEP09379.1 CEP09467.1 CEP09903.1 CEP09957.1 CEP10131.1 CEP10246.1 CEP10706.1 CEP10863.1 CEP11984.1 CEP12135.1 CEP13077.1 CEP13113.1 CEP13326.1 CEP13534.1 CEP13543.1 CEP13544.1 CEP13549.1 CEP13558.1 CEP14354.1 CEP15194.1 CEP15195.1 CEP15416.1 CEP16237.1 CEP16738.1 CEP16961.1 CEP17045.1 CEP17230.1 CEP19589.1 CEP19949.1 Cho…
OG0000180	CEG66622.1 CEG66666.1 CEG68185.1 CEG81349.1 CEP07549.1 CEP07746.1 CEP08785.1 CEP08981.1 CEP12218.1 CEP15343.1 Chocu_03456.t1 Chocu_05499.t1 Chocu_06057.t1 Chocu_06154.t1 EPB82565.1 EPB83951.1 EPB85076.1 EPB86609.1 ERZ95798.1 ESA00908.1 ESA06551.1 EXX64848.1 EXX64849.1 EXX69656.1 EXX70104.1 GAN01682.1 GAN01737.1 GAN05232.1 GAN07177.1 LCOR_03310.1.t1 LCOR_03347.1.t1 LCOR_03351.1.t1 LCOR_03905.1.t1 …
OG0000181	CEG62838.1 CEG62848.1 CEG63542.1 CEG63543.1 CEG63983.1 CEG64082.1 CEG64160.1 CEG64206.1 CEG64497.1 CEG64498.1 CEG64574.1 CEG64745.1 CEG64746.1 CEG64921.1 CEG64922.1 CEG65362.1 CEG65381.1 CEG65400.1 CEG65889.1 CEG65972.1 CEG66015.1 CEG66309.1 CEG67802.1 CEG68706.1 CEG68883.1 CEG69957.1 CEG70826.1 CEG73893.1 CEG74427.1 CEG74446.1 CEG75150.1 CEG75151.1 CEG75350.1 CEG75586.1 CEG76006.1 CEG76333.1 CEG…
OG0000182	GAN00594.1 GAN01082.1 GAN02071.1 GAN02186.1 GAN02365.1 GAN02381.1 GAN02598.1 GAN02617.1 GAN02625.1 GAN02679.1 GAN02937.1 GAN02948.1 GAN03089.1 GAN03247.1 GAN03377.1 GAN03447.1 GAN03514.1 GAN03736.1 GAN03785.1 GAN04110.1 GAN04255.1 GAN04303.1 GAN04377.1 GAN04545.1 GAN04593.1 GAN04782.1 GAN05009.1 GAN05020.1 GAN05136.1 GAN05267.1 GAN05302.1 GAN05389.1 GAN05448.1 GAN05922.1 GAN06935.1 GAN07057.1 GAN…
OG0000183	CEG82497.1 CEP08873.1 CEP16353.1 ERZ96447.1 ESA10394.1 EXX50362.1 EXX50363.1 EXX52171.1 EXX52172.1 EXX52272.1 EXX52273.1 EXX52794.1 EXX52795.1 EXX52796.1 EXX52954.1 EXX53163.1 EXX53477.1 EXX53547.1 EXX53783.1 EXX53784.1 EXX54006.1 EXX54010.1 EXX54011.1 EXX54197.1 EXX55492.1 EXX55601.1 EXX56052.1 EXX56053.1 EXX56434.1 EXX56593.1 EXX57455.1 EXX58406.1 EXX61409.1 EXX61560.1 EXX61629.1 EXX61630.1 EXX…
OG0000184	CEG66507.1 CEG68101.1 CEG68102.1 CEG70698.1 CEG73557.1 CEG74507.1 CEG74508.1 CEG74509.1 CEG74510.1 CEG76545.1 CEG78734.1 CEG84667.1 CEP06873.1 CEP07119.1 CEP09488.1 CEP19188.1 Chocu_01832.t1 Chocu_07178.t1 Chocu_07199.t1 Chocu_09591.t1 Chocu_09769.t1 EPB81187.1 EPB83719.1 EPB84651.1 EPB90795.1 EPB91172.1 ESA12213.1 ESA13860.1 EXX64426.1 EXX64680.1 GAN04845.1 GAN05269.1 GAN07264.1 GAN10298.1 GAN11…
OG0000185	CEG63956.1 CEG67315.1 CEG67595.1 CEG72583.1 CEG73774.1 CEG74386.1 CEG79309.1 CEG81388.1 CEG82155.1 CEP11103.1 CEP12633.1 CEP14461.1 CEP16549.1 CEP20091.1 Chocu_03594.t1 Chocu_03921.t1 Chocu_07126.t1 Chocu_08984.t1 Chocu_10428.t1 EPB85618.1 EPB85897.1 EPB86535.1 EPB90714.1 EPB90989.1 EPB92952.1 ESA17919.1 EXX70960.1 EXX70961.1 EXX70962.1 EXX70963.1 EXX70964.1 GAN02177.1 GAN02423.1 GAN02658.1 GAN08…
OG0000186	ERZ94625.1 ERZ95245.1 ERZ95555.1 ERZ97825.1 ERZ98455.1 ERZ98768.1 ERZ99955.1 ESA00236.1 ESA00344.1 ESA00416.1 ESA00498.1 ESA02405.1 ESA03169.1 ESA05227.1 ESA05813.1 ESA05848.1 ESA06121.1 ESA06493.1 ESA07582.1 ESA08093.1 ESA08295.1 ESA08713.1 ESA09811.1 ESA10021.1 ESA10874.1 ESA10930.1 ESA11932.1 ESA11993.1 ESA12824.1 ESA13188.1 ESA13619.1 ESA14463.1 ESA15221.1 ESA15879.1 ESA16237.1 ESA16641.1 ESA…
OG0000187	CEG63094.1 CEG63686.1 CEG64952.1 CEG67278.1 CEG81051.1 CEP08226.1 CEP12973.1 CEP18619.1 CEP18835.1 Chocu_02651.t1 Chocu_04131.t1 Chocu_10642.t1 EPB88041.1 EPB88043.1 EPB88682.1 EPB89820.1 EPB90173.1 EPB92184.1 EPB92185.1 EPB92579.1 ESA07772.1 ESA08617.1 ESA12621.1 ESA22944.1 ESA23136.1 EXX53986.1 EXX59572.1 EXX64513.1 EXX64514.1 EXX64515.1 EXX73589.1 EXX78371.1 GAN01206.1 GAN03140.1 GAN07283.1 GA…
OG0000188	CEG73393.1 CEG73394.1 CEG74888.1 CEG78244.1 CEG79499.1 CEP07217.1 CEP07386.1 CEP12787.1 CEP19064.1 Chocu_06590.t1 Chocu_08391.t1 EPB81997.1 EPB83087.1 EPB89954.1 EPB90843.1 EPB91675.1 GAN05820.1 GAN06177.1 GAN10194.1 GAN10270.1 GAN11286.1 LCOR_00598.1.t1 LCOR_00599.1.t1 LCOR_03946.1.t1 LCOR_04064.1.t1 LCOR_04076.1.t1 LCOR_04077.1.t1 LCOR_04530.1.t1 LCOR_07381.1.t1 LCOR_10746.1.t1 LRAMOSA01219.mRN…
OG0000189	CEG68196.1 CEG68451.1 CEG69927.1 CEG70029.1 CEG75543.1 CEG75665.1 CEG77142.1 CEG78499.1 CEG78784.1 CEP07016.1 CEP17534.1 CEP19903.1 Chocu_00603.t1 Chocu_03487.t1 Chocu_03923.t1 Chocu_05007.t1 Chocu_09208.t1 EPB81850.1 EPB85101.1 EPB87678.1 EPB88558.1 ERZ94889.1 ESA03012.1 ESA21171.1 EXX69131.1 EXX69132.1 EXX70063.1 EXX70742.1 EXX70743.1 EXX70744.1 GAN01703.1 GAN02939.1 GAN03714.1 GAN06192.1 LCOR_…
OG0000190	CEG75149.1 CEG76936.1 CEG81545.1 CEP16414.1 Chocu_02859.t1 EPB93019.1 ERZ97266.1 ERZ99472.1 ESA00074.1 ESA00389.1 ESA00582.1 ESA00793.1 ESA03025.1 ESA03102.1 ESA04431.1 ESA05841.1 ESA08656.1 ESA08838.1 ESA10551.1 ESA10697.1 ESA10732.1 ESA13371.1 ESA15513.1 ESA15514.1 ESA17462.1 ESA17463.1 ESA18272.1 ESA18839.1 ESA18861.1 ESA18862.1 ESA18863.1 ESA20756.1 EXX52109.1 EXX53958.1 EXX55785.1 EXX56702.1…
OG0000191	CEG70899.1 CEG78482.1 CEP08701.1 CEP11517.1 CEP14669.1 CEP17549.1 CEP18512.1 Chocu_01321.t1 EPB81108.1 EPB85168.1 EPB86714.1 EPB90104.1 EPB92074.1 GAN01252.1 GAN02440.1 GAN07865.1 GAN10331.1 LCOR_00548.1.t1 LCOR_00993.1.t1 LCOR_00995.1.t1 LCOR_00997.1.t1 LCOR_00998.1.t1 LCOR_01331.1.t1 LCOR_04775.1.t1 LCOR_07523.1.t1 LCOR_08826.1.t1 LCOR_09319.1.t1 LCOR_09697.1.t1 LRAMOSA01684.mRNA1 LRAMOSA02943.…
OG0000192	ERZ94685.1 ERZ96373.1 ERZ96608.1 ERZ96721.1 ERZ96853.1 ERZ97284.1 ERZ97861.1 ERZ97972.1 ERZ97974.1 ESA00204.1 ESA01804.1 ESA01973.1 ESA02992.1 ESA03077.1 ESA03353.1 ESA06253.1 ESA08016.1 ESA09345.1 ESA13453.1 ESA13555.1 ESA14676.1 ESA15901.1 ESA15942.1 ESA16720.1 ESA17578.1 ESA17950.1 ESA18524.1 ESA19311.1 ESA20670.1 ESA20671.1 ESA20693.1 ESA21103.1 ESA21113.1 ESA21421.1 ESA22547.1 ESA22548.1 ESA…
OG0000193	CEG68942.1 CEG69709.1 CEG69710.1 CEG69711.1 CEG71892.1 CEG74296.1 CEG74298.1 CEG79784.1 CEG81181.1 CEG81183.1 CEP14218.1 CEP16346.1 CEP17308.1 Chocu_02360.t1 Chocu_03527.t1 Chocu_05502.t1 Chocu_09631.t1 EPB82177.1 EPB83337.1 EPB88601.1 EPB89725.1 ESA14306.1 ESA22335.1 EXX51124.1 EXX76678.1 EXX76679.1 GAN02105.1 GAN10492.1 GAN10723.1 GAN11606.1 LCOR_00811.1.t1 LCOR_02106.1.t1 LCOR_02372.1.t1 LCOR_…
OG0000194	CEG63742.1 CEG69673.1 CEG75271.1 CEG75272.1 CEG82123.1 CEG82124.1 CEG82125.1 CEP07553.1 CEP15487.1 CEP16095.1 CEP16698.1 Chocu_00216.t1 Chocu_01067.t1 Chocu_06827.t1 EPB83948.1 EPB85475.1 EPB87663.1 EPB92650.1 ESA22218.1 EXX69953.1 EXX69954.1 EXX69955.1 EXX69956.1 GAN01753.1 GAN05078.1 GAN05229.1 GAN05526.1 LCOR_00987.1.t1 LCOR_02284.1.t1 LCOR_02754.1.t1 LCOR_05344.1.t1 LCOR_05726.1.t1 LCOR_08011…
OG0000195	CEG64241.1 CEG68129.1 CEG68281.1 CEG72587.1 CEG79301.1 CEG79302.1 CEG79303.1 CEG79304.1 CEG82101.1 CEG83232.1 CEG84070.1 CEG84471.1 CEP10668.1 CEP16534.1 CEP17257.1 CEP19674.1 Chocu_00131.t1 Chocu_01492.t1 Chocu_03782.t1 EPB82896.1 EPB88695.1 EPB89350.1 EPB92417.1 ESA02464.1 ESA06492.1 ESA10277.1 ESA12439.1 EXX61043.1 EXX61044.1 EXX73089.1 GAN04297.1 GAN04298.1 GAN05041.1 GAN09943.1 GAN11012.1 LC…
OG0000196	jgi|Aspnid1|10185|AN5691 jgi|Aspnid1|10366|AN5533 jgi|Aspnid1|10497|AN5412 jgi|Aspnid1|10520|AN5390 jgi|Aspnid1|10565|AN5349 jgi|Aspnid1|1059|AN8753 jgi|Aspnid1|10651|AN5279 jgi|Aspnid1|1289|AN7872 jgi|Aspnid1|1345|AN7923 jgi|Aspnid1|1364|AN7942 jgi|Aspnid1|1542|AN8103 jgi|Aspnid1|1571|AN8129 jgi|Aspnid1|1975|AN4123 jgi|Aspnid1|2225|AN13001 jgi|Aspnid1|2264|AN3868 jgi|Aspnid1|2377|AN10467 jgi|Asp…
OG0000197	ERZ97148.1 ERZ98698.1 ESA00743.1 ESA00746.1 ESA00794.1 ESA02427.1 ESA06238.1 ESA06239.1 ESA06682.1 ESA07263.1 ESA11847.1 ESA11848.1 ESA12487.1 ESA12549.1 ESA13273.1 ESA14439.1 ESA15691.1 ESA15697.1 ESA15698.1 ESA17218.1 ESA17411.1 ESA17433.1 ESA17527.1 ESA17528.1 ESA17530.1 ESA18997.1 ESA19367.1 ESA22728.1 ESA23352.1 ESA23929.1 EXX50488.1 EXX50491.1 EXX50670.1 EXX51191.1 EXX52772.1 EXX53079.1 EXX…
OG0000198	CEG75945.1 CEG84873.1 CEP06850.1 CEP09097.1 Chocu_09970.t1 Chocu_10453.t1 Chocu_11078.t1 EPB82282.1 ERZ96498.1 ESA02744.1 ESA02771.1 ESA03339.1 ESA12959.1 ESA15267.1 ESA17275.1 ESA18044.1 ESA18807.1 EXX52026.1 EXX52027.1 EXX53162.1 EXX54518.1 EXX54519.1 EXX55029.1 EXX55030.1 EXX56592.1 EXX59994.1 EXX61469.1 EXX63610.1 EXX63868.1 EXX66422.1 EXX71173.1 SAL95392.1 SAL95394.1 SAL96036.1 SAL96910.1 SA…
OG0000199	CEG65685.1 CEG66253.1 CEG66254.1 CEG75938.1 CEG75939.1 CEG75940.1 CEG75941.1 CEG82708.1 CEG82709.1 CEP07676.1 CEP08708.1 CEP09811.1 CEP19202.1 Chocu_04298.t1 EPB81751.1 EPB81804.1 EPB83487.1 EPB87015.1 EPB92307.1 EPB92837.1 ERZ95302.1 ERZ99817.1 ESA06000.1 ESA06245.1 ESA06256.1 ESA08730.1 ESA08869.1 ESA16357.1 ESA16383.1 EXX51499.1 EXX51503.1 EXX54124.1 EXX54125.1 EXX55412.1 EXX59536.1 EXX75616.1…
OG0000200	CEG65808.1 CEG72124.1 CEG74057.1 CEG78327.1 CEG83028.1 CEP08518.1 CEP08519.1 CEP12156.1 CEP18079.1 CEP18899.1 Chocu_00821.t1 Chocu_01702.t1 Chocu_03136.t1 EPB82024.1 EPB84090.1 EPB84216.1 EPB88534.1 EPB90528.1 ERZ94716.1 EXX77103.1 GAN04924.1 GAN05387.1 GAN07833.1 GAN11356.1 LCOR_01329.1.t1 LCOR_02660.1.t1 LCOR_04153.1.t1 LCOR_05858.1.t1 LCOR_07493.1.t1 LCOR_09096.1.t1 LCOR_10509.1.t1 LRAMOSA0255…
OG0000201	CEG66041.1 CEG66042.1 CEG66043.1 CEG66044.1 CEG66045.1 CEG66434.1 CEG69072.1 CEG71479.1 CEG78558.1 CEG79184.1 CEG79185.1 CEG79934.1 CEG82717.1 CEG84939.1 CEP08943.1 CEP13131.1 CEP16588.1 CEP19210.1 Chocu_00449.t1 Chocu_03582.t1 Chocu_03986.t1 Chocu_10041.t1 Chocu_10934.t1 EPB81896.1 EPB82195.1 EPB82196.1 EPB83882.1 EPB84557.1 ESA00095.1 EXX77433.1 EXX77434.1 EXX77435.1 GAN00603.1 GAN04028.1 GAN06…
OG0000202	CEG63635.1 CEG63826.1 CEG66210.1 CEG66788.1 CEG71494.1 CEG73462.1 CEG75423.1 CEG75424.1 CEG78528.1 CEG80406.1 CEG81252.1 CEG84315.1 CEG84567.1 CEP08692.1 CEP11125.1 CEP13638.1 CEP18031.1 CEP18220.1 CEP18422.1 Chocu_02679.t1 Chocu_03133.t1 Chocu_04215.t1 Chocu_04805.t1 Chocu_05362.t1 Chocu_09589.t1 EPB81028.1 EPB86520.1 EPB87408.1 EPB87964.1 EPB89114.1 EPB89610.1 ERZ97581.1 EXX62184.1 GAN00790.1 G…
OG0000203	CEG62905.1 CEG62906.1 CEG70859.1 CEG77973.1 CEG79856.1 CEP16105.1 CEP16257.1 Chocu_06647.t1 Chocu_07718.t1 EPB81334.1 EPB85365.1 EPB91785.1 ERZ96043.1 ESA11037.1 EXX57800.1 EXX57801.1 EXX59899.1 GAN02313.1 GAN05514.1 GAN08683.1 LCOR_01107.1.t1 LCOR_12305.1.t1 LRAMOSA08088.mRNA1 LRAMOSA08089.mRNA1 SAM01053.1 SAM07152.1 SAM07153.1 SAM07155.1 SAM07157.1 SAM07382.1 SAM08927.1 UisaB_00396.t1 UisaB_027…
OG0000204	CEG74445.1 CEP07414.1 CEP08735.1 CEP09368.1 CEP09840.1 CEP12275.1 CEP13214.1 CEP13215.1 CEP15775.1 CEP16050.1 CEP16546.1 CEP17732.1 CEP18766.1 CEP19642.1 CEP20020.1 CEP20203.1 Chocu_05131.t1 Chocu_09922.t1 Chocu_10640.t1 Chocu_10783.t1 Chocu_10813.t1 Chocu_10895.t1 Chocu_11373.t1 Chocu_11443.t1 Chocu_11614.t1 Chocu_11717.t1 EPB80965.1 EPB81047.1 EPB83979.1 EPB89320.1 EPB89382.1 EPB89722.1 EPB9043…
OG0000205	CEG71124.1 CEG71599.1 CEG71649.1 CEG84444.1 CEP08887.1 CEP09092.1 CEP10247.1 CEP10626.1 CEP10972.1 CEP16039.1 CEP17360.1 CEP17368.1 CEP19219.1 Chocu_10846.t1 Chocu_10883.t1 Chocu_10951.t1 Chocu_11241.t1 Chocu_11312.t1 Chocu_11432.t1 Chocu_11600.t1 Chocu_11908.t1 EPB80926.1 EPB80971.1 EPB81000.1 EPB86020.1 EPB87066.1 EPB88996.1 GAN01110.1 GAN10198.1 LCOR_03471.1.t1 LCOR_03670.1.t1 LCOR_03670.1.t3 …
OG0000206	CEG64134.1 CEG64135.1 CEG67838.1 CEG67839.1 CEG69139.1 CEG72948.1 CEG72949.1 CEG80876.1 CEG82118.1 CEP08453.1 CEP12073.1 CEP14202.1 CEP16432.1 Chocu_00607.t1 Chocu_05648.t1 Chocu_06139.t1 Chocu_08828.t1 EPB82068.1 EPB85261.1 EPB90579.1 EPB91276.1 ERZ99245.1 EXX73006.1 EXX73007.1 EXX73008.1 EXX73009.1 EXX73010.1 EXX73011.1 GAN03202.1 GAN04677.1 GAN05574.1 LCOR_00478.1.t1 LCOR_03168.1.t1 LCOR_03168…
OG0000207	CEG62835.1 CEG62836.1 CEG66910.1 CEG67443.1 CEG71259.1 CEG79372.1 CEP07601.1 CEP10534.1 CEP11759.1 CEP17618.1 CEP18292.1 Chocu_02760.t1 Chocu_04132.t1 Chocu_04711.t1 Chocu_08397.t1 Chocu_09092.t1 EPB84780.1 EPB87580.1 EPB91011.1 EPB91625.1 EPB91882.1 ERZ95957.1 ESA24030.1 EXX71529.1 EXX77549.1 GAN02693.1 GAN03838.1 GAN03931.1 GAN05685.1 GAN08998.1 LCOR_02043.1.t1 LCOR_02638.1.t1 LCOR_05430.1.t1 L…
OG0000208	CEG67088.1 CEG71408.1 CEG72773.1 CEG72834.1 CEG75789.1 CEP11711.1 CEP13450.1 CEP15396.1 CEP17373.1 Chocu_00363.t1 Chocu_04388.t1 EPB84096.1 EPB86453.1 EPB91601.1 EPB92024.1 ERZ94804.1 ESA03678.1 ESA07109.1 ESA10084.1 ESA10086.1 ESA17975.1 ESA22829.1 EXX60363.1 EXX64922.1 EXX68148.1 EXX68973.1 EXX73113.1 EXX74144.1 EXX74145.1 GAN04091.1 GAN04412.1 GAN04928.1 GAN08737.1 LCOR_00616.1.t1 LCOR_01977.1…
OG0000209	CEG62754.1 CEG63437.1 CEG64011.1 CEG66346.1 CEG76387.1 CEG80516.1 CEG83161.1 CEP12621.1 CEP13278.1 CEP13420.1 CEP18558.1 CEP19320.1 Chocu_01132.t1 Chocu_03336.t1 Chocu_06486.t1 Chocu_08489.t1 Chocu_10088.t1 EPB81809.1 EPB83540.1 EPB85527.1 EPB91856.1 EPB92428.1 ERZ97428.1 EXX74607.1 EXX74608.1 EXX74609.1 GAN04294.1 GAN05030.1 GAN09840.1 GAN11249.1 GAN11544.1 LCOR_04772.1.t1 LCOR_08073.1.t1 LCOR_0…
OG0000210	CEP06935.1 CEP07118.1 CEP07827.1 CEP08264.1 CEP08288.1 CEP08907.1 CEP09030.1 CEP09533.1 CEP09615.1 CEP09816.1 CEP09895.1 CEP10117.1 CEP10124.1 CEP10125.1 CEP10450.1 CEP10479.1 CEP10633.1 CEP10953.1 CEP11895.1 CEP12307.1 CEP13175.1 CEP13321.1 CEP13325.1 CEP14512.1 CEP14567.1 CEP14914.1 CEP15284.1 CEP16042.1 CEP16169.1 CEP16170.1 CEP16171.1 CEP16297.1 CEP16298.1 CEP16299.1 CEP16859.1 CEP16860.1 CEP…
OG0000211	CEG67477.1 CEG67482.1 CEG68946.1 CEG73386.1 CEG73387.1 CEG73878.1 CEG73879.1 CEG75503.1 CEG75504.1 CEG76442.1 CEG79783.1 CEG80006.1 CEG80007.1 CEP08842.1 CEP11654.1 CEP14394.1 CEP18281.1 CEP19250.1 Chocu_01147.t1 Chocu_03280.t1 Chocu_04031.t1 Chocu_04939.t1 Chocu_10499.t1 EPB81708.1 EPB81888.1 EPB84869.1 EPB86028.1 EPB92240.1 EPB92755.1 ESA06223.1 EXX55060.1 GAN00661.1 GAN03345.1 GAN04037.1 GAN05…
OG0000212	CEG63380.1 CEG65076.1 CEG65077.1 CEG68984.1 CEG69500.1 CEG79529.1 CEG84542.1 CEP09619.1 CEP11307.1 CEP11328.1 CEP16061.1 Chocu_02834.t1 Chocu_05654.t1 EPB85772.1 EPB86052.1 EPB90426.1 EPB92388.1 ESA10680.1 ESA22676.1 EXX53016.1 EXX53017.1 EXX70967.1 EXX70968.1 EXX70969.1 EXX70970.1 GAN00818.1 GAN05862.1 LCOR_00081.1.t1 LCOR_03354.1.t1 LCOR_03433.1.t1 LCOR_03434.1.t1 LCOR_04240.1.t1 LCOR_06791.1.t…
OG0000213	CEG69842.1 CEG71986.1 CEG81569.1 CEG81701.1 CEP16714.1 CEP17068.1 CEP18161.1 Chocu_02746.t1 Chocu_05027.t1 Chocu_05669.t1 Chocu_06670.t1 Chocu_09369.t1 Chocu_11138.t1 EPB86551.1 EPB90836.1 EPB92931.1 ESA00045.1 ESA00703.1 ESA00705.1 ESA05128.1 ESA08610.1 ESA16940.1 ESA16941.1 ESA16942.1 ESA16955.1 ESA21358.1 ESA22186.1 ESA22418.1 EXX52276.1 EXX52831.1 EXX55260.1 EXX55324.1 EXX56697.1 EXX61614.1 E…
OG0000214	CEG71578.1 CEG72979.1 CEG74532.1 CEG76562.1 CEG82927.1 CEG84733.1 CEP08390.1 CEP08395.1 CEP11112.1 CEP12568.1 CEP12834.1 CEP15938.1 Chocu_02046.t1 Chocu_05441.t1 Chocu_05908.t1 Chocu_08010.t1 EPB85504.1 EPB87861.1 EPB89551.1 EPB90982.1 EPB91439.1 EPB92084.1 ESA03967.1 ESA07635.1 EXX52859.1 EXX62461.1 GAN02269.1 GAN02770.1 GAN03075.1 GAN04623.1 GAN05651.1 GAN08997.1 LCOR_00739.1.t1 LCOR_02961.1.t1…
OG0000215	CEG66793.1 CEG66794.1 CEG68785.1 CEG70271.1 CEG70272.1 CEG73658.1 CEG73659.1 CEG74670.1 CEG81251.1 CEG83877.1 CEG84093.1 CEP12158.1 CEP13602.1 CEP15997.1 CEP18857.1 Chocu_03549.t1 Chocu_05917.t1 Chocu_06610.t1 Chocu_09962.t1 EPB82473.1 EPB84523.1 EPB87321.1 EPB92699.1 ESA10590.1 ESA10591.1 EXX77081.1 GAN00709.1 GAN03642.1 GAN04982.1 GAN08833.1 LCOR_03528.1.t1 LCOR_03528.1.t2 LCOR_03528.1.t3 LCOR_…
OG0000216	CEG67496.1 CEG67497.1 CEG69308.1 CEG69309.1 CEG70790.1 CEG84413.1 CEP08580.1 CEP10508.1 CEP19355.1 Chocu_05552.t1 Chocu_05580.t1 Chocu_08638.t1 EPB84036.1 EPB87726.1 EPB89098.1 EPB89099.1 EPB92050.1 ERZ97193.1 ESA01722.1 ESA06946.1 ESA20444.1 ESA20958.1 EXX59887.1 EXX59888.1 EXX69790.1 EXX74780.1 EXX74781.1 GAN06499.1 GAN06549.1 GAN06907.1 LCOR_02923.1.t1 LCOR_02923.1.t2 LCOR_05897.1.t1 LCOR_0589…
OG0000217	CEG64478.1 CEG64479.1 CEG64480.1 CEG67212.1 CEG70800.1 CEG73208.1 CEG73209.1 CEG78132.1 CEG78133.1 CEG81846.1 CEG82781.1 CEG83433.1 CEP09741.1 CEP11763.1 CEP11780.1 Chocu_00763.t1 Chocu_05514.t1 Chocu_06803.t1 Chocu_08438.t1 EPB81080.1 EPB81240.1 EPB83558.1 EPB89499.1 EPB91020.1 ESA00636.1 ESA03326.1 EXX70668.1 EXX76512.1 GAN03179.1 GAN03926.1 GAN04831.1 GAN07128.1 GAN11290.1 LCOR_01057.1.t1 LCOR…
OG0000218	CEG68297.1 CEG69272.1 CEG71185.1 CEG71186.1 CEG80349.1 CEP08192.1 CEP08488.1 CEP16992.1 CEP17399.1 Chocu_01093.t1 Chocu_05313.t1 Chocu_07837.t1 Chocu_07978.t1 EPB83267.1 EPB84407.1 EPB85039.1 EPB92113.1 ERZ97232.1 ESA05587.1 ESA05825.1 ESA16287.1 ESA17543.1 ESA17546.1 ESA22479.1 ESA22824.1 EXX52316.1 EXX53740.1 EXX56367.1 EXX57746.1 EXX60052.1 EXX60625.1 EXX64216.1 EXX66658.1 EXX66933.1 EXX67943.…
OG0000219	CEG66057.1 CEG66058.1 CEG70453.1 CEG70454.1 CEG70634.1 CEG76065.1 CEG83241.1 CEP12304.1 CEP17207.1 CEP18509.1 CEP19059.1 CEP19107.1 Chocu_03164.t1 Chocu_03503.t1 Chocu_09574.t1 Chocu_10974.t1 EPB85176.1 EPB86902.1 EPB87923.1 EPB87924.1 EPB89450.1 EPB89587.1 EPB89588.1 EPB92217.1 ERZ95861.1 ESA06424.1 ESA16694.1 EXX51888.1 EXX58395.1 EXX58396.1 EXX63792.1 GAN02800.1 GAN06465.1 GAN08276.1 GAN10322.…
OG0000220	CEG62777.1 CEG64308.1 CEG64309.1 CEG65408.1 CEG65409.1 CEG72791.1 CEG78945.1 CEG81414.1 CEG81665.1 CEP07297.1 CEP12229.1 CEP12643.1 CEP13144.1 CEP14387.1 Chocu_04266.t1 Chocu_07383.t1 Chocu_08951.t1 Chocu_09206.t1 EPB86041.1 EPB87640.1 EPB90705.1 EPB91332.1 EPB92765.1 ESA14365.1 EXX60860.1 GAN00669.1 GAN01762.1 GAN02966.1 GAN10054.1 GAN11634.1 LCOR_00332.1.t1 LCOR_01091.1.t1 LCOR_07282.1.t1 LCOR_…
OG0000221	CEG63381.1 CEG66335.1 CEG66924.1 CEG69502.1 CEG78575.1 CEG79375.1 CEG79378.1 CEG79534.1 CEG79535.1 CEP07729.1 CEP07730.1 CEP14528.1 Chocu_00414.t1 Chocu_04048.t1 Chocu_08993.t1 EPB81651.1 EPB81652.1 EPB86303.1 EPB90789.1 GAN01120.1 GAN01121.1 GAN07882.1 GAN11467.1 LCOR_05522.1.t1 LCOR_05532.1.t1 LCOR_05533.1.t1 LCOR_06516.1.t1 LRAMOSA01544.mRNA1 LRAMOSA03589.mRNA1 LRAMOSA03590.mRNA1 LRAMOSA03599.…
OG0000222	CEG63140.1 CEG68941.1 CEG69444.1 CEG74157.1 CEG75598.1 CEG79781.1 CEG80168.1 CEG83255.1 CEP07530.1 CEP09807.1 CEP14215.1 CEP18145.1 Chocu_01159.t1 Chocu_03528.t1 Chocu_06242.t1 EPB82876.1 EPB83338.1 EPB92517.1 EPB92851.1 GAN06031.1 GAN07637.1 GAN09410.1 GAN09987.1 GAN10977.1 LCOR_02445.1.t1 LCOR_04668.1.t1 LCOR_04669.1.t1 LCOR_04671.1.t1 LCOR_04799.1.t1 LCOR_08131.1.t1 LCOR_09688.1.t1 LCOR_09852.…
OG0000223	ERZ94598.1 ERZ99293.1 ESA09564.1 ESA22690.1 ESA22691.1 ESA22726.1 EXX53876.1 EXX54604.1 EXX55369.1 EXX55544.1 EXX55708.1 EXX55709.1 EXX55714.1 EXX55819.1 EXX57837.1 EXX58056.1 EXX58310.1 EXX58502.1 EXX60264.1 EXX61563.1 EXX62108.1 EXX62212.1 EXX62270.1 EXX62327.1 EXX62328.1 EXX63443.1 EXX63524.1 EXX64229.1 EXX64350.1 EXX64351.1 EXX64466.1 EXX64467.1 EXX64472.1 EXX64573.1 EXX64756.1 EXX64875.1 EXX…
OG0000224	CEG66412.1 CEG70064.1 CEG70065.1 CEG72320.1 CEP07068.1 CEP08168.1 CEP15650.1 CEP19376.1 Chocu_02374.t1 Chocu_03020.t1 Chocu_04763.t1 Chocu_06230.t1 EPB82810.1 EPB88486.1 EPB89518.1 EPB91608.1 ESA10062.1 ESA17757.1 ESA21693.1 EXX66146.1 EXX67014.1 EXX67015.1 EXX67016.1 EXX71753.1 EXX71754.1 GAN01349.1 GAN04418.1 GAN07563.1 GAN08984.1 LCOR_02861.1.t1 LCOR_02861.1.t2 LCOR_04723.1.t1 LCOR_05693.1.t1 …
OG0000225	CEG65433.1 CEG69215.1 CEG69216.1 CEG69975.1 CEG73005.1 CEG77726.1 CEG77727.1 CEG83236.1 CEG84352.1 CEP12291.1 CEP14212.1 Chocu_01383.t1 Chocu_06022.t1 Chocu_06844.t1 Chocu_08793.t1 EPB81999.1 EPB83016.1 EPB83341.1 EPB84430.1 EPB85974.1 ESA16500.1 EXX68183.1 EXX68184.1 GAN04098.1 GAN06113.1 GAN09123.1 GAN10980.1 GAN11010.1 LCOR_00371.1.t1 LCOR_00808.1.t1 LCOR_06292.1.t1 LCOR_06296.1.t1 LCOR_07855.…
OG0000226	CEG64359.1 CEG64360.1 CEG67305.1 CEG67310.1 CEG72662.1 CEG81380.1 CEG81382.1 CEP12059.1 CEP15525.1 CEP17028.1 CEP17654.1 Chocu_01079.t1 Chocu_05741.t1 Chocu_06681.t1 EPB81866.1 EPB82278.1 EPB84602.1 EPB85650.1 ESA09476.1 ESA15089.1 ESA16134.1 ESA17797.1 EXX54706.1 EXX70704.1 EXX76297.1 EXX76298.1 EXX78044.1 GAN01722.1 GAN06688.1 GAN07393.1 GAN10642.1 LCOR_00393.1.t1 LCOR_00746.1.t1 LCOR_02472.1.t…
OG0000227	CEG63220.1 CEG64125.1 CEG68360.1 CEG69755.1 CEG69756.1 CEG70113.1 CEG75020.1 CEG75021.1 CEG75022.1 CEG82919.1 CEG82920.1 CEG83837.1 CEP10161.1 CEP11387.1 CEP12080.1 CEP13628.1 Chocu_02482.t1 Chocu_06730.t1 Chocu_07497.t1 Chocu_07991.t1 EPB83250.1 EPB84110.1 EPB85266.1 EPB89970.1 EPB92678.1 ESA11112.1 EXX54756.1 GAN03286.1 GAN03997.1 GAN05569.1 GAN06165.1 LCOR_00337.1.t1 LCOR_03002.1.t1 LCOR_03500…
OG0000228	CEG65105.1 CEG68753.1 CEG71329.1 CEG78156.1 CEG84664.1 CEG84679.1 CEP08382.1 CEP10283.1 CEP10869.1 CEP11547.1 CEP13866.1 CEP14234.1 CEP14467.1 CEP14977.1 Chocu_02011.t1 Chocu_04912.t1 Chocu_07282.t1 Chocu_07652.t1 Chocu_10232.t1 Chocu_10233.t1 Chocu_10526.t1 Chocu_10975.t1 Chocu_11699.t1 Chocu_11915.t1 EPB83332.1 EPB87451.1 EPB87821.1 EPB87822.1 EPB88793.1 EPB89693.1 EPB89729.1 EPB90736.1 EPB9073…
OG0000229	CEG67361.1 CEG81901.1 CEP14613.1 Chocu_07846.t1 EPB82838.1 ERZ95858.1 ERZ97933.1 ERZ98570.1 ERZ99654.1 ESA02095.1 ESA04220.1 ESA05332.1 ESA06172.1 ESA06935.1 ESA07071.1 ESA07138.1 ESA08684.1 ESA08970.1 ESA09607.1 ESA09608.1 ESA10665.1 ESA11283.1 ESA11285.1 ESA11386.1 ESA13043.1 ESA13331.1 ESA14581.1 ESA17544.1 ESA17592.1 ESA18386.1 ESA19244.1 ESA19615.1 ESA19616.1 ESA20455.1 ESA23388.1 ESA23389.1…
OG0000230	CEG64911.1 CEG65024.1 CEG68686.1 CEG69863.1 CEG69866.1 CEG77649.1 CEG79193.1 CEG83246.1 CEP15209.1 CEP17105.1 CEP17107.1 CEP19502.1 CEP19530.1 CEP19641.1 Chocu_00937.t1 Chocu_02770.t1 Chocu_02771.t1 Chocu_06884.t1 Chocu_09383.t1 EPB85941.1 EPB86539.1 EPB88167.1 EPB90158.1 EPB90845.1 EPB91960.1 EPB91964.1 EPB92694.1 GAN01999.1 GAN03413.1 GAN03417.1 GAN09540.1 GAN09608.1 GAN10445.1 GAN10648.1 GAN11…
OG0000231	CEG66686.1 CEG69242.1 CEG74633.1 CEG78412.1 CEG79626.1 CEP12283.1 CEP12498.1 CEP13186.1 CEP14810.1 Chocu_01139.t1 Chocu_07735.t1 Chocu_07736.t1 EPB81368.1 EPB86634.1 EPB88969.1 GAN01601.1 GAN03947.1 GAN08549.1 LCOR_02175.1.t1 LCOR_02700.1.t1 LCOR_02700.1.t2 LCOR_03297.1.t1 LCOR_06641.1.t1 LCOR_08390.1.t1 LCOR_09010.1.t1 LCOR_09644.1.t1 LRAMOSA00757.mRNA1 LRAMOSA02469.mRNA1 LRAMOSA04899.mRNA1 LRAM…
OG0000232	CEG67137.1 CEG67138.1 CEG70002.1 CEG71461.1 CEG71462.1 CEG74306.1 CEG76283.1 CEG76285.1 CEG77168.1 CEP11727.1 CEP15038.1 CEP17185.1 CEP19177.1 Chocu_02861.t1 Chocu_06063.t1 Chocu_07156.t1 Chocu_10182.t1 Chocu_11146.t1 EPB85995.1 EPB87135.1 EPB87763.1 EPB89419.1 ERZ97911.1 ESA04319.1 EXX57374.1 EXX58604.1 GAN01455.1 GAN04190.1 GAN10974.1 LCOR_00774.1.t1 LCOR_00774.1.t2 LCOR_01519.1.t1 LCOR_01519.1…
OG0000233	CEG62981.1 CEG68580.1 CEG68778.1 CEG74662.1 CEG77854.1 CEG79679.1 CEP08926.1 CEP09693.1 CEP11991.1 Chocu_04343.t1 Chocu_07155.t1 Chocu_07780.t1 Chocu_07788.t1 Chocu_07907.t1 EPB82249.1 EPB88300.1 EPB89064.1 EPB91286.1 EXX52944.1 GAN05175.1 GAN06537.1 GAN10314.1 LCOR_00242.1.t1 LCOR_00243.1.t1 LCOR_00529.1.t1 LCOR_01214.1.t1 LCOR_02549.1.t1 LRAMOSA00993.mRNA1 LRAMOSA01667.mRNA1 LRAMOSA05255.mRNA1 …
OG0000234	CEG63310.1 CEG65279.1 CEG67147.1 CEG68993.1 CEG75534.1 CEG75769.1 CEG78779.1 CEG79759.1 CEP07458.1 CEP08417.1 CEP09086.1 CEP13246.1 CEP14211.1 CEP18817.1 Chocu_01372.t1 Chocu_03794.t1 Chocu_05062.t1 Chocu_06180.t1 Chocu_07921.t1 EPB82908.1 EPB83342.1 EPB85587.1 EPB87466.1 EPB88934.1 EPB93031.1 ERZ99520.1 EXX73759.1 EXX73760.1 GAN01064.1 GAN04451.1 GAN07073.1 GAN08866.1 GAN09695.1 GAN10245.1 LCOR_…
OG0000235	CEG69005.1 CEG69006.1 CEG69007.1 CEG71572.1 CEG71573.1 CEG72375.1 CEG72379.1 CEG72380.1 CEG75759.1 CEP10952.1 CEP11309.1 CEP16441.1 Chocu_04206.t1 Chocu_04299.t1 Chocu_10911.t1 EPB82384.1 EPB85768.1 EPB90583.1 ESA13473.1 ESA19756.1 EXX52964.1 EXX52965.1 EXX52966.1 EXX52967.1 EXX68352.1 GAN04678.1 GAN05420.1 GAN07847.1 LCOR_01644.1.t1 LCOR_02661.1.t1 LCOR_03035.1.t1 LCOR_03421.1.t1 LCOR_03421.1.t2…
OG0000236	CEG65674.1 CEG68631.1 CEG71429.1 CEG71994.1 CEG72586.1 CEG77487.1 CEP07457.1 CEP12042.1 CEP14507.1 CEP15580.1 Chocu_05061.t1 Chocu_05851.t1 Chocu_08410.t1 Chocu_09808.t1 EPB87467.1 EPB91041.1 EPB92402.1 EPB93035.1 GAN02169.1 GAN03904.1 GAN08863.1 GAN09696.1 LCOR_00417.1.t1 LCOR_03136.1.t1 LCOR_03404.1.t1 LCOR_06264.1.t1 LCOR_07600.1.t1 LCOR_09590.1.t1 LCOR_10833.1.t1 LRAMOSA00516.mRNA1 LRAMOSA008…
OG0000237	ERZ96550.1 ESA00152.1 ESA04377.1 ESA04378.1 ESA04379.1 ESA04380.1 ESA04802.1 ESA05055.1 ESA05467.1 ESA06567.1 ESA07073.1 ESA09352.1 ESA09596.1 ESA13045.1 ESA15557.1 ESA19066.1 ESA19254.1 ESA19921.1 ESA20064.1 ESA22608.1 ESA22949.1 ESA23052.1 ESA23524.1 ESA23525.1 ESA23667.1 EXX52023.1 EXX55275.1 EXX56262.1 EXX56539.1 EXX56540.1 EXX57108.1 EXX58160.1 EXX58161.1 EXX58162.1 EXX65169.1 EXX68648.1 EXX…
OG0000238	CEG63977.1 CEG63978.1 CEG63979.1 CEG63980.1 CEG65140.1 CEG65141.1 CEG65142.1 CEG65143.1 CEG65144.1 CEG65145.1 CEG65146.1 CEG71028.1 CEG75214.1 CEG75215.1 CEG75915.1 CEG75916.1 CEG75918.1 CEG82689.1 CEG82690.1 CEG82691.1 CEG82692.1 CEG82693.1 CEP07431.1 CEP19233.1 CEP19398.1 Chocu_08861.t1 Chocu_09741.t1 Chocu_10697.t1 EPB82633.1 EPB85132.1 EPB88604.1 ESA07271.1 EXX76034.1 EXX76035.1 EXX76036.1 EX…
OG0000239	CEG68822.1 CEG72485.1 CEG73591.1 CEG73592.1 CEG73896.1 CEG74700.1 CEG81580.1 CEG81619.1 CEG84318.1 CEP08206.1 CEP11404.1 Chocu_09428.t1 EPB87768.1 EPB92160.1 ESA18035.1 ESA19958.1 EXX52630.1 EXX60362.1 GAN02067.1 GAN07589.1 LCOR_04769.1.t1 LCOR_04769.1.t2 LCOR_07701.1.t1 LCOR_07701.1.t2 LCOR_09952.1.t1 LCOR_10315.1.t1 LRAMOSA02959.mRNA1 LRAMOSA04424.mRNA1 LRAMOSA06038.mRNA1 LRAMOSA06690.mRNA1 LRA…
OG0000240	CEG63466.1 CEG67207.1 CEG69989.1 CEG73406.1 CEG75384.1 CEP07663.1 CEP07963.1 CEP16015.1 CEP18216.1 CEP19573.1 Chocu_03354.t1 Chocu_06473.t1 Chocu_07851.t1 Chocu_09219.t1 EPB82859.1 EPB87972.1 EPB90072.1 EPB90116.1 EPB90944.1 ESA05511.1 EXX51265.1 EXX51266.1 EXX51267.1 GAN03292.1 GAN07100.1 GAN07627.1 GAN07795.1 GAN09556.1 LCOR_02851.1.t1 LCOR_08197.1.t1 LCOR_08311.1.t1 LCOR_08815.1.t1 LCOR_09690.…
OG0000241	CEG62882.1 CEG64061.1 CEG70000.1 CEG70812.1 CEG80318.1 CEG82233.1 CEP07655.1 CEP08791.1 CEP13548.1 CEP13816.1 CEP14995.1 Chocu_00330.t1 Chocu_02088.t1 Chocu_02851.t1 Chocu_03775.t1 Chocu_05236.t1 Chocu_07906.t1 EPB82606.1 EPB84900.1 EPB86144.1 EPB87835.1 EPB88154.1 ERZ96860.1 ESA18825.1 EXX74008.1 GAN02012.1 GAN04580.1 GAN04973.1 GAN07144.1 LCOR_01307.1.t1 LCOR_01307.1.t2 LCOR_02654.1.t1 LCOR_038…
OG0000242	CEG65329.1 CEG65346.1 CEG67968.1 CEG69092.1 CEG70540.1 CEG77155.1 CEG77844.1 CEG80003.1 CEP09301.1 CEP09524.1 CEP10417.1 CEP11566.1 CEP11957.1 CEP15130.1 CEP18384.1 Chocu_01301.t1 Chocu_02657.t1 Chocu_04431.t1 Chocu_05295.t1 Chocu_08144.t1 Chocu_08434.t1 Chocu_08769.t1 Chocu_10355.t1 Chocu_10698.t1 Chocu_11036.t1 Chocu_11709.t1 Chocu_11857.t1 EPB81460.1 EPB82319.1 EPB85552.1 EPB85967.1 GAN01521.1…
OG0000243	CEG63285.1 CEG63286.1 CEG66198.1 CEG67112.1 CEG67113.1 CEG70021.1 CEG70022.1 CEG76304.1 CEG77188.1 CEG77189.1 CEG80237.1 CEG80238.1 CEP08124.1 CEP08202.1 CEP08502.1 CEP17121.1 Chocu_04006.t1 Chocu_07205.t1 Chocu_09353.t1 EPB81302.1 EPB84668.1 EPB88448.1 EPB89768.1 EPB89835.1 ESA04303.1 EXX56943.1 EXX56944.1 EXX56945.1 EXX56946.1 EXX56947.1 GAN01305.1 GAN02707.1 GAN04236.1 GAN08611.1 GAN08641.1 LC…
OG0000244	CEG64710.1 CEG70590.1 CEG70591.1 CEG71298.1 CEG72919.1 CEG72920.1 CEG72921.1 CEG74896.1 CEG84319.1 CEP07635.1 CEP09111.1 CEP14946.1 CEP16889.1 Chocu_03651.t1 Chocu_04329.t1 Chocu_07371.t1 Chocu_09442.t1 Chocu_09754.t1 EPB81603.1 EPB85232.1 EPB86554.1 EPB88961.1 ESA20677.1 GAN00619.1 GAN00963.1 GAN06230.1 GAN09027.1 LCOR_01217.1.t1 LCOR_01218.1.t1 LCOR_02171.1.t1 LCOR_07096.1.t1 LCOR_10782.1.t1 LR…
OG0000245	CEG63412.1 CEG69088.1 CEG69660.1 CEG69661.1 CEG70640.1 CEG77752.1 CEG81242.1 CEG84180.1 CEP06860.1 CEP14736.1 CEP17067.1 CEP19042.1 Chocu_00370.t1 Chocu_03028.t1 Chocu_05026.t1 Chocu_06999.t1 EPB86550.1 EPB89447.1 EPB90564.1 EPB91670.1 ESA23403.1 EXX69489.1 EXX73669.1 GAN04570.1 GAN04656.1 GAN06223.1 GAN08274.1 LCOR_01501.1.t1 LCOR_03984.1.t1 LCOR_06921.1.t1 LCOR_06921.1.t2 LCOR_07824.1.t1 LCOR_0…
OG0000246	CEG64375.1 CEG64956.1 CEG69084.1 CEG71272.1 CEG74797.1 CEG77671.1 CEG81245.1 CEG82387.1 CEG84374.1 CEG84375.1 CEP08266.1 CEP10379.1 CEP12355.1 Chocu_03854.t1 Chocu_04826.t1 Chocu_05762.t1 Chocu_09045.t1 EPB83351.1 EPB83964.1 EPB84225.1 EPB84975.1 EPB91168.1 EXX57816.1 EXX74205.1 GAN03864.1 GAN07306.1 GAN09332.1 GAN11119.1 GAN11241.1 LCOR_00984.1.t1 LCOR_01995.1.t1 LCOR_03482.1.t1 LCOR_03482.1.t2 …
OG0000247	CEG71914.1 CEG72012.1 CEG79048.1 CEG79049.1 CEG79050.1 CEG79716.1 CEG79717.1 CEP08188.1 CEP10181.1 CEP11414.1 CEP11416.1 CEP12925.1 CEP18669.1 Chocu_01532.t1 Chocu_02299.t1 Chocu_03622.t1 Chocu_08211.t1 Chocu_09555.t1 Chocu_09789.t1 EPB81132.1 EPB82892.1 EPB82894.1 EPB83270.1 EPB92272.1 GAN03524.1 GAN03525.1 GAN03526.1 GAN03527.1 GAN04315.1 GAN07227.1 GAN08538.1 LCOR_01856.1.t1 LCOR_03795.1.t1 LC…
OG0000248	CEG65540.1 CEG65541.1 CEG66422.1 CEG68382.1 CEG70460.1 CEG70461.1 CEG77219.1 CEG77220.1 CEG80097.1 CEP14734.1 CEP15088.1 CEP16485.1 CEP19286.1 CEP19852.1 Chocu_03447.t1 Chocu_03950.t1 Chocu_04490.t1 Chocu_06756.t1 Chocu_09721.t1 EPB81089.1 EPB83505.1 EPB87430.1 EPB87882.1 EPB88279.1 ESA13921.1 EXX75640.1 GAN00707.1 GAN00888.1 GAN04406.1 GAN06350.1 GAN10525.1 LCOR_05728.1.t1 LCOR_06546.1.t1 LCOR_0…
OG0000249	CEG63252.1 CEG71093.1 CEG71094.1 CEG71095.1 CEG73214.1 CEG73215.1 CEG82776.1 CEG82777.1 CEG84104.1 CEG84739.1 CEP09571.1 CEP11214.1 CEP16509.1 CEP17355.1 Chocu_01467.t1 Chocu_06506.t1 Chocu_11616.t1 EPB85305.1 EPB87904.1 EPB88813.1 EPB89863.1 ESA19740.1 EXX70388.1 EXX70389.1 EXX70390.1 EXX70391.1 GAN00870.1 GAN08203.1 GAN10295.1 GAN11559.1 LCOR_02022.1.t1 LCOR_03273.1.t1 LCOR_04466.1.t1 LCOR_0488…
OG0000250	CEG62898.1 CEG62899.1 CEG64787.1 CEG64871.1 CEG64872.1 CEG69907.1 CEG72544.1 CEG73248.1 CEG77528.1 CEG77529.1 CEG77530.1 CEG79862.1 CEG79877.1 CEG83211.1 CEG83212.1 CEG83213.1 CEG83214.1 CEG83532.1 CEG84475.1 CEP16713.1 CEP19445.1 Chocu_09652.t1 Chocu_10095.t1 EPB87304.1 EPB87680.1 EPB88173.1 EPB88174.1 EPB92933.1 ESA15779.1 ESA20474.1 EXX61992.1 EXX78263.1 GAN02564.1 GAN04880.1 GAN07733.1 GAN101…
OG0000251	CEG66581.1 CEG74411.1 CEG75653.1 CEG78436.1 CEG78742.1 CEG78743.1 CEG83347.1 CEP12394.1 CEP14575.1 CEP14935.1 Chocu_03010.t1 Chocu_11863.t1 EPB81446.1 EPB85804.1 EPB90527.1 EPB90640.1 ESA21733.1 ESA24120.1 EXX74708.1 EXX76022.1 EXX79379.1 GAN00901.1 GAN02931.1 GAN02932.1 GAN03598.1 GAN08963.1 GAN08964.1 LCOR_01008.1.t1 LCOR_01009.1.t1 LCOR_01009.1.t2 LCOR_04247.1.t1 LCOR_05407.1.t1 LCOR_05408.1.t…
OG0000252	CEG65744.1 CEG65745.1 CEG65746.1 CEG66158.1 CEG66159.1 CEG66160.1 CEG70470.1 CEG70471.1 CEG70472.1 CEG71532.1 CEG80092.1 CEG80093.1 CEP11645.1 CEP13179.1 CEP15991.1 CEP16757.1 CEP19283.1 Chocu_03804.t1 Chocu_04220.t1 Chocu_04417.t1 Chocu_08565.t1 Chocu_09602.t1 EPB82790.1 EPB83581.1 EPB87953.1 EPB92232.1 EPB92556.1 ERZ96885.1 EXX79064.1 EXX79065.1 EXX79066.1 GAN02828.1 GAN03353.1 GAN08157.1 GAN10…
OG0000253	CEP06809.1 CEP07041.1 CEP07512.1 CEP08648.1 CEP08743.1 CEP08823.1 CEP09050.1 CEP09292.1 CEP09293.1 CEP09852.1 CEP09975.1 CEP10872.1 CEP12189.1 CEP12699.1 CEP12700.1 CEP12833.1 CEP12967.1 CEP13490.1 CEP13491.1 CEP13492.1 CEP13673.1 CEP13729.1 CEP14070.1 CEP14165.1 CEP14478.1 CEP14479.1 CEP14816.1 CEP14817.1 CEP14818.1 CEP15801.1 CEP15931.1 CEP16279.1 CEP16309.1 CEP17265.1 CEP17347.1 CEP17965.1 CEP…
OG0000254	CEG64844.1 CEG64845.1 CEG67776.1 CEG68500.1 CEG68501.1 CEG74947.1 CEG75730.1 CEG81830.1 CEG84148.1 CEP06957.1 CEP10428.1 CEP11158.1 CEP16572.1 Chocu_00963.t1 Chocu_01643.t1 Chocu_06041.t1 Chocu_06252.t1 EPB84497.1 EPB84815.1 EPB88263.1 EPB92500.1 ESA12377.1 ESA12385.1 EXX62187.1 GAN00608.1 GAN05127.1 GAN06333.1 GAN09418.1 LCOR_02916.1.t1 LCOR_04781.1.t1 LCOR_07894.1.t1 LCOR_10713.1.t1 LCOR_11194.…
OG0000255	CEG75314.1 CEP07092.1 CEP09927.1 EPB80944.1 EPB83168.1 ERZ96497.1 ERZ98154.1 ERZ99086.1 ERZ99250.1 ESA00388.1 ESA03338.1 ESA03600.1 ESA04302.1 ESA06752.1 ESA07857.1 ESA11563.1 ESA11882.1 ESA12958.1 ESA13206.1 ESA13207.1 ESA20105.1 ESA22994.1 ESA24264.1 ESA24288.1 ESA24322.1 EXX50699.1 EXX52133.1 EXX58712.1 EXX59958.1 EXX60525.1 EXX63867.1 EXX64078.1 EXX64289.1 EXX64290.1 EXX64344.1 EXX65669.1 EXX…
OG0000256	CEG65628.1 CEG68000.1 CEG76480.1 CEG77895.1 CEG77896.1 CEG77902.1 CEG78958.1 CEP11078.1 CEP11178.1 CEP12046.1 CEP18212.1 Chocu_00740.t1 Chocu_01490.t1 Chocu_05861.t1 Chocu_08546.t1 EPB81578.1 EPB83605.1 EPB86177.1 EPB92534.1 GAN04910.1 GAN06440.1 GAN10766.1 GAN11652.1 LCOR_01682.1.t1 LRAMOSA07381.mRNA1 SAL97189.1 SAL98501.1 SAM04455.1 UisaB_04160.t1 UisaB_04466.t1 UisaB_08406.t1 UisaN_01044.t1 Ui…
OG0000257	CEG64548.1 CEG64611.1 CEG67721.1 CEG72872.1 CEG73236.1 CEG75007.1 CEG77572.1 CEG83105.1 CEG84576.1 CEP10745.1 CEP15078.1 CEP16672.1 CEP17672.1 CEP18121.1 Chocu_01313.t1 Chocu_03347.t1 Chocu_05976.t1 Chocu_07280.t1 EPB84163.1 EPB85336.1 EPB90212.1 EPB91825.1 EPB92508.1 ESA16881.1 EXX66473.1 GAN02337.1 GAN02417.1 GAN06139.1 GAN07440.1 GAN09412.1 LCOR_03234.1.t1 LCOR_03234.1.t2 LCOR_05911.1.t1 LCOR_…
OG0000258	CEG66293.1 CEG68438.1 CEG68439.1 CEG68440.1 CEG68441.1 CEG70683.1 CEG77149.1 CEG77992.1 CEG81177.1 CEP07810.1 CEP15455.1 CEP15756.1 CEP17431.1 Chocu_01753.t1 Chocu_03055.t1 Chocu_08676.t1 EPB81641.1 EPB82012.1 EPB83461.1 EPB85597.1 ESA06446.1 ESA06582.1 EXX52485.1 EXX56488.1 GAN03787.1 GAN04176.1 GAN05438.1 GAN10618.1 LCOR_00635.1.t1 LCOR_03964.1.t1 LCOR_04148.1.t1 LCOR_06491.1.t1 LCOR_06491.1.t2…
OG0000259	CEG63837.1 CEG64056.1 CEG64057.1 CEG70841.1 CEG74069.1 CEG80308.1 CEG82296.1 CEG82297.1 CEG82298.1 CEP09048.1 CEP15020.1 CEP19515.1 CEP19881.1 Chocu_04276.t1 Chocu_05113.t1 Chocu_09837.t1 EPB83844.1 EPB84426.1 EPB86952.1 EPB87052.1 ESA00726.1 ESA03976.1 EXX69641.1 EXX73762.1 GAN08711.1 GAN09124.1 GAN09831.1 GAN10775.1 LCOR_00452.1.t1 LCOR_01852.1.t1 LCOR_02763.1.t1 LCOR_05092.1.t1 LCOR_07247.1.t1…
OG0000260	CEG64383.1 CEG67575.1 CEG67576.1 CEG74368.1 CEG74369.1 CEG82633.1 CEP10114.1 CEP19506.1 Chocu_02229.t1 Chocu_02440.t1 EPB81218.1 EPB81273.1 EPB93059.1 ERZ94708.1 ERZ95533.1 ERZ95534.1 ERZ95536.1 ERZ97306.1 ERZ97616.1 ERZ99499.1 ESA01979.1 ESA03517.1 ESA10257.1 ESA12284.1 ESA17598.1 ESA19789.1 EXX54681.1 EXX58351.1 EXX58352.1 EXX58719.1 EXX59583.1 EXX60228.1 EXX63767.1 EXX67699.1 EXX67774.1 EXX684…
OG0000261	ERZ95041.1 ERZ95733.1 ERZ98210.1 ERZ99684.1 ESA01907.1 ESA01908.1 ESA06603.1 ESA06605.1 ESA08040.1 ESA08678.1 ESA11549.1 ESA12829.1 ESA13203.1 ESA13826.1 ESA17184.1 ESA17464.1 ESA18174.1 ESA18816.1 ESA19099.1 EXX50504.1 EXX50505.1 EXX50631.1 EXX53077.1 EXX54453.1 EXX55424.1 EXX56684.1 EXX56689.1 EXX56690.1 EXX56743.1 EXX56808.1 EXX57401.1 EXX57573.1 EXX58267.1 EXX58342.1 EXX59436.1 EXX60266.1 EXX…
OG0000262	ERZ99719.1 ESA04585.1 ESA05872.1 ESA12204.1 ESA15149.1 ESA16849.1 ESA24228.1 EXX50244.1 EXX51244.1 EXX54975.1 EXX55755.1 EXX55794.1 EXX56900.1 EXX57025.1 EXX57352.1 EXX58468.1 EXX60276.1 EXX60501.1 EXX61295.1 EXX61421.1 EXX61523.1 EXX61524.1 EXX61895.1 EXX62180.1 EXX62271.1 EXX62932.1 EXX63089.1 EXX63126.1 EXX63293.1 EXX63302.1 EXX63303.1 EXX63550.1 EXX63618.1 EXX64287.1 EXX64317.1 EXX64409.1 EXX…
OG0000263	CEG63064.1 CEG63308.1 CEG68408.1 CEG78056.1 CEG79755.1 CEP11247.1 CEP17154.1 Chocu_03460.t1 Chocu_03934.t1 EPB83242.1 EPB83952.1 EPB88838.1 EPB92105.1 ESA02124.1 ESA14906.1 ESA17179.1 ESA17852.1 EXX51314.1 EXX62409.1 EXX74066.1 GAN04484.1 GAN05233.1 GAN06151.1 GAN09265.1 LCOR_00810.1.t1 LCOR_02831.1.t1 LCOR_04717.1.t1 LCOR_04866.1.t1 LCOR_04866.1.t3 LCOR_06409.1.t1 LCOR_09273.1.t1 LRAMOSA03211.mR…
OG0000264	SAL95432.1 SAL95435.1 SAL95672.1 SAL97656.1 SAL97657.1 SAL97658.1 SAL97659.1 SAL97660.1 SAL97661.1 SAL97662.1 SAL97663.1 SAL97666.1 SAL97667.1 SAL97668.1 SAL97669.1 SAL97675.1 SAL97676.1 SAL97677.1 SAL97678.1 SAL97679.1 SAL97680.1 SAL97681.1 SAL97682.1 SAL97688.1 SAL97693.1 SAL97694.1 SAL97695.1 SAL97696.1 SAL97697.1 SAL97699.1 SAL97700.1 SAL99072.1 SAM01861.1 SAM01862.1 SAM01863.1 SAM01864.1 SAM…
OG0000265	CEG63620.1 CEG64004.1 CEG71660.1 CEG72340.1 CEG73522.1 CEG76381.1 CEP12000.1 CEP12377.1 CEP15783.1 CEP17409.1 Chocu_04545.t1 Chocu_05146.t1 Chocu_07842.t1 Chocu_09448.t1 EPB82373.1 EPB84799.1 EPB85637.1 EPB85830.1 EPB88077.1 ESA19989.1 EXX66030.1 GAN03107.1 GAN03621.1 GAN05410.1 GAN09970.1 GAN11540.1 LCOR_06374.1.t1 LCOR_06388.1.t1 LCOR_10274.1.t1 LCOR_10474.1.t1 LRAMOSA01881.mRNA1 LRAMOSA08773.m…
OG0000266	CEG67509.1 CEG69623.1 CEG75681.1 CEG77783.1 CEG79401.1 CEG85097.1 CEP08001.1 CEP10419.1 CEP18275.1 Chocu_02325.t1 Chocu_05421.t1 Chocu_09504.t1 EPB85935.1 EPB88776.1 EPB89169.1 EPB90167.1 EPB90647.1 ERZ99968.1 ESA18300.1 EXX56336.1 EXX56337.1 EXX56338.1 EXX56339.1 EXX56340.1 EXX56341.1 EXX73584.1 EXX73585.1 GAN02728.1 GAN03208.1 GAN04150.1 GAN05281.1 GAN06412.1 LCOR_00653.1.t1 LCOR_04149.1.t1 LCO…
OG0000267	CEG70240.1 CEG71287.1 CEG71546.1 CEG79703.1 CEG81934.1 CEG82849.1 CEP10522.1 CEP13408.1 CEP18467.1 Chocu_05359.t1 Chocu_07695.t1 EPB81590.1 EPB90970.1 EPB90971.1 EPB91640.1 ESA07362.1 ESA12616.1 EXX71064.1 EXX71065.1 EXX71066.1 EXX71067.1 EXX79311.1 GAN00989.1 GAN04441.1 GAN06282.1 LCOR_00053.1.t1 LCOR_00912.1.t1 LCOR_00945.1.t1 LCOR_01024.1.t1 LCOR_02683.1.t1 LCOR_02683.1.t2 LCOR_03720.1.t1 LCOR…
OG0000268	CEG67552.1 CEG71035.1 CEG73244.1 CEG75224.1 CEG75505.1 CEP11067.1 CEP14786.1 CEP17252.1 CEP18747.1 CEP19251.1 Chocu_04032.t1 Chocu_05015.t1 Chocu_05403.t1 Chocu_08115.t1 EPB81887.1 EPB84318.1 EPB87622.1 EPB88118.1 EPB89354.1 GAN01964.1 GAN03984.1 GAN04038.1 GAN04301.1 GAN04785.1 LCOR_05312.1.t1 LCOR_06527.1.t1 LCOR_06527.1.t2 LCOR_07121.1.t1 LCOR_07121.1.t2 LCOR_08229.1.t2 LCOR_10339.1.t1 LRAMOSA…
OG0000269	CEG64836.1 CEG70804.1 CEG70805.1 CEG71235.1 CEG71236.1 CEG78380.1 CEG78381.1 CEG84642.1 CEP09746.1 CEP11134.1 CEP14170.1 CEP18391.1 Chocu_00311.t1 Chocu_01416.t1 Chocu_04183.t1 Chocu_11364.t1 EPB81877.1 EPB88992.1 EPB89105.1 EPB92721.1 ESA01982.1 ESA01983.1 EXX70150.1 GAN00701.1 GAN01192.1 GAN06614.1 GAN10233.1 LCOR_00275.1.t1 LCOR_00381.1.t1 LCOR_05521.1.t1 LCOR_08465.1.t1 LRAMOSA00854.mRNA1 LRA…
OG0000270	CEG63860.1 CEG63861.1 CEG64777.1 CEG74268.1 CEG74794.1 CEG78083.1 CEG78084.1 CEG81210.1 CEP10085.1 CEP16851.1 CEP20146.1 Chocu_04615.t1 Chocu_07899.t1 Chocu_08932.t1 EPB82500.1 EPB92612.1 EPB92632.1 ERZ99140.1 ESA05043.1 ESA06009.1 EXX52500.1 EXX52501.1 EXX67556.1 EXX67557.1 EXX67558.1 EXX67559.1 EXX67560.1 GAN04604.1 GAN05963.1 GAN06761.1 LCOR_03536.1.t1 LCOR_04751.1.t1 LCOR_05403.1.t1 LCOR_0540…
OG0000271	CEG75290.1 CEG80548.1 CEP12745.1 Chocu_03902.t1 EPB89569.1 ERZ95201.1 ERZ98233.1 ERZ99818.1 ERZ99819.1 ERZ99891.1 ERZ99984.1 ERZ99985.1 ESA00417.1 ESA00418.1 ESA05010.1 ESA05011.1 ESA11617.1 ESA11618.1 ESA17728.1 ESA21646.1 ESA21647.1 ESA21688.1 ESA21817.1 ESA23274.1 EXX54900.1 EXX54901.1 EXX55265.1 EXX55266.1 EXX55267.1 EXX55268.1 EXX57776.1 EXX57778.1 EXX58093.1 EXX58984.1 EXX58988.1 EXX67266.1…
OG0000272	ESA01181.1 ESA02468.1 ESA08254.1 ESA08653.1 ESA17389.1 EXX50345.1 EXX50647.1 EXX50648.1 EXX50665.1 EXX52178.1 EXX52179.1 EXX52180.1 EXX52183.1 EXX52185.1 EXX52187.1 EXX52188.1 EXX52189.1 EXX52190.1 EXX53040.1 EXX53607.1 EXX53608.1 EXX53611.1 EXX53612.1 EXX53613.1 EXX54252.1 EXX54254.1 EXX55262.1 EXX56693.1 EXX56997.1 EXX57000.1 EXX57003.1 EXX58416.1 EXX58771.1 EXX58941.1 EXX60997.1 EXX60999.1 EXX…
OG0000273	CEG64547.1 CEG66745.1 CEG72112.1 CEG72916.1 CEG77294.1 CEG81685.1 CEG82982.1 CEP08068.1 CEP13530.1 CEP15794.1 Chocu_00284.t1 Chocu_01431.t1 Chocu_06087.t1 Chocu_09810.t1 EPB81229.1 EPB86282.1 EPB88151.1 EPB92601.1 ESA02380.1 EXX59826.1 GAN04610.1 GAN05805.1 GAN06271.1 GAN07987.1 LCOR_04403.1.t1 LCOR_05836.1.t1 LCOR_08340.1.t1 LCOR_09601.1.t1 LCOR_11152.1.t1 LCOR_11152.1.t2 LRAMOSA00354.mRNA1 LRAM…
OG0000274	CEG66567.1 CEG67083.1 CEG73088.1 CEG74423.1 CEG76913.1 CEG78609.1 CEP08118.1 CEP11001.1 CEP19879.1 CEP20064.1 Chocu_00976.t1 Chocu_09244.t1 Chocu_09248.t1 Chocu_10000.t1 EPB86500.1 EPB86955.1 EPB88456.1 EPB89010.1 ERZ98749.1 EXX52158.1 GAN01312.1 GAN08678.1 GAN09541.1 GAN11122.1 LCOR_03265.1.t1 LCOR_04536.1.t1 LCOR_04927.1.t1 LCOR_05327.1.t1 LCOR_05453.1.t1 LCOR_10621.1.t1 LRAMOSA05345.mRNA1 LRAM…
OG0000275	CEG64670.1 CEG67849.1 CEP07686.1 CEP11693.1 CEP17333.1 CEP18820.1 CEP19694.1 CEP19697.1 CEP19698.1 CEP20138.1 Chocu_00250.t1 Chocu_02056.t1 Chocu_08734.t1 Chocu_10127.t1 EPB81476.1 EPB82743.1 EPB83974.1 EPB87005.1 EPB92886.1 ESA17883.1 ESA21620.1 EXX79479.1 GAN01901.1 GAN02124.1 GAN02484.1 LCOR_04796.1.t1 LCOR_08137.1.t1 LCOR_08640.1.t1 LCOR_08640.1.t2 LCOR_08847.1.t1 LCOR_09972.1.t1 LCOR_10022.1…
OG0000276	CEG63691.1 CEG63692.1 CEG68929.1 CEG70195.1 CEG79767.1 CEG80724.1 CEP08405.1 CEP08592.1 CEP12187.1 CEP20062.1 Chocu_01497.t1 Chocu_02573.t1 Chocu_04746.t1 Chocu_11010.t1 Chocu_11646.t1 EPB85508.1 EPB85701.1 EPB88879.1 EPB90539.1 ESA14395.1 EXX71030.1 EXX71031.1 EXX71032.1 EXX71329.1 EXX71330.1 GAN03079.1 GAN05402.1 GAN08920.1 GAN11210.1 LCOR_00413.1.t1 LCOR_09741.1.t1 LCOR_09901.1.t1 LRAMOSA00824…
OG0000277	CEG64304.1 CEG66731.1 CEG69950.1 CEG69951.1 CEG71368.1 CEG71535.1 CEG71536.1 CEG80113.1 CEG80176.1 CEG83279.1 CEP07315.1 CEP09569.1 CEP09946.1 CEP10628.1 CEP12604.1 CEP13522.1 CEP14887.1 CEP15617.1 CEP15752.1 CEP16412.1 Chocu_02591.t1 Chocu_03729.t1 Chocu_09577.t1 EPB81608.1 EPB83333.1 EPB85939.1 EPB88890.1 EPB89160.1 EPB90930.1 EPB91475.1 GAN03458.1 GAN03577.1 GAN07832.1 LCOR_01658.1.t1 LCOR_043…
OG0000278	CEG64534.1 CEG66443.1 CEG67409.1 CEG69878.1 CEG69879.1 CEG79928.1 CEG83617.1 CEP08145.1 CEP10957.1 CEP16312.1 CEP18930.1 Chocu_01961.t1 Chocu_05350.t1 Chocu_07411.t1 EPB82389.1 EPB87240.1 EPB88479.1 EPB88738.1 ESA08120.1 EXX71050.1 GAN05426.1 GAN05838.1 GAN08171.1 GAN10738.1 LCOR_01773.1.t1 LCOR_02810.1.t1 LCOR_03262.1.t1 LCOR_04539.1.t1 LCOR_06382.1.t1 LCOR_07057.1.t1 LRAMOSA04796.mRNA1 LRAMOSA0…
OG0000279	CEG66982.1 CEP06785.1 CEP06867.1 CEP07116.1 CEP08732.1 CEP08767.1 CEP08801.1 CEP08878.1 CEP08893.1 CEP09021.1 CEP09026.1 CEP09134.1 CEP09651.1 CEP09843.1 CEP09920.1 CEP09978.1 CEP10707.1 CEP10717.1 CEP10898.1 CEP11400.1 CEP12039.1 CEP12150.1 CEP12472.1 CEP12690.1 CEP12803.1 CEP12912.1 CEP12916.1 CEP13093.1 CEP13918.1 CEP14517.1 CEP14519.1 CEP14754.1 CEP15415.1 CEP17044.1 CEP17541.1 CEP19037.1 CEP…
OG0000280	CEG63621.1 CEG68189.1 CEG69762.1 CEG72341.1 CEG72342.1 CEG72343.1 CEG78488.1 CEP11999.1 CEP12376.1 CEP14413.1 CEP17271.1 Chocu_05147.t1 Chocu_05520.t1 Chocu_07611.t1 Chocu_08595.t1 EPB82949.1 EPB84798.1 EPB85831.1 EPB88820.1 ESA05230.1 ESA06388.1 EXX50580.1 EXX50581.1 EXX60103.1 GAN03244.1 GAN03620.1 GAN06548.1 GAN11682.1 LCOR_06373.1.t1 LCOR_06373.1.t2 LCOR_07249.1.t1 LCOR_07974.1.t1 LCOR_08776.…
OG0000281	CEG72701.1 CEG81714.1 CEP09441.1 CEP13402.1 Chocu_03988.t1 Chocu_11873.t1 EPB87708.1 EPB88140.1 EPB89982.1 ESA00015.1 ESA02114.1 ESA03643.1 ESA04809.1 ESA05765.1 ESA06445.1 ESA06861.1 ESA07371.1 ESA08327.1 ESA11490.1 ESA18446.1 EXX52748.1 EXX54547.1 EXX54548.1 EXX55101.1 EXX62215.1 EXX65257.1 EXX65382.1 EXX71299.1 EXX72417.1 EXX72819.1 GAN04900.1 GAN07997.1 GAN09683.1 LCOR_01035.1.t1 LCOR_04104.1…
OG0000282	CEG62945.1 CEG64353.1 CEG68794.1 CEG68795.1 CEG68796.1 CEG74680.1 CEG81862.1 CEG81863.1 CEP09822.1 CEP11975.1 CEP12485.1 Chocu_00273.t1 Chocu_02901.t1 Chocu_08583.t1 EPB81692.1 EPB81786.1 EPB85207.1 ERZ96203.1 ERZ96873.1 ESA03516.1 ESA10769.1 ESA10777.1 ESA16687.1 EXX54336.1 EXX59810.1 EXX59813.1 EXX60778.1 EXX74575.1 EXX78112.1 GAN04553.1 GAN06359.1 GAN10449.1 LCOR_01475.1.t1 LCOR_04449.1.t1 LRA…
OG0000283	CEG64568.1 CEG64569.1 CEG69289.1 CEG70187.1 CEG76208.1 CEG83814.1 CEP08588.1 CEP14820.1 CEP15656.1 Chocu_01500.t1 Chocu_08551.t1 Chocu_08852.t1 EPB82161.1 EPB82622.1 EPB83421.1 EPB92324.1 ERZ95974.1 ESA01683.1 ESA16506.1 ESA16528.1 EXX59605.1 EXX69678.1 EXX69910.1 EXX70601.1 EXX73381.1 GAN01616.1 GAN02238.1 GAN09797.1 GAN11524.1 LCOR_01067.1.t1 LCOR_02785.1.t1 LCOR_07062.1.t1 LCOR_12182.1.t1 LRAM…
OG0000284	CEG67484.1 CEG69651.1 CEG69652.1 CEG72550.1 CEG73673.1 CEG80000.1 CEG81766.1 CEG83529.1 CEP10936.1 CEP11717.1 CEP19475.1 CEP20171.1 Chocu_01538.t1 Chocu_01931.t1 Chocu_03058.t1 Chocu_07261.t1 EPB83453.1 EPB84087.1 EPB87016.1 EPB90304.1 ESA04547.1 ESA16308.1 EXX57876.1 EXX57877.1 EXX57878.1 GAN04922.1 GAN04998.1 GAN07233.1 GAN09327.1 LCOR_00140.1.t1 LCOR_00542.1.t1 LCOR_01806.1.t1 LCOR_10262.1.t1 …
OG0000285	CEG66221.1 CEG66222.1 CEG66371.1 CEG82815.1 CEG82816.1 CEG84395.1 CEP06883.1 CEP06975.1 CEP07398.1 CEP15717.1 CEP15853.1 CEP17839.1 CEP18085.1 Chocu_06836.t1 Chocu_10682.t1 Chocu_10814.t1 Chocu_10815.t1 EPB83392.1 EPB83397.1 EPB83865.1 EPB85330.1 EPB86972.1 EPB90547.1 EPB90936.1 EPB92241.1 ERZ96169.1 ERZ97002.1 ERZ97838.1 ERZ98475.1 ESA02245.1 ESA03929.1 ESA08935.1 ESA11782.1 ESA12910.1 ESA13093.…
OG0000286	CEG63650.1 CEG63651.1 CEG63914.1 CEG76954.1 CEG80667.1 CEP07610.1 CEP10942.1 CEP13872.1 CEP16914.1 Chocu_02340.t1 Chocu_05213.t1 Chocu_09633.t1 Chocu_11022.t1 EPB86976.1 EPB87401.1 EPB91210.1 EPB92291.1 ESA11177.1 EXX67069.1 GAN01589.1 GAN05766.1 GAN10012.1 GAN10075.1 LCOR_01099.1.t1 LCOR_02218.1.t1 LCOR_04267.1.t1 LCOR_10014.1.t1 LCOR_10649.1.t1 LCOR_10649.1.t2 LCOR_12332.1.t1 LRAMOSA03727.mRNA1…
OG0000287	CEG67072.1 CEG67073.1 CEG69393.1 CEG75690.1 CEG75691.1 CEG75692.1 CEG78599.1 CEG83796.1 CEP12356.1 CEP14462.1 CEP15720.1 Chocu_01233.t1 Chocu_06629.t1 Chocu_07073.t1 Chocu_07347.t1 Chocu_07348.t1 EPB84644.1 EPB84974.1 EPB89386.1 EPB92951.1 ESA09797.1 ESA16671.1 EXX61786.1 EXX61787.1 EXX61788.1 EXX61789.1 GAN07256.1 GAN07305.1 GAN08224.1 GAN09753.1 LCOR_00590.1.t1 LCOR_05580.1.t1 LCOR_07621.1.t1 L…
OG0000288	CEG66521.1 CEG80065.1 Chocu_04256.t1 Chocu_04257.t1 Chocu_08210.t1 Chocu_08774.t1 Chocu_11659.t1 EPB86118.1 EPB86304.1 EPB89563.1 EPB91121.1 ERZ98237.1 ESA00552.1 ESA09276.1 ESA09367.1 ESA12268.1 ESA12283.1 ESA12674.1 ESA12690.1 ESA18601.1 EXX55058.1 EXX55415.1 EXX55652.1 EXX57200.1 EXX61155.1 EXX67711.1 EXX69020.1 EXX72653.1 EXX75127.1 EXX77948.1 EXX79836.1 GAN02777.1 GAN03531.1 GAN05736.1 LCOR_…
OG0000289	CEG68209.1 CEG68210.1 CEG68211.1 CEG70617.1 CEG70795.1 CEG83515.1 CEG85009.1 CEP15107.1 CEP18202.1 CEP19765.1 Chocu_01081.t1 Chocu_01744.t1 Chocu_05043.t1 Chocu_08208.t1 EPB83598.1 EPB83690.1 EPB84133.1 EPB88592.1 ESA00978.1 EXX59717.1 GAN02684.1 GAN05225.1 GAN06551.1 GAN08405.1 LCOR_02110.1.t1 LCOR_02110.1.t2 LCOR_05144.1.t1 LCOR_05144.1.t2 LCOR_05144.1.t3 LCOR_05144.1.t4 LCOR_05876.1.t1 LCOR_09…
OG0000290	CEG63246.1 CEG69423.1 CEG70519.1 CEG73019.1 CEG73915.1 CEP11801.1 CEP17676.1 CEP18274.1 Chocu_00409.t1 Chocu_00422.t1 Chocu_00704.t1 Chocu_02064.t1 Chocu_09145.t1 EPB83803.1 EPB86969.1 EPB89948.1 EPB90168.1 EPB92147.1 ESA14834.1 ESA15134.1 EXX62366.1 GAN02729.1 GAN05761.1 GAN06184.1 GAN10842.1 LCOR_00850.1.t1 LCOR_04151.1.t1 LCOR_04491.1.t1 LCOR_06340.1.t1 LCOR_06423.1.t1 LCOR_07990.1.t1 LRAMOSA0…
OG0000291	CEG63014.1 CEG64770.1 CEG68458.1 CEG72293.1 CEG77283.1 CEG77284.1 CEG78903.1 CEG81103.1 CEP07569.1 CEP07812.1 CEP09105.1 CEP16284.1 Chocu_01751.t1 Chocu_02377.t1 Chocu_04850.t1 Chocu_06265.t1 EPB81639.1 EPB88937.1 EPB89182.1 EPB89246.1 ESA05484.1 ESA07685.1 ESA07939.1 ESA12407.1 EXX58523.1 EXX70136.1 EXX76685.1 GAN03812.1 GAN05440.1 GAN05992.1 GAN07070.1 LCOR_00238.1.t1 LCOR_00535.1.t1 LCOR_01696…
OG0000292	CEG64074.1 CEG64075.1 CEG71222.1 CEG78372.1 CEG80328.1 CEG80329.1 CEP07364.1 CEP11688.1 CEP11689.1 CEP14189.1 CEP14190.1 CEP18204.1 Chocu_03423.t1 Chocu_04254.t1 Chocu_05802.t1 Chocu_05803.t1 Chocu_05804.t1 EPB81527.1 EPB81528.1 EPB82359.1 EPB82360.1 EPB82862.1 EPB86258.1 ESA06927.1 ESA14178.1 ESA19164.1 EXX70947.1 EXX71362.1 GAN01868.1 GAN01869.1 GAN02857.1 GAN07630.1 GAN10942.1 GAN10943.1 LCOR_…
OG0000293	CEG62752.1 CEG63305.1 CEG66245.1 CEG71213.1 CEG82535.1 CEG82704.1 CEP07377.1 CEP11171.1 CEP11835.1 CEP17592.1 Chocu_04680.t1 Chocu_06181.t1 Chocu_07805.t1 Chocu_08153.t1 EPB81222.1 EPB81417.1 EPB86355.1 EPB91307.1 EPB92546.1 ESA04976.1 ESA06899.1 ESA19926.1 EXX50819.1 EXX69070.1 EXX69071.1 EXX72429.1 GAN03960.1 GAN05194.1 GAN06430.1 GAN06720.1 GAN11348.1 LCOR_01171.1.t1 LCOR_02533.1.t1 LRAMOSA052…
OG0000294	CEG63884.1 CEG64724.1 CEG72262.1 CEG77251.1 CEG77252.1 CEG77977.1 CEG78102.1 CEG78103.1 CEG78104.1 CEP06984.1 CEP10763.1 CEP18454.1 CEP19438.1 Chocu_02961.t1 Chocu_08703.t1 EPB87310.1 EPB88305.1 EPB88655.1 EPB92596.1 ESA12397.1 EXX65356.1 EXX79577.1 GAN01233.1 GAN02559.1 GAN07296.1 GAN08432.1 LCOR_00440.1.t1 LCOR_00441.1.t1 LCOR_02160.1.t1 LCOR_02760.1.t1 LRAMOSA00792.mRNA1 LRAMOSA00798.mRNA1 LRA…
OG0000295	CEG67784.1 CEG67785.1 CEG67786.1 CEG68711.1 CEG74936.1 CEG75720.1 CEG80083.1 CEP09752.1 CEP10441.1 CEP14886.1 CEP17487.1 Chocu_02883.t1 Chocu_06668.t1 Chocu_08448.t1 EPB88214.1 EPB89039.1 EPB90336.1 EPB91364.1 ERZ98716.1 ESA03974.1 ESA23672.1 ESA23884.1 ESA23885.1 EXX51927.1 EXX52343.1 EXX65291.1 EXX65292.1 EXX69638.1 GAN01621.1 GAN05369.1 GAN05623.1 GAN09910.1 LCOR_02174.1.t1 LCOR_02174.1.t2 LCO…
OG0000296	CEP12914.1 ERZ95173.1 ERZ95387.1 EXX50260.1 EXX50261.1 EXX50501.1 EXX50790.1 EXX51208.1 EXX51209.1 EXX52045.1 EXX52813.1 EXX53658.1 EXX54190.1 EXX54979.1 EXX56294.1 EXX56680.1 EXX59735.1 EXX61361.1 EXX61536.1 EXX61542.1 EXX61561.1 EXX61632.1 EXX62263.1 EXX62868.1 EXX64458.1 EXX65398.1 EXX65454.1 EXX65460.1 EXX65693.1 EXX65706.1 EXX65728.1 EXX65894.1 EXX66095.1 EXX66230.1 EXX66245.1 EXX66414.1 EXX…
OG0000297	CEG70536.1 CEG72847.1 CEG83555.1 CEP12436.1 CEP18367.1 Chocu_01160.t1 Chocu_05793.t1 EPB81494.1 EPB85361.1 EPB88853.1 ERZ97326.1 ERZ97328.1 ESA00898.1 ESA15457.1 ESA18934.1 ESA19190.1 EXX50337.1 EXX58556.1 EXX61881.1 EXX72663.1 EXX73712.1 EXX73713.1 GAN02395.1 GAN05871.1 GAN10694.1 LCOR_00157.1.t1 LCOR_03352.1.t1 LCOR_03353.1.t1 LCOR_06126.1.t1 LCOR_06127.1.t1 LRAMOSA00562.mRNA1 LRAMOSA00563.mRNA…
OG0000298	CEG64121.1 CEG64122.1 CEG64282.1 CEG64283.1 CEG78919.1 CEG82916.1 CEP13811.1 CEP15785.1 CEP16156.1 CEP17885.1 Chocu_02204.t1 Chocu_06275.t1 Chocu_06390.t1 Chocu_09449.t1 EPB85615.1 EPB85635.1 EPB88161.1 EPB89598.1 ESA13710.1 EXX61058.1 EXX61059.1 GAN00801.1 GAN02005.1 GAN09972.1 GAN11791.1 LCOR_01473.1.t1 LCOR_04786.1.t1 LCOR_04786.1.t2 LCOR_06929.1.t1 LCOR_06983.1.t1 LRAMOSA04441.mRNA1 LRAMOSA09…
OG0000299	CEP07249.1 CEP07250.1 CEP07340.1 CEP08213.1 CEP09606.1 CEP09608.1 CEP09625.1 CEP10031.1 CEP10095.1 CEP10192.1 CEP10340.1 CEP10646.1 CEP10678.1 CEP10875.1 CEP10970.1 CEP11663.1 CEP11764.1 CEP11765.1 CEP11840.1 CEP11841.1 CEP11912.1 CEP12329.1 CEP12336.1 CEP13644.1 CEP13722.1 CEP13728.1 CEP13942.1 CEP14188.1 CEP14209.1 CEP14392.1 CEP14539.1 CEP14707.1 CEP14725.1 CEP15843.1 CEP16262.1 CEP16469.1 CEP…
OG0000300	CEG62823.1 CEG62824.1 CEG62825.1 CEG62826.1 CEG64481.1 CEG67951.1 CEG72573.1 CEG79317.1 CEG81847.1 CEP11450.1 CEP11779.1 CEP12514.1 CEP19958.1 Chocu_01992.t1 Chocu_06508.t1 Chocu_06591.t1 Chocu_10387.t1 EPB81241.1 EPB85355.1 EPB85371.1 EPB92168.1 ERZ95257.1 ERZ98460.1 ESA16674.1 EXX51062.1 EXX51063.1 EXX67717.1 GAN02060.1 GAN02400.1 GAN07127.1 GAN07760.1 LCOR_01059.1.t1 LCOR_02880.1.t1 LCOR_10093…
OG0000301	CEG63493.1 CEG63573.1 CEG63574.1 CEG66857.1 CEG79425.1 CEG84615.1 CEG84616.1 CEP15631.1 CEP16271.1 CEP17941.1 CEP17964.1 Chocu_01125.t1 Chocu_03905.t1 Chocu_05498.t1 Chocu_07123.t1 EPB81813.1 EPB82493.1 EPB85844.1 EPB88187.1 ESA21530.1 EXX69780.1 EXX69781.1 GAN04296.1 GAN05693.1 GAN05970.1 GAN10334.1 LCOR_02327.1.t1 LCOR_08902.1.t1 LCOR_10258.1.t1 LCOR_10443.1.t1 LCOR_10886.1.t1 LRAMOSA02176.mRNA…
OG0000302	CEG68522.1 CEG71016.1 CEG76359.1 CEG76360.1 CEP08039.1 CEP10373.1 CEP11641.1 CEP14131.1 Chocu_00536.t1 Chocu_08310.t1 EPB83359.1 EPB85407.1 EPB89311.1 ERZ94616.1 ERZ98585.1 ERZ99059.1 ESA21342.1 ESA21402.1 EXX51879.1 EXX51882.1 EXX70141.1 EXX70142.1 EXX71148.1 EXX71149.1 EXX75424.1 GAN01493.1 GAN03368.1 GAN03873.1 GAN11164.1 LCOR_07895.1.t1 LCOR_08876.1.t1 LCOR_10597.1.t1 LCOR_11193.1.t1 LRAMOSA0…
OG0000303	CEG63642.1 CEG63643.1 CEG66602.1 CEG71270.1 CEG73307.1 CEG78534.1 CEG78535.1 CEG78536.1 CEG81799.1 CEP11363.1 CEP15784.1 CEP15903.1 CEP17598.1 CEP19914.1 Chocu_00493.t1 Chocu_04909.t1 Chocu_07198.t1 EPB81412.1 EPB83676.1 EPB85636.1 EPB87520.1 EPB88328.1 ESA02295.1 ESA02297.1 ESA06612.1 EXX58970.1 EXX62311.1 GAN06714.1 GAN07428.1 GAN09515.1 GAN09971.1 GAN10960.1 LCOR_00106.1.t1 LCOR_06735.1.t1 LCO…
OG0000304	CEG63840.1 CEG70843.1 CEG74071.1 CEG74141.1 CEP07959.1 CEP08903.1 CEP13085.1 Chocu_02510.t1 Chocu_02645.t1 Chocu_07585.t1 EPB83251.1 EPB85188.1 EPB88650.1 ERZ95197.1 ESA04610.1 ESA04629.1 ESA05550.1 ESA06140.1 ESA06695.1 ESA08510.1 ESA09106.1 ESA11185.1 EXX55850.1 EXX57063.1 EXX68857.1 EXX68859.1 EXX68860.1 EXX69624.1 EXX76421.1 EXX78203.1 EXX78369.1 GAN01237.1 GAN10094.1 GAN11079.1 LCOR_07377.1.…
OG0000305	CEG63448.1 CEG69445.1 CEG69449.1 CEG75599.1 CEG75605.1 CEG79033.1 CEP13746.1 CEP13747.1 CEP17616.1 CEP18029.1 CEP18030.1 Chocu_08815.t1 Chocu_08816.t1 Chocu_10343.t1 EPB87410.1 EPB87411.1 EPB87578.1 EPB88635.1 EPB88636.1 EXX58216.1 GAN09000.1 GAN10085.1 GAN10086.1 GAN10596.1 GAN10597.1 LCOR_02459.1.t1 LCOR_03085.1.t1 LCOR_04973.1.t1 LCOR_10943.1.t1 LCOR_11132.1.t1 LCOR_11333.1.t1 LRAMOSA00376.mRN…
OG0000306	CEG67570.1 CEG73003.1 CEG74363.1 CEG79271.1 CEG80898.1 CEG81234.1 CEP16928.1 CEP18168.1 CEP19508.1 CEP19509.1 Chocu_07542.t1 Chocu_08785.t1 EPB81219.1 EPB81220.1 EPB81271.1 EPB81272.1 EPB88543.1 EPB90831.1 ESA21015.1 EXX53004.1 GAN03719.1 GAN06867.1 GAN09654.1 GAN09655.1 LCOR_04795.1.t1 LCOR_06805.1.t1 LCOR_08144.1.t1 LCOR_09611.1.t1 LRAMOSA01313.mRNA1 LRAMOSA04450.mRNA1 LRAMOSA05027.mRNA1 LRAMOS…
OG0000307	CEG64414.1 CEG64589.1 CEG78979.1 CEG81026.1 CEG81027.1 CEG84889.1 CEP09819.1 CEP10270.1 CEP11979.1 CEP12034.1 CEP12037.1 Chocu_03705.t1 Chocu_08559.t1 Chocu_09443.t1 Chocu_11602.t1 EPB85020.1 EPB85021.1 EPB86920.1 ESA18659.1 EXX70766.1 EXX70767.1 GAN01538.1 GAN01539.1 GAN01540.1 GAN11307.1 GAN11573.1 GAN11824.1 LCOR_00877.1.t1 LCOR_02767.1.t1 LCOR_04582.1.t1 LCOR_05933.1.t1 LCOR_08728.1.t1 LCOR_0…
OG0000308	CEG64443.1 CEG67904.1 CEG69368.1 CEG79236.1 CEG79553.1 CEG79582.1 CEP08106.1 CEP08107.1 CEP11322.1 CEP12739.1 CEP16064.1 CEP16065.1 CEP16395.1 CEP17232.1 Chocu_03183.t1 Chocu_03323.t1 Chocu_04083.t1 Chocu_04197.t1 Chocu_08381.t1 EPB85120.1 EPB86091.1 EPB92189.1 EPB92382.1 EPB92463.1 GAN01319.1 GAN06276.1 GAN06639.1 GAN08190.1 LCOR_04053.1.t1 LCOR_04958.1.t1 LCOR_07705.1.t1 LCOR_08635.1.t1 LCOR_11…
OG0000309	CEG71418.1 CEG71419.1 CEG71420.1 CEG71421.1 CEG73648.1 CEP07874.1 CEP08515.1 CEP10465.1 CEP10725.1 CEP19945.1 Chocu_01634.t1 EPB81315.1 EPB82297.1 EPB88522.1 EPB88921.1 EPB92788.1 ERZ97300.1 ESA18212.1 EXX54069.1 EXX59621.1 EXX59622.1 GAN07340.1 GAN08399.1 GAN08597.1 GAN10373.1 GAN11336.1 LCOR_03981.1.t1 LCOR_06324.1.t1 LCOR_06647.1.t1 LCOR_06826.1.t1 LCOR_07138.1.t1 LRAMOSA02463.mRNA1 LRAMOSA050…
OG0000310	CEG65475.1 CEG65477.1 CEG69260.1 CEG69517.1 CEG73825.1 CEG73826.1 CEG73827.1 CEG79548.1 CEG82252.1 CEG82253.1 CEP10826.1 CEP17248.1 CEP17752.1 Chocu_00345.t1 Chocu_03620.t1 Chocu_07773.t1 EPB87698.1 EPB89360.1 EPB90415.1 ESA04590.1 ESA06353.1 ESA08173.1 ESA21223.1 EXX65329.1 EXX73373.1 EXX78280.1 GAN00827.1 GAN04307.1 LCOR_00651.1.t1 LCOR_04817.1.t1 LCOR_07739.1.t1 LRAMOSA01774.mRNA1 LRAMOSA04467…
OG0000311	CEG62937.1 CEG62938.1 CEG62939.1 CEG63929.1 CEG66449.1 CEG70056.1 CEG70490.1 CEG76932.1 CEG79925.1 CEG81422.1 CEG82321.1 CEG84981.1 CEP09457.1 CEP10286.1 CEP10287.1 CEP13860.1 CEP17386.1 Chocu_07966.t1 Chocu_08070.t1 Chocu_08389.t1 EPB81538.1 EPB81677.1 EPB89146.1 EPB89988.1 GAN05102.1 GAN06211.1 GAN09455.1 GAN09678.1 LCOR_00354.1.t1 LCOR_08444.1.t1 LCOR_09426.1.t1 LCOR_09802.1.t1 LRAMOSA00899.mR…
OG0000312	CEG69436.1 CEG70319.1 CEG75583.1 CEG77827.1 CEP14764.1 Chocu_10008.t1 EPB89328.1 ERZ97008.1 ERZ97009.1 ERZ99014.1 ERZ99893.1 ERZ99894.1 ESA00923.1 ESA00924.1 ESA05062.1 ESA09171.1 ESA14626.1 ESA16113.1 ESA16114.1 ESA16128.1 ESA16129.1 ESA21668.1 ESA21852.1 EXX54322.1 EXX54323.1 EXX69163.1 EXX69369.1 EXX73228.1 EXX73229.1 EXX75530.1 EXX75823.1 EXX75826.1 EXX75827.1 EXX75839.1 EXX75840.1 EXX75841.1…
OG0000313	CEG70258.1 CEG71644.1 CEG72973.1 CEG75309.1 CEP11597.1 Chocu_02942.t1 Chocu_03907.t1 Chocu_08651.t1 Chocu_10724.t1 Chocu_11195.t1 Chocu_11550.t1 EPB81609.1 EPB82427.1 EPB83172.1 EPB84224.1 EPB84642.1 EPB84694.1 EPB84838.1 EPB84858.1 EPB85381.1 EPB85703.1 EPB86728.1 EPB88092.1 EPB88201.1 EPB88709.1 EPB89485.1 EPB90091.1 EPB90937.1 EPB91466.1 EPB91642.1 EPB92069.1 EPB92201.1 EPB92315.1 LCOR_05474.1…
OG0000314	CEG63290.1 CEG64318.1 CEG66247.1 CEG75300.1 CEG79027.1 CEG80242.1 CEG82706.1 CEG82864.1 CEG84019.1 CEP15979.1 CEP16100.1 CEP17595.1 CEP19237.1 Chocu_00542.t1 Chocu_02721.t1 Chocu_06646.t1 Chocu_08878.t1 EPB81414.1 EPB87570.1 EPB87942.1 EPB91359.1 EPB92655.1 ESA21551.1 EXX60663.1 EXX76033.1 GAN02042.1 GAN02817.1 GAN05531.1 GAN06717.1 GAN09086.1 LCOR_01907.1.t1 LCOR_10283.1.t1 LCOR_10481.1.t1 LRAMO…
OG0000315	CEG63768.1 CEG63769.1 CEG63770.1 CEG63771.1 CEG63772.1 CEG63773.1 CEG63774.1 CEG63775.1 CEG63776.1 CEG63777.1 CEG71870.1 CEG71871.1 CEG71872.1 CEG71873.1 CEG71874.1 CEG74286.1 CEG85131.1 CEP13022.1 CEP14927.1 CEP16340.1 CEP18842.1 Chocu_04008.t1 Chocu_05034.t1 Chocu_06334.t1 EPB82747.1 EPB83492.1 EPB87596.1 EPB91457.1 ERZ99850.1 EXX57817.1 EXX74203.1 EXX74204.1 GAN02097.1 GAN02160.1 GAN04618.1 GA…
OG0000316	CEG63636.1 CEG70186.1 CEG74782.1 CEG76701.1 CEG78529.1 CEG78530.1 CEG78531.1 CEG80730.1 CEP08590.1 CEP12597.1 CEP15213.1 CEP20129.1 Chocu_00566.t1 Chocu_01693.t1 EPB82141.1 EPB82160.1 EPB83533.1 EPB84541.1 GAN02755.1 GAN04738.1 GAN09471.1 GAN11574.1 LCOR_02587.1.t1 LCOR_03740.1.t1 LCOR_05115.1.t1 LCOR_05116.1.t1 LCOR_05777.1.t1 LCOR_05783.1.t1 LCOR_11877.1.t1 LRAMOSA00194.mRNA1 LRAMOSA03057.mRNA1…
OG0000317	CEG63690.1 CEG66800.1 CEG66801.1 CEG67711.1 CEG70738.1 CEG70739.1 CEG75017.1 CEG83420.1 CEP10323.1 CEP11506.1 CEP17989.1 CEP20059.1 Chocu_03546.t1 Chocu_04748.t1 Chocu_05091.t1 Chocu_08190.t1 EPB86319.1 EPB86730.1 EPB88877.1 EPB89276.1 ERZ94993.1 ERZ94994.1 EXX69175.1 EXX69176.1 GAN02474.1 GAN07877.1 GAN08118.1 GAN11088.1 LCOR_02172.1.t1 LCOR_06927.1.t1 LCOR_09044.1.t1 LCOR_09514.1.t1 LRAMOSA0559…
OG0000318	CEG65301.1 CEG73618.1 CEG74834.1 CEG77704.1 CEG81001.1 CEG82843.1 CEP13196.1 CEP14103.1 CEP14141.1 CEP17791.1 Chocu_02342.t1 Chocu_02410.t1 Chocu_03389.t1 Chocu_04407.t1 EPB84695.1 EPB86629.1 EPB91078.1 EPB92816.1 ESA08337.1 ESA19888.1 EXX52758.1 EXX54162.1 GAN02626.1 GAN04354.1 GAN11097.1 GAN11475.1 LCOR_00751.1.t1 LCOR_01554.1.t1 LCOR_07786.1.t1 LCOR_08801.1.t1 LRAMOSA01886.mRNA1 LRAMOSA03805.m…
OG0000319	CEG68033.1 CEG68683.1 CEG72490.1 CEG72491.1 CEG77122.1 CEG77515.1 CEG77516.1 CEG77647.1 CEP10540.1 CEP17034.1 CEP17586.1 Chocu_01213.t1 Chocu_03341.t1 Chocu_06011.t1 EPB86223.1 EPB88170.1 EPB91631.1 ESA01337.1 EXX55908.1 GAN01996.1 GAN03834.1 GAN08886.1 LCOR_00830.1.t1 LCOR_02715.1.t1 LCOR_03927.1.t1 LCOR_05544.1.t1 LCOR_06215.1.t1 LRAMOSA01949.mRNA1 LRAMOSA02246.mRNA1 LRAMOSA03579.mRNA1 LRAMOSA0…
OG0000320	CEG68546.1 CEG74894.1 CEG76339.1 CEG78249.1 CEP10423.1 CEP10425.1 CEP13270.1 CEP13671.1 CEP14056.1 CEP18248.1 CEP20050.1 Chocu_03889.t1 Chocu_04332.t1 Chocu_04461.t1 EPB81046.1 EPB81768.1 EPB81770.1 EPB84490.1 EPB84764.1 EPB87560.1 ESA04813.1 EXX55306.1 GAN01222.1 GAN04330.1 GAN04332.1 GAN04526.1 GAN05122.1 GAN08850.1 LCOR_00744.1.t1 LCOR_00838.1.t1 LCOR_02705.1.t1 LCOR_02707.1.t1 LCOR_03389.1.t1…
OG0000321	CEG66642.1 CEG66643.1 CEG66644.1 CEG67779.1 CEG67780.1 CEG67781.1 CEG67782.1 CEG67783.1 CEG74937.1 CEG74938.1 CEG74939.1 CEG74941.1 CEG82169.1 CEG82170.1 CEP07911.1 CEP09496.1 CEP09497.1 Chocu_05067.t1 Chocu_08425.t1 Chocu_08426.t1 EPB86878.1 EPB89658.1 EPB89660.1 ESA19382.1 ESA19733.1 EXX66831.1 EXX76013.1 EXX76014.1 EXX76015.1 EXX76016.1 GAN04836.1 GAN04838.1 LCOR_02200.1.t1 LCOR_05274.1.t1 LCO…
OG0000322	CEG72770.1 CEG72833.1 CEG72836.1 CEG84611.1 CEP11709.1 CEP17370.1 Chocu_05621.t1 Chocu_11747.t1 EPB84095.1 EPB84098.1 EPB86450.1 ERZ94705.1 ESA02542.1 ESA04675.1 ESA06340.1 ESA09832.1 ESA21526.1 ESA21752.1 EXX51650.1 EXX54140.1 EXX54466.1 EXX56137.1 EXX58717.1 EXX65925.1 EXX65926.1 EXX70604.1 EXX78980.1 LCOR_01975.1.t1 LCOR_01978.1.t1 LCOR_03456.1.t1 LCOR_03461.1.t1 LCOR_03519.1.t1 LCOR_03821.1.t…
OG0000323	CEG63367.1 CEG65412.1 CEG65730.1 CEG66199.1 CEG71283.1 CEG71284.1 CEG82844.1 CEG84130.1 CEG84680.1 CEP07444.1 CEP08201.1 CEP15181.1 CEP15878.1 CEP19387.1 Chocu_01202.t1 Chocu_01344.t1 Chocu_03204.t1 Chocu_05967.t1 Chocu_05968.t1 Chocu_08669.t1 EPB83195.1 EPB84958.1 EPB89834.1 EPB90815.1 EPB91563.1 ESA15969.1 ESA17092.1 EXX58590.1 GAN01143.1 GAN05293.1 GAN06057.1 GAN08640.1 LCOR_01092.1.t1 LCOR_02…
OG0000324	CEG63265.1 CEG64113.1 CEG70646.1 CEG73917.1 CEG79115.1 CEG83867.1 CEG84966.1 CEG84967.1 CEP10037.1 CEP11146.1 CEP12555.1 CEP19170.1 Chocu_00419.t1 Chocu_01939.t1 Chocu_06244.t1 Chocu_09432.t1 EPB83923.1 EPB85458.1 EPB89547.1 EPB90515.1 ESA01568.1 EXX56880.1 EXX58514.1 GAN04266.1 GAN05065.1 GAN05834.1 GAN07647.1 LCOR_00853.1.t1 LCOR_05079.1.t1 LCOR_05079.1.t2 LCOR_06419.1.t1 LCOR_06863.1.t1 LCOR_0…
OG0000325	CEG65517.1 CEG70038.1 CEG70039.1 CEG70040.1 CEG73086.1 CEG73087.1 CEG76917.1 CEG80610.1 CEP07048.1 CEP18813.1 CEP19880.1 Chocu_05123.t1 Chocu_06078.t1 Chocu_10001.t1 EPB86954.1 EPB87058.1 EPB90793.1 ERZ96730.1 ESA02794.1 ESA03068.1 ESA05082.1 ESA05508.1 EXX63250.1 EXX74284.1 EXX75737.1 EXX77897.1 GAN08679.1 GAN09825.1 GAN10299.1 LCOR_00514.1.t1 LCOR_05326.1.t1 LCOR_06211.1.t1 LCOR_06211.1.t2 LRAM…
OG0000326	CEG62766.1 CEG71132.1 CEG73017.1 CEG74226.1 CEG84757.1 CEP11291.1 CEP12055.1 CEP12461.1 CEP14583.1 CEP15820.1 Chocu_02550.t1 Chocu_04713.t1 Chocu_04984.t1 Chocu_05831.t1 EPB83299.1 EPB84606.1 EPB88946.1 EPB93131.1 ERZ99226.1 ESA08975.1 ESA19139.1 EXX69866.1 EXX78639.1 EXX79962.1 EXX79963.1 GAN03590.1 GAN06685.1 GAN07085.1 GAN08092.1 GAN09740.1 LCOR_00145.1.t1 LCOR_00185.1.t1 LCOR_02054.1.t1 LRAMO…
OG0000327	CEG63050.1 CEG63051.1 CEG63823.1 CEG73045.1 CEG74780.1 CEG76702.1 CEG77345.1 CEP08860.1 CEP10045.1 CEP13589.1 CEP16972.1 Chocu_06349.t1 Chocu_06777.t1 Chocu_07506.t1 EPB81439.1 EPB82236.1 EPB87218.1 EPB88243.1 ESA15050.1 ESA20796.1 EXX51564.1 EXX51565.1 EXX51566.1 EXX79129.1 EXX79130.1 GAN03035.1 GAN06315.1 GAN09172.1 GAN10965.1 LCOR_03245.1.t1 LCOR_05416.1.t1 LCOR_09147.1.t1 LRAMOSA05383.mRNA1 L…
OG0000328	CEG63272.1 CEG64287.1 CEG64288.1 CEG64416.1 CEG65513.1 CEG73001.1 CEG78921.1 CEG78922.1 CEG78975.1 CEG79122.1 CEG80613.1 CEG80897.1 CEP12750.1 CEP14185.1 CEP17337.1 Chocu_00578.t1 Chocu_01666.t1 Chocu_05745.t1 Chocu_06383.t1 Chocu_08326.t1 Chocu_10529.t1 EPB81279.1 EPB83986.1 EPB89575.1 EPB89866.1 EPB90240.1 GAN02532.1 GAN02788.1 GAN08231.1 GAN09919.1 GAN10293.1 LCOR_04964.1.t1 LCOR_05528.1.t1 LR…
OG0000329	CEG63583.1 CEG63584.1 CEG70884.1 CEG72966.1 CEG83973.1 CEG84156.1 CEG84689.1 CEG84690.1 CEP11470.1 CEP11678.1 CEP11786.1 Chocu_01675.t1 Chocu_01891.t1 Chocu_02485.t1 EPB86276.1 EPB86844.1 EPB88339.1 ESA04271.1 ESA08185.1 ESA10571.1 ESA11698.1 ESA13472.1 ESA22603.1 EXX53760.1 EXX54126.1 EXX58394.1 EXX69108.1 EXX69109.1 EXX72045.1 GAN02218.1 GAN02390.1 GAN09191.1 LCOR_01988.1.t1 LCOR_10836.1.t1 LCO…
OG0000330	CEP07619.1 CEP08718.1 CEP08990.1 CEP09444.1 CEP09924.1 CEP10272.1 CEP11034.1 CEP13715.1 CEP13818.1 CEP14328.1 CEP14730.1 CEP15620.1 CEP15622.1 CEP16722.1 CEP17384.1 CEP18113.1 CEP18217.1 CEP18562.1 Chocu_04422.t1 Chocu_07553.t1 Chocu_08061.t1 Chocu_08491.t1 Chocu_09498.t1 Chocu_09547.t1 Chocu_10359.t1 Chocu_11357.t1 EPB81030.1 EPB81041.1 EPB81111.1 EPB81188.1 EPB81433.1 EPB83476.1 EPB83767.1 EPB8…
OG0000331	CEG65129.1 CEG66026.1 CEG66027.1 CEG66437.1 CEG66438.1 CEG75908.1 CEG75909.1 CEG75911.1 CEG79933.1 CEG83130.1 CEG83131.1 CEG84422.1 CEP10517.1 CEP13360.1 CEP18814.1 CEP18815.1 Chocu_06166.t1 Chocu_07061.t1 Chocu_09395.t1 Chocu_10213.t1 Chocu_11672.t1 EPB87061.1 EPB89093.1 EPB90017.1 GAN10811.1 GAN11314.1 GAN11432.1 GAN11659.1 LCOR_02078.1.t1 LCOR_02946.1.t1 LCOR_02946.1.t2 LCOR_08345.1.t1 LRAMOSA…
OG0000332	CEG67090.1 CEG69012.1 CEG78616.1 CEG80078.1 CEP11417.1 CEP13880.1 CEP15094.1 CEP17083.1 Chocu_03828.t1 Chocu_05767.t1 Chocu_08302.t1 Chocu_09804.t1 EPB82895.1 EPB87494.1 EPB87874.1 EPB89920.1 EPB91374.1 ESA07629.1 ESA12721.1 EXX65700.1 GAN00892.1 GAN01915.1 GAN03528.1 GAN06842.1 GAN09570.1 LCOR_01420.1.t1 LCOR_05603.1.t1 LCOR_06654.1.t1 LCOR_06654.1.t2 LRAMOSA01249.mRNA1 LRAMOSA02455.mRNA1 LRAMOS…
OG0000333	CEG65819.1 CEG68595.1 CEG70776.1 CEG70777.1 CEG77870.1 CEG78320.1 CEG84028.1 CEP12409.1 CEP12753.1 Chocu_02170.t1 Chocu_07286.t1 Chocu_07417.t1 EPB82079.1 EPB84587.1 EPB89578.1 EPB90997.1 ERZ98661.1 ESA11311.1 ESA23373.1 EXX50875.1 EXX71481.1 EXX71482.1 EXX71483.1 EXX71484.1 GAN00589.1 GAN02791.1 GAN03936.1 GAN06370.1 LCOR_03101.1.t1 LCOR_03101.1.t2 LCOR_07417.1.t1 LCOR_07417.1.t2 LCOR_07972.1.t1…
OG0000334	CEG63095.1 CEG68456.1 CEG68887.1 CEG71970.1 CEG71971.1 CEG82343.1 CEP08164.1 CEP10168.1 CEP16128.1 CEP18834.1 Chocu_00084.t1 Chocu_00593.t1 Chocu_03044.t1 Chocu_11430.t1 EPB83329.1 EPB85034.1 EPB89802.1 EPB90286.1 EPB92578.1 ERZ99183.1 ESA04972.1 EXX56225.1 EXX56226.1 EXX60922.1 EXX60923.1 GAN03257.1 GAN05497.1 GAN07282.1 GAN09145.1 GAN11129.1 LCOR_00422.1.t1 LCOR_01245.1.t1 LCOR_08104.1.t1 LRAMO…
OG0000335	CEG65610.1 CEG65611.1 CEG70863.1 CEG71998.1 CEG74590.1 CEG77967.1 CEG81557.1 CEG82489.1 CEG84932.1 CEP08310.1 CEP09638.1 CEP11915.1 Chocu_00070.t1 Chocu_00086.t1 Chocu_01238.t1 Chocu_06705.t1 EPB80938.1 EPB81260.1 EPB83328.1 EPB83391.1 EPB91993.1 ESA19525.1 EXX52367.1 GAN04057.1 GAN06064.1 GAN06889.1 LCOR_08105.1.t1 LCOR_08105.1.t2 LCOR_08386.1.t1 LRAMOSA00753.mRNA1 LRAMOSA02237.mRNA1 LRAMOSA0364…
OG0000336	CEG63061.1 CEG63062.1 CEG64486.1 CEG64487.1 CEG64756.1 CEG71564.1 CEG77276.1 CEG82449.1 CEG82965.1 CEG82966.1 CEP07641.1 CEP08787.1 CEP12123.1 CEP16451.1 Chocu_04754.t1 Chocu_05610.t1 Chocu_05847.t1 Chocu_10279.t1 Chocu_10464.t1 EPB81147.1 EPB83382.1 EPB85081.1 EPB86569.1 ERZ99506.1 ESA01335.1 EXX59392.1 EXX59393.1 EXX59394.1 GAN01686.1 GAN03611.1 GAN06240.1 GAN06897.1 LCOR_07733.1.t1 LCOR_09282.…
OG0000337	CEG64148.1 CEG64149.1 CEG64150.1 CEG67029.1 CEG67428.1 CEG68959.1 CEG80885.1 CEG80887.1 CEP08131.1 CEP12172.1 CEP15139.1 CEP15731.1 Chocu_03062.t1 Chocu_03190.t1 Chocu_05293.t1 EPB86647.1 EPB88094.1 EPB88248.1 EPB92660.1 ESA19009.1 EXX71957.1 EXX71958.1 GAN01297.1 GAN03093.1 GAN06310.1 GAN09881.1 LCOR_00806.1.t1 LCOR_08180.1.t1 LCOR_08425.1.t1 LCOR_10048.1.t1 LCOR_10048.1.t2 LRAMOSA00243.mRNA1 LR…
OG0000338	CEG64272.1 CEG67727.1 CEG68601.1 CEG68602.1 CEG68603.1 CEG75000.1 CEP13813.1 CEP15106.1 CEP17884.1 CEP18117.1 Chocu_06388.t1 Chocu_08635.t1 Chocu_08698.t1 Chocu_09827.t1 EPB81661.1 EPB83825.1 EPB85614.1 EPB88159.1 EPB91227.1 ESA11518.1 EXX55697.1 EXX79034.1 GAN02007.1 GAN02421.1 GAN08724.1 LCOR_03212.1.t1 LCOR_03212.1.t2 LCOR_03212.1.t3 LCOR_04413.1.t1 LCOR_10538.1.t1 LRAMOSA05546.mRNA1 LRAMOSA07…
OG0000339	CEG62957.1 CEG68940.1 CEG77737.1 CEG79780.1 CEG80952.1 CEG81868.1 CEP12744.1 CEP14213.1 CEP16848.1 CEP17608.1 CEP17841.1 Chocu_02875.t1 Chocu_03530.t1 Chocu_11604.t1 EPB82219.1 EPB82518.1 EPB83339.1 EPB89206.1 EPB89568.1 ESA03157.1 EXX79856.1 GAN02782.1 GAN04601.1 GAN06706.1 GAN06806.1 GAN10978.1 GAN11008.1 LCOR_03714.1.t1 LCOR_08115.1.t1 LCOR_10322.1.t1 LCOR_10628.1.t1 LRAMOSA02843.mRNA1 LRAMOSA…
OG0000340	CEG67535.1 CEG75541.1 CEG79416.1 CEP08499.1 CEP11026.1 Chocu_06594.t1 Chocu_11095.t1 Chocu_11624.t1 EPB81389.1 EPB84597.1 ESA03858.1 ESA04494.1 ESA05844.1 ESA10521.1 ESA14851.1 ESA14974.1 ESA15876.1 ESA22850.1 ESA24260.1 EXX50450.1 EXX50795.1 EXX50796.1 EXX59015.1 EXX61912.1 GAN03401.1 GAN06663.1 UisaB_07245.t1 UisaN_03445.t1 UisaN_06034.t1 jgi|Aspnid1|1424|AN7998 jgi|Aspnid1|1869|AN4212 jgi|Aspn…
OG0000341	CEG65378.1 CEG65459.1 CEG66532.1 CEG68852.1 CEG69301.1 CEG70767.1 CEG71240.1 CEG72236.1 CEG82179.1 CEP07416.1 CEP09789.1 CEP10735.1 CEP13966.1 CEP15792.1 CEP19520.1 Chocu_10725.t1 Chocu_11435.t1 ERZ94737.1 ERZ96480.1 ERZ98008.1 ERZ99854.1 ESA02698.1 ESA03696.1 ESA04301.1 ESA05344.1 ESA06186.1 ESA08004.1 ESA10141.1 ESA11190.1 ESA12600.1 ESA12832.1 ESA13828.1 ESA14409.1 ESA18796.1 ESA22969.1 ESA229…
OG0000342	ERZ95191.1 ERZ96647.1 ERZ97784.1 ERZ99288.1 ESA00053.1 ESA00370.1 ESA01484.1 ESA02276.1 ESA02959.1 ESA03106.1 ESA04470.1 ESA07322.1 ESA07443.1 ESA07929.1 ESA08924.1 ESA09168.1 ESA09459.1 ESA11275.1 ESA12456.1 ESA12471.1 ESA12793.1 ESA12932.1 ESA13134.1 ESA13381.1 ESA13399.1 ESA14039.1 ESA17526.1 ESA18073.1 ESA18125.1 ESA21006.1 ESA21375.1 ESA22177.1 ESA23882.1 ESA24036.1 EXX50459.1 EXX54881.1 EXX…
OG0000343	CEG64888.1 CEG68515.1 CEG69125.1 CEG73022.1 CEG77929.1 CEG78695.1 CEG83188.1 CEP09416.1 CEP10927.1 CEP11637.1 Chocu_01199.t1 Chocu_02086.t1 Chocu_03788.t1 EPB81506.1 EPB82926.1 EPB87388.1 EPB89309.1 ESA00060.1 ESA00061.1 EXX71942.1 EXX74403.1 GAN03370.1 GAN05931.1 GAN06999.1 GAN08476.1 LCOR_08328.1.t1 LCOR_08328.1.t2 LCOR_08942.1.t1 LCOR_10842.1.t1 LCOR_11001.1.t1 LRAMOSA03252.mRNA1 LRAMOSA04747.…
OG0000344	CEG66082.1 CEG66269.1 CEG66270.1 CEG74456.1 CEG74457.1 CEG76090.1 CEG76628.1 CEG83545.1 CEG83548.1 CEP10064.1 CEP12652.1 CEP16196.1 CEP18337.1 CEP18344.1 Chocu_00800.t1 Chocu_05786.t1 Chocu_07888.t1 Chocu_08087.t1 EPB82803.1 EPB85247.1 EPB86110.1 EPB91381.1 ESA12782.1 EXX59785.1 GAN00632.1 GAN01923.1 GAN05732.1 GAN11497.1 LCOR_02013.1.t1 LCOR_05826.1.t1 LCOR_05827.1.t1 LCOR_06910.1.t1 LRAMOSA0581…
OG0000345	CEG63056.1 CEG63960.1 CEG64784.1 CEG65874.1 CEG67532.1 CEG67533.1 CEG67560.1 CEG68263.1 CEG70945.1 CEG72336.1 CEG75862.1 CEG75863.1 CEG78063.1 CEG81605.1 CEG82110.1 CEG82315.1 CEG82316.1 CEG82317.1 CEG82318.1 CEP08586.1 CEP09839.1 CEP09964.1 CEP10275.1 CEP16293.1 CEP17759.1 Chocu_05776.t1 EPB84709.1 GAN02647.1 LCOR_04534.1.t1 LRAMOSA07189.mRNA1 LRAMOSA07984.mRNA1 SAL97735.1 SAL98005.1 SAL98013.1 …
OG0000346	CEG72039.1 CEG72040.1 CEG72409.1 CEP07471.1 Chocu_01946.t1 Chocu_07419.t1 EPB84585.1 EPB88849.1 ERZ97042.1 ERZ97890.1 ESA02159.1 ESA03628.1 ESA03630.1 ESA03635.1 ESA03637.1 ESA04066.1 ESA04175.1 ESA05899.1 ESA08962.1 ESA09478.1 ESA12252.1 ESA12253.1 ESA12255.1 ESA14542.1 ESA16138.1 ESA16585.1 EXX50224.1 EXX50227.1 EXX50562.1 EXX52078.1 EXX53972.1 EXX57279.1 EXX57281.1 EXX60755.1 EXX61322.1 EXX626…
OG0000347	CEG64338.1 CEG69223.1 CEG69224.1 CEG69225.1 CEG69226.1 CEG71383.1 CEG78364.1 CEG82359.1 CEG84101.1 CEP07014.1 CEP14327.1 CEP16690.1 Chocu_06547.t1 Chocu_06549.t1 Chocu_06742.t1 Chocu_08744.t1 EPB84009.1 EPB85098.1 EPB85495.1 ESA22257.1 EXX56959.1 EXX56960.1 GAN05089.1 GAN06930.1 LCOR_02470.1.t1 LCOR_02470.1.t2 LCOR_02747.1.t1 LCOR_02747.1.t2 LCOR_03517.1.t1 LCOR_06237.1.t1 LRAMOSA00427.mRNA1 LRAM…
OG0000348	CEG63361.1 CEG63362.1 CEG67013.1 CEG69525.1 CEG73139.1 CEG73140.1 CEG78166.1 CEG81445.1 CEG81446.1 CEP11894.1 CEP13841.1 CEP16517.1 CEP18852.1 Chocu_02292.t1 Chocu_02523.t1 Chocu_02544.t1 Chocu_06149.t1 EPB84456.1 EPB84818.1 EPB85665.1 EPB89867.1 ESA14572.1 EXX70051.1 GAN04523.1 GAN04742.1 GAN07377.1 GAN10291.1 LCOR_01730.1.t1 LCOR_06240.1.t1 LCOR_11164.1.t1 LCOR_11697.1.t1 LRAMOSA06184.mRNA1 LRA…
OG0000349	CEG67046.1 CEG67047.1 CEG72765.1 CEG82622.1 CEP07865.1 CEP09993.1 CEP10172.1 CEP10747.1 CEP13477.1 Chocu_00564.t1 Chocu_01175.t1 Chocu_02259.t1 Chocu_03000.t1 Chocu_03241.t1 Chocu_05682.t1 EPB82131.1 EPB87493.1 EPB89785.1 EPB90207.1 EPB90925.1 EPB92031.1 ESA05042.1 ESA05117.1 ESA22461.1 ESA23337.1 EXX52119.1 EXX67561.1 EXX74710.1 GAN01282.1 GAN02764.1 GAN04254.1 GAN05540.1 GAN06142.1 GAN06841.1 G…
OG0000350	CEG63313.1 CEG68126.1 CEG74004.1 CEG79764.1 CEG82999.1 CEG83229.1 CEP08019.1 CEP08020.1 CEP09280.1 CEP11941.1 Chocu_05392.t1 Chocu_06234.t1 Chocu_07747.t1 EPB81096.1 EPB82672.1 EPB82673.1 EPB89488.1 EPB91737.1 ERZ99054.1 EXX69794.1 GAN01482.1 GAN01483.1 GAN04718.1 GAN04820.1 LCOR_00168.1.t1 LCOR_00295.1.t1 LCOR_01155.1.t1 LCOR_04585.1.t1 LCOR_07408.1.t1 LCOR_10060.1.t1 LCOR_11505.1.t1 LRAMOSA0093…
OG0000351	CEG63080.1 CEG63081.1 CEG63627.1 CEG78522.1 CEP09449.1 CEP10609.1 CEP15125.1 CEP18689.1 Chocu_01275.t1 Chocu_03823.t1 Chocu_04094.t1 Chocu_09391.t1 Chocu_11901.t1 EPB83742.1 EPB85056.1 EPB85791.1 EPB86926.1 ESA10494.1 ESA10501.1 EXX53770.1 EXX62354.1 GAN01532.1 GAN07458.1 GAN08589.1 GAN09597.1 LCOR_02042.1.t1 LCOR_06222.1.t2 LCOR_09650.1.t1 LCOR_09874.1.t1 LRAMOSA03676.mRNA1 LRAMOSA05783.mRNA1 LR…
OG0000352	CEG63590.1 CEG63688.1 CEG66967.1 CEG66968.1 CEG74906.1 CEP11790.1 CEP13786.1 CEP15759.1 Chocu_01613.t1 Chocu_05603.t1 Chocu_10701.t1 EPB82885.1 EPB88335.1 EPB89375.1 ERZ95754.1 ESA21533.1 EXX69786.1 GAN03517.1 GAN07671.1 GAN09196.1 LCOR_00411.1.t1 LCOR_03631.1.t1 LCOR_04427.1.t1 LCOR_04427.1.t2 LCOR_06124.1.t1 LCOR_06124.1.t2 LCOR_09980.1.t1 LCOR_11490.1.t1 LRAMOSA00827.mRNA1 LRAMOSA03169.mRNA1 L…
OG0000353	CEG69135.1 CEG71343.1 CEG72050.1 CEG72204.1 CEG72205.1 CEG74549.1 CEG74557.1 CEG77382.1 CEG78215.1 CEG80474.1 CEG82802.1 CEG84241.1 Chocu_01529.t1 Chocu_02821.t1 Chocu_03196.t1 Chocu_07216.t1 Chocu_08829.t1 Chocu_10092.t1 EPB86984.1 EPB89196.1 GAN04426.1 GAN05773.1 LCOR_04674.1.t1 LRAMOSA04336.mRNA1 LRAMOSA08045.mRNA1 UisaB_00709.t1 UisaB_07455.t1 UisaN_05304.t1 UisaN_05529.t1 jgi|Aspnid1|1049|AN…
OG0000354	CEG66946.1 CEG66947.1 CEG68288.1 CEG73708.1 CEG73709.1 CEG79382.1 CEG79383.1 CEG84936.1 CEP11877.1 CEP17500.1 CEP18621.1 Chocu_01345.t1 Chocu_02328.t1 Chocu_04143.t1 EPB81196.1 EPB84384.1 EPB86978.1 ESA03126.1 ESA05570.1 ESA14212.1 EXX74901.1 EXX75395.1 GAN05253.1 GAN05768.1 LCOR_00255.1.t1 LCOR_05040.1.t1 LCOR_07371.1.t1 LCOR_10856.1.t1 LCOR_11607.1.t1 LRAMOSA00291.mRNA1 LRAMOSA00343.mRNA1 LRAMO…
OG0000355	CEG73136.1 CEG81452.1 CEP12006.1 CEP12015.1 CEP13559.1 CEP18765.1 CEP19586.1 CEP19929.1 Chocu_05104.t1 Chocu_10705.t1 Chocu_10821.t1 Chocu_11414.t1 Chocu_11458.t1 Chocu_11463.t1 Chocu_11464.t1 Chocu_11559.t1 Chocu_11823.t1 Chocu_11884.t1 EPB85067.1 EPB89780.1 EPB90061.1 EPB90143.1 EPB90353.1 EPB90700.1 EPB90909.1 ESA01699.1 ESA04561.1 ESA08942.1 ESA15371.1 ESA19014.1 EXX55967.1 EXX59044.1 EXX5943…
OG0000356	CEG63121.1 CEG75850.1 CEG76419.1 CEG77500.1 CEG80115.1 CEP07628.1 CEP08655.1 CEP09190.1 CEP09191.1 CEP09365.1 CEP09545.1 CEP09914.1 CEP09915.1 CEP11427.1 CEP11978.1 CEP12858.1 CEP12936.1 CEP13379.1 CEP13433.1 CEP13575.1 CEP13577.1 CEP13578.1 CEP13629.1 CEP15019.1 CEP15479.1 CEP15942.1 CEP16615.1 CEP16929.1 CEP19332.1 CEP19333.1 CEP19593.1 CEP19776.1 CEP20141.1 CEP20154.1 Chocu_09529.t1 EPB90330.1…
OG0000357	CEG65451.1 CEG70146.1 CEG70147.1 CEG71339.1 CEG75047.1 CEG78208.1 CEP17750.1 CEP18279.1 CEP18365.1 CEP18998.1 Chocu_03027.t1 Chocu_08463.t1 Chocu_09772.t1 Chocu_10113.t1 EPB84473.1 EPB87700.1 EPB90048.1 EPB91321.1 ESA14953.1 ESA16666.1 EXX73930.1 GAN04513.1 GAN04893.1 GAN05209.1 GAN05374.1 LCOR_02427.1.t1 LCOR_05910.1.t1 LCOR_06258.1.t1 LCOR_07602.1.t1 LCOR_07602.1.t2 LRAMOSA03964.mRNA1 LRAMOSA04…
OG0000358	CEG73374.1 CEG73745.1 CEG81926.1 CEG81927.1 CEG81928.1 CEP14274.1 CEP16552.1 Chocu_03088.t1 Chocu_07525.t1 EPB86237.1 EPB89191.1 ESA05746.1 ESA05930.1 ESA10395.1 ESA11347.1 ESA11390.1 ESA12092.1 ESA12093.1 ESA13001.1 ESA16843.1 EXX53504.1 EXX53505.1 EXX65495.1 EXX65496.1 EXX65497.1 EXX65498.1 EXX69301.1 EXX69302.1 EXX75870.1 EXX75871.1 EXX79198.1 EXX79199.1 EXX79200.1 GAN02973.1 GAN03467.1 LCOR_0…
OG0000359	CEP09436.1 CEP14826.1 CEP14896.1 CEP17843.1 Chocu_07861.t1 EPB82215.1 EPB87253.1 EPB88386.1 EPB89977.1 EPB92314.1 GAN01608.1 GAN02050.1 GAN02302.1 GAN06809.1 GAN09688.1 LCOR_04447.1.t1 LCOR_04980.1.t1 LCOR_09716.1.t1 LRAMOSA05531.mRNA1 LRAMOSA07828.mRNA1 LRAMOSA09867.mRNA1 SAL98670.1 SAM04258.1 SAM04259.1 UisaB_00090.t1 UisaB_00122.t1 UisaN_06822.t1 UisaN_06854.t1 jgi|Aspnid1|10487|AN5421 jgi|Asp…
OG0000360	CEG63214.1 CEG63215.1 CEG68130.1 CEG71924.1 CEG71925.1 CEG81778.1 CEP07739.1 CEP10669.1 CEP16536.1 CEP16537.1 CEP16538.1 CEP16542.1 CEP19874.1 Chocu_00203.t1 Chocu_02134.t1 Chocu_05727.t1 Chocu_06601.t1 Chocu_09076.t1 EPB81037.1 EPB83086.1 EPB85874.1 EPB86961.1 EPB87774.1 EPB92416.1 ESA19988.1 EXX66031.1 GAN05042.1 GAN07595.1 GAN08672.1 GAN10400.1 GAN10674.1 GAN11633.1 LCOR_00003.1.t1 LCOR_01299.…
OG0000361	CEG68301.1 CEG68302.1 CEG70443.1 CEG73669.1 CEG80353.1 CEG80354.1 CEG80355.1 CEP12159.1 CEP14700.1 CEP17740.1 Chocu_03369.t1 Chocu_08130.t1 Chocu_09130.t1 Chocu_10421.t1 EPB83178.1 EPB83179.1 EPB85746.1 EPB92701.1 ERZ97250.1 EXX56346.1 EXX56347.1 EXX77064.1 EXX77065.1 EXX77066.1 GAN02462.1 GAN04983.1 GAN06297.1 LCOR_00698.1.t1 LCOR_03532.1.t1 LCOR_03532.1.t2 LCOR_03532.1.t3 LCOR_06371.1.t1 LCOR_0…
OG0000362	CEG65339.1 CEG67234.1 CEG75356.1 CEG75357.1 CEG79475.1 CEG79597.1 CEG83193.1 CEG84964.1 CEP08676.1 CEP11319.1 CEP14673.1 Chocu_00988.t1 Chocu_04335.t1 EPB82457.1 EPB82940.1 EPB84339.1 EPB92377.1 ESA00750.1 ESA14052.1 EXX71419.1 EXX71420.1 EXX73658.1 GAN01817.1 GAN08463.1 LCOR_00104.1.t1 LCOR_04798.1.t1 LCOR_08133.1.t1 LRAMOSA01108.mRNA1 LRAMOSA02667.mRNA1 LRAMOSA04452.mRNA1 LRAMOSA07073.mRNA1 LRA…
OG0000363	CEG62803.1 CEG70909.1 CEG74566.1 CEG78470.1 CEG82418.1 CEG82419.1 CEG84150.1 CEP11935.1 CEP18042.1 Chocu_01507.t1 Chocu_01547.t1 Chocu_02617.t1 Chocu_06831.t1 EPB82153.1 EPB84678.1 EPB86128.1 EPB93060.1 ESA12020.1 EXX50220.1 GAN04859.1 GAN04860.1 GAN07815.1 LCOR_01277.1.t1 LCOR_02085.1.t1 LCOR_02086.1.t1 LCOR_06214.1.t1 LCOR_09134.1.t1 LRAMOSA05696.mRNA1 LRAMOSA05697.mRNA1 LRAMOSA06158.mRNA1 LRAM…
OG0000364	ERZ94579.1 ERZ95981.1 ESA03015.1 ESA14396.1 ESA16166.1 ESA18056.1 ESA18058.1 ESA18065.1 ESA21220.1 ESA22120.1 EXX50691.1 EXX52306.1 EXX53100.1 EXX53392.1 EXX53585.1 EXX53743.1 EXX53744.1 EXX53886.1 EXX53990.1 EXX55258.1 EXX56197.1 EXX56320.1 EXX56651.1 EXX57953.1 EXX58449.1 EXX61778.1 EXX62178.1 EXX62301.1 EXX62873.1 EXX62931.1 EXX64299.1 EXX64553.1 EXX65474.1 EXX65698.1 EXX65854.1 EXX66076.1 EXX…
OG0000365	CEG64942.1 CEG71715.1 CEG71716.1 CEG75390.1 CEG77432.1 CEG80672.1 CEG80673.1 CEG84756.1 CEP10049.1 CEP10712.1 CEP13096.1 CEP17671.1 Chocu_03630.t1 Chocu_07502.t1 Chocu_07900.t1 Chocu_08052.t1 EPB85237.1 EPB86863.1 EPB88619.1 EPB92509.1 ESA11661.1 ESA12120.1 EXX56778.1 GAN00622.1 GAN08902.1 GAN10223.1 GAN11161.1 LCOR_11040.1.t1 LRAMOSA02316.mRNA1 LRAMOSA04342.mRNA1 LRAMOSA05056.mRNA1 LRAMOSA09894.…
OG0000366	CEG70306.1 CEG70307.1 CEG72183.1 CEG72184.1 CEG72818.1 CEG74839.1 CEG76046.1 CEG77817.1 CEG83969.1 CEG83970.1 CEG83971.1 CEP10269.1 CEP17178.1 CEP17572.1 CEP19155.1 Chocu_05320.t1 Chocu_06829.t1 Chocu_06830.t1 EPB82096.1 EPB86774.1 EPB87360.1 EPB89621.1 ESA18462.1 EXX51101.1 GAN02844.1 GAN05808.1 GAN07470.1 LCOR_00222.1.t1 LCOR_00469.1.t1 LCOR_00469.1.t2 LCOR_04395.1.t1 LRAMOSA00691.mRNA1 LRAMOSA…
OG0000367	CEG66327.1 CEG66388.1 CEG66389.1 CEG72249.1 CEG72890.1 CEG77413.1 CEG78799.1 CEG81871.1 CEG81872.1 CEG82698.1 CEP06787.1 CEP13647.1 CEP13895.1 CEP18136.1 Chocu_01608.t1 Chocu_04953.t1 Chocu_10044.t1 EPB82825.1 EPB85180.1 EPB91543.1 EPB91772.1 ERZ96089.1 ERZ96090.1 ESA21098.1 EXX51800.1 EXX60140.1 EXX60141.1 GAN01852.1 GAN02184.1 GAN05333.1 GAN08697.1 LCOR_05549.1.t1 LCOR_07290.1.t1 LRAMOSA03574.m…
OG0000368	CEG66311.1 CEG68898.1 CEG71588.1 CEG73351.1 CEG73352.1 CEG81817.1 CEG81819.1 CEG84625.1 CEG84626.1 CEP12499.1 CEP13745.1 CEP14224.1 CEP15151.1 Chocu_03616.t1 Chocu_05461.t1 Chocu_06875.t1 Chocu_08814.t1 EPB86745.1 EPB88634.1 EPB89760.1 ESA19204.1 EXX79972.1 GAN08550.1 GAN08636.1 GAN10571.1 GAN10598.1 LCOR_00885.1.t1 LCOR_03671.1.t1 LCOR_05851.1.t1 LCOR_05851.1.t2 LRAMOSA02035.mRNA1 LRAMOSA04951.m…
OG0000369	CEG67060.1 CEG67061.1 CEG69388.1 CEG69883.1 CEG74533.1 CEG74534.1 CEP08394.1 CEP14161.1 CEP15913.1 CEP17517.1 Chocu_02629.t1 Chocu_02753.t1 Chocu_08213.t1 EPB84860.1 EPB88109.1 EPB90692.1 EPB92085.1 ESA17017.1 EXX75269.1 EXX75270.1 GAN02270.1 GAN04792.1 GAN06419.1 GAN08295.1 LCOR_00269.1.t1 LCOR_03511.1.t1 LCOR_07622.1.t1 LCOR_11851.1.t1 LRAMOSA00433.mRNA1 LRAMOSA01017.mRNA1 LRAMOSA04058.mRNA1 LR…
OG0000370	CEG66459.1 CEG72877.1 CEG73159.1 CEG79089.1 CEG83448.1 CEP09786.1 CEP10753.1 CEP13268.1 Chocu_03228.t1 Chocu_07175.t1 Chocu_07278.t1 EPB87345.1 EPB89056.1 EPB90213.1 EPB93039.1 ESA01061.1 ESA24306.1 EXX69310.1 EXX73547.1 EXX73548.1 EXX73549.1 EXX79171.1 GAN01397.1 GAN06135.1 GAN08859.1 GAN10394.1 GAN10918.1 LCOR_05936.1.t1 LCOR_05941.1.t1 LRAMOSA09041.mRNA1 SAL98552.1 SAL98712.1 SAL99895.1 SAM019…
OG0000371	CEG64076.1 CEG64077.1 CEG64078.1 CEG71224.1 CEG71225.1 CEG71226.1 CEG72532.1 CEG73268.1 CEG73269.1 CEG78375.1 CEP06832.1 CEP11695.1 CEP19451.1 Chocu_03314.t1 Chocu_03965.t1 Chocu_05557.t1 Chocu_05808.t1 EPB81073.1 EPB82354.1 EPB84988.1 EPB87299.1 ESA11679.1 EXX61343.1 GAN01870.1 GAN06273.1 GAN08250.1 GAN11582.1 LCOR_02538.1.t1 LCOR_02538.1.t2 LCOR_02538.1.t3 LCOR_05288.1.t1 LCOR_05288.1.t2 LRAMOS…
OG0000372	CEG63219.1 CEG64152.1 CEG67027.1 CEG72964.1 CEG80022.1 CEG83836.1 CEP08134.1 CEP11681.1 CEP15729.1 CEP16640.1 Chocu_01889.t1 Chocu_02944.t1 Chocu_07673.t1 Chocu_09460.t1 EPB86644.1 EPB86846.1 EPB87779.1 EPB92659.1 ERZ98472.1 EXX77704.1 GAN01296.1 GAN02216.1 GAN07600.1 GAN09884.1 LCOR_00802.1.t1 LCOR_04551.1.t1 LCOR_08186.1.t1 LCOR_08186.1.t2 LCOR_09947.1.t1 LCOR_10046.1.t1 LRAMOSA01924.mRNA1 LRAM…
OG0000373	CEP06988.1 CEP07876.1 CEP08242.1 CEP11620.1 CEP11621.1 CEP11884.1 CEP12572.1 CEP16916.1 CEP18075.1 CEP19796.1 Chocu_05994.t1 Chocu_10200.t1 Chocu_10297.t1 Chocu_10302.t1 EPB82022.1 EPB83317.1 EPB83902.1 EPB84391.1 EPB87509.1 EPB88519.1 EPB90676.1 EPB92294.1 EPB92783.1 EPB92784.1 EPB93015.1 GAN01586.1 GAN04537.1 GAN04858.1 GAN06508.1 GAN07835.1 GAN08449.1 GAN09996.1 LCOR_01270.1.t1 LCOR_05155.1.t1…
OG0000374	CEG63395.1 CEG63433.1 CEG66889.1 CEG67005.1 CEG83157.1 CEP08656.1 CEP09671.1 CEP13019.1 CEP18611.1 Chocu_00843.t1 Chocu_04301.t1 Chocu_05222.t1 Chocu_05940.t1 Chocu_11184.t1 Chocu_11808.t1 EPB83489.1 EPB87156.1 EPB88612.1 EPB89026.1 ESA10637.1 EXX71814.1 GAN02093.1 GAN08907.1 GAN10503.1 GAN10582.1 LCOR_06458.1.t1 LCOR_10883.1.t1 LRAMOSA04980.mRNA1 LRAMOSA08849.mRNA1 LRAMOSA10726.mRNA1 SAL95241.1 …
OG0000375	CEG62832.1 CEG66752.1 CEG66870.1 CEG66871.1 CEG76819.1 CEG77300.1 CEP07174.1 CEP09286.1 CEP17494.1 CEP19144.1 Chocu_01575.t1 Chocu_02092.t1 Chocu_02971.t1 Chocu_03500.t1 EPB81427.1 EPB82649.1 EPB84682.1 EPB86140.1 EPB86287.1 ESA00282.1 EXX77067.1 EXX77068.1 GAN04577.1 GAN05262.1 GAN05800.1 GAN08938.1 LCOR_02140.1.t1 LCOR_06413.1.t1 LCOR_10643.1.t1 LRAMOSA04961.mRNA1 LRAMOSA05635.mRNA1 LRAMOSA0854…
OG0000376	CEG63646.1 CEG66574.1 CEG66575.1 CEG66576.1 CEG72366.1 CEG72376.1 CEG74407.1 CEG74408.1 CEG78540.1 CEP16815.1 CEP16949.1 CEP18640.1 Chocu_01053.t1 Chocu_03957.t1 Chocu_07601.t1 EPB87287.1 EPB89158.1 EPB89159.1 EPB90481.1 ESA05241.1 ESA23310.1 EXX51980.1 EXX51981.1 EXX67063.1 GAN03216.1 GAN08261.1 GAN09479.1 LCOR_02779.1.t1 LCOR_04245.1.t1 LCOR_05406.1.t1 LRAMOSA02495.mRNA1 LRAMOSA04825.mRNA1 LRAM…
OG0000377	CEG63211.1 CEG63212.1 CEG63213.1 CEG67810.1 CEG67811.1 CEG67812.1 CEG67813.1 CEG74145.1 CEG85098.1 CEP17666.1 CEP19875.1 Chocu_00202.t1 Chocu_07212.t1 EPB86960.1 EPB91618.1 EPB92494.1 EPB92495.1 EPB92616.1 ERZ98459.1 EXX51064.1 GAN04432.1 GAN06777.1 GAN08673.1 GAN11485.1 LCOR_01883.1.t1 LCOR_05523.1.t1 LCOR_08936.1.t1 LRAMOSA03598.mRNA1 LRAMOSA07206.mRNA1 LRAMOSA08151.mRNA1 LRAMOSA10332.mRNA1 SAL…
OG0000378	CEG72591.1 CEG72592.1 CEG73231.1 CEG74188.1 CEG74189.1 CEG80135.1 CEG82184.1 CEG82185.1 CEP09690.1 CEP10092.1 CEP15951.1 Chocu_07325.t1 Chocu_08306.t1 Chocu_09657.t1 Chocu_11306.t1 EPB87936.1 EPB89224.1 EPB91290.1 ESA03362.1 EXX70085.1 GAN02811.1 GAN05178.1 GAN08292.1 LCOR_01507.1.t1 LCOR_10590.1.t1 LRAMOSA06712.mRNA1 LRAMOSA07150.mRNA1 LRAMOSA07211.mRNA1 LRAMOSA07211.mRNA2 SAL97259.1 SAM05541.1 …
OG0000379	CEG65855.1 CEG65856.1 CEG65857.1 CEG65858.1 CEG72955.1 CEG73943.1 CEG78184.1 CEG80105.1 CEG81555.1 CEP09882.1 CEP15085.1 CEP18500.1 Chocu_01034.t1 Chocu_01712.t1 Chocu_02837.t1 Chocu_04865.t1 EPB81597.1 EPB84196.1 EPB90041.1 EPB92583.1 ESA12703.1 EXX73389.1 EXX79997.1 GAN00997.1 GAN03237.1 GAN07287.1 LCOR_01776.1.t1 LCOR_06875.1.t1 LCOR_09215.1.t1 LCOR_09931.1.t1 LRAMOSA05119.mRNA1 LRAMOSA07296.m…
OG0000380	CEG65289.1 CEG72906.1 CEG81673.1 CEG84071.1 CEG84248.1 CEP13807.1 CEP16182.1 CEP16286.1 Chocu_02537.t1 Chocu_08323.t1 EPB83691.1 EPB86099.1 EPB87328.1 EPB92130.1 ESA05203.1 ESA15649.1 ESA21287.1 EXX78261.1 EXX78262.1 GAN02683.1 GAN06956.1 GAN08827.1 GAN09314.1 LCOR_05548.1.t1 LCOR_07037.1.t1 LCOR_07037.1.t2 LCOR_08334.1.t1 LRAMOSA03575.mRNA1 LRAMOSA04753.mRNA1 LRAMOSA09336.mRNA1 LRAMOSA10261.mRNA…
OG0000381	CEG65568.1 CEG70266.1 CEG73619.1 CEG77241.1 CEG77242.1 CEG77243.1 CEG82842.1 CEG83459.1 CEP13194.1 CEP14763.1 Chocu_03387.t1 Chocu_08728.t1 EPB81228.1 EPB86631.1 EPB89329.1 ESA02173.1 EXX73172.1 EXX73173.1 EXX73174.1 EXX73175.1 EXX79430.1 GAN03357.1 GAN03954.1 GAN11099.1 LCOR_00817.1.t1 LCOR_03143.1.t1 LCOR_08888.1.t1 LRAMOSA01937.mRNA1 LRAMOSA05989.mRNA1 LRAMOSA07546.mRNA1 LRAMOSA10940.mRNA1 SAM…
OG0000382	CEG64703.1 CEG67219.1 CEG70158.1 CEG74571.1 CEG75065.1 CEG78139.1 CEG82423.1 CEP11466.1 CEP13520.1 CEP16748.1 Chocu_02526.t1 Chocu_04357.t1 Chocu_04969.t1 Chocu_08494.t1 EPB83572.1 EPB86280.1 EPB87293.1 EPB88144.1 ESA02634.1 ESA02863.1 EXX63227.1 EXX71449.1 EXX73067.1 EXX73068.1 EXX73069.1 EXX78634.1 GAN02385.1 GAN07993.1 GAN08148.1 LCOR_03271.1.t1 LCOR_07447.1.t1 LRAMOSA02457.mRNA1 LRAMOSA03491.…
OG0000383	CEG64048.1 CEG64049.1 CEG65185.1 CEG66255.1 CEG76764.1 CEG81628.1 CEP08709.1 CEP09703.1 CEP14288.1 Chocu_00214.t1 Chocu_04297.t1 Chocu_05248.t1 EPB82773.1 EPB92838.1 EPB92929.1 ERZ96912.1 EXX61234.1 GAN02646.1 GAN08783.1 GAN10188.1 LCOR_01389.1.t1 LCOR_01904.1.t1 LCOR_02636.1.t1 LCOR_06659.1.t1 LCOR_11357.1.t1 LRAMOSA02449.mRNA1 LRAMOSA03309.mRNA1 LRAMOSA05280.mRNA1 LRAMOSA07048.mRNA1 LRAMOSA0816…
OG0000384	CEG63859.1 CEG72721.1 CEG72727.1 CEG74218.1 CEG78082.1 CEG82673.1 CEG82989.1 CEP10596.1 CEP11862.1 CEP12548.1 CEP15306.1 CEP20185.1 Chocu_07670.t1 Chocu_08259.t1 Chocu_09963.t1 EPB81014.1 EPB81040.1 EPB83746.1 EPB84326.1 EPB87913.1 ESA09505.1 ESA12076.1 EXX56459.1 GAN01803.1 GAN07961.1 GAN11577.1 GAN11688.1 LCOR_04653.1.t1 LCOR_04694.1.t1 LCOR_12339.1.t1 LRAMOSA03993.mRNA1 LRAMOSA04356.mRNA1 LRAM…
OG0000385	CEG67854.1 CEG73147.1 CEG73148.1 CEG73149.1 CEG74247.1 CEG79098.1 CEG80267.1 CEP09677.1 CEP10876.1 CEP16580.1 Chocu_03017.t1 Chocu_08939.t1 Chocu_09216.t1 EPB84284.1 EPB86804.1 EPB89955.1 ESA21242.1 EXX75914.1 GAN04647.1 GAN06035.1 GAN06180.1 LCOR_02720.1.t1 LCOR_02720.1.t2 LCOR_02720.1.t3 LCOR_09304.1.t1 LCOR_11327.1.t1 LCOR_11602.1.t1 LCOR_11602.1.t2 LRAMOSA00338.mRNA1 LRAMOSA01341.mRNA1 LRAMOS…
OG0000386	CEG63809.1 CEG67111.1 CEG70017.1 CEG77185.1 CEG85092.1 CEP09249.1 CEP09291.1 CEP18563.1 Chocu_00096.t1 Chocu_04002.t1 Chocu_07692.t1 EPB82653.1 EPB83158.1 EPB90274.1 ESA13375.1 EXX54700.1 EXX54701.1 EXX54702.1 EXX54703.1 GAN01942.1 GAN08943.1 GAN11785.1 LCOR_00939.1.t1 LCOR_07487.1.t1 LCOR_07487.1.t2 LCOR_09505.1.t1 LRAMOSA04156.mRNA1 LRAMOSA08604.mRNA1 LRAMOSA09619.mRNA1 SAL97608.1 SAM01083.1 SA…
OG0000387	CEG66225.1 CEG72255.1 CEG73240.1 CEG77408.1 CEG80440.1 CEP14955.1 CEP17798.1 CEP18731.1 CEP19249.1 Chocu_00642.t1 Chocu_03353.t1 Chocu_04716.t1 Chocu_06825.t1 Chocu_08503.t1 Chocu_08564.t1 EPB81893.1 EPB89720.1 EPB91085.1 EPB92726.1 ERZ96382.1 EXX57508.1 GAN00649.1 GAN04032.1 GAN05712.1 GAN06076.1 LCOR_04727.1.t1 LCOR_05690.1.t1 LCOR_06531.1.t1 LCOR_09735.1.t1 LRAMOSA01530.mRNA1 LRAMOSA02989.mRNA…
OG0000388	CEG73583.1 CEG73584.1 CEG74744.1 CEG80270.1 CEG80271.1 CEG82141.1 CEP10056.1 CEP17088.1 Chocu_00386.t1 Chocu_00736.t1 EPB86870.1 EPB89909.1 ERZ97521.1 ERZ97836.1 ESA04732.1 ESA05093.1 ESA10029.1 ESA14343.1 ESA21237.1 ESA22286.1 EXX53255.1 EXX56560.1 EXX57623.1 EXX61815.1 EXX63037.1 EXX74691.1 GAN08896.1 GAN10251.1 LCOR_06195.1.t1 LCOR_06402.1.t1 LCOR_11730.1.t1 LRAMOSA03104.mRNA1 LRAMOSA08800.mRN…
OG0000389	CEG64916.1 CEG64917.1 CEG68688.1 CEG77651.1 CEP09178.1 CEP14021.1 Chocu_04035.t1 Chocu_10676.t1 Chocu_11214.t1 EPB86290.1 EPB91951.1 ESA01467.1 ESA05388.1 ESA06313.1 ESA07508.1 ESA10025.1 ESA11576.1 ESA15408.1 EXX51460.1 EXX53556.1 EXX55176.1 EXX55177.1 EXX55178.1 EXX55179.1 EXX55180.1 EXX69073.1 EXX69074.1 EXX70348.1 EXX75924.1 GAN01379.1 GAN03422.1 LCOR_02718.1.t1 LCOR_02718.1.t2 LCOR_06488.1.t…
OG0000390	CEG65296.1 CEG66002.1 CEG66031.1 CEG80932.1 CEP09452.1 CEP19385.1 Chocu_08602.t1 EPB83156.1 EPB86240.1 EPB86534.1 ESA00297.1 ESA05648.1 ESA09420.1 ESA09421.1 ESA12538.1 ESA13030.1 ESA14049.1 ESA14605.1 ESA17229.1 ESA18268.1 ESA23030.1 ESA24093.1 EXX55285.1 EXX55449.1 EXX58258.1 EXX60715.1 EXX61334.1 EXX63423.1 EXX68289.1 EXX68290.1 EXX68292.1 EXX69735.1 EXX69736.1 EXX70229.1 EXX71045.1 EXX71046.1…
OG0000391	CEG67323.1 CEG67324.1 CEG69856.1 CEG79208.1 CEG83942.1 CEP14389.1 CEP17298.1 CEP18710.1 Chocu_01330.t1 Chocu_06534.t1 Chocu_08072.t1 Chocu_09535.t1 EPB88411.1 EPB89712.1 EPB92763.1 ERZ95288.1 EXX56191.1 EXX56192.1 EXX56193.1 EXX56194.1 EXX56195.1 GAN00667.1 GAN05137.1 GAN05719.1 LCOR_03244.1.t1 LCOR_03244.1.t2 LCOR_07313.1.t1 LCOR_07321.1.t1 LCOR_07321.1.t2 LCOR_07321.1.t3 LCOR_07714.1.t1 LRAMOSA…
OG0000392	CEG67403.1 CEG71545.1 CEG73050.1 CEG81929.1 CEG81930.1 CEP08672.1 CEP10527.1 CEP18466.1 Chocu_05857.t1 Chocu_07700.t1 EPB81589.1 EPB82929.1 EPB89230.1 ESA19504.1 EXX71133.1 EXX71134.1 EXX71135.1 EXX71136.1 EXX71137.1 GAN00988.1 GAN08473.1 GAN09975.1 LCOR_01283.1.t1 LCOR_02685.1.t1 LCOR_10000.1.t1 LCOR_11641.1.t1 LRAMOSA02093.mRNA1 LRAMOSA04911.mRNA1 LRAMOSA06813.mRNA1 LRAMOSA09149.mRNA1 SAM03365.…
OG0000393	CEG63841.1 CEG64421.1 CEG64422.1 CEG78971.1 CEP13086.1 CEP18127.1 Chocu_02643.t1 Chocu_10475.t1 EPB81204.1 EPB88651.1 ERZ95715.1 ERZ98566.1 ESA07698.1 ESA22564.1 EXX51669.1 EXX58186.1 EXX68535.1 EXX71269.1 GAN01236.1 GAN06800.1 LCOR_01985.1.t1 LCOR_04836.1.t1 LCOR_10087.1.t1 LRAMOSA04053.mRNA1 LRAMOSA04486.mRNA1 LRAMOSA08452.mRNA1 SAM03825.1 SAM04329.1 SAM04330.1 SAM04331.1 SAM04699.1 SAM08051.1 …
OG0000394	CEG66216.1 CEG66217.1 CEG66218.1 CEG69302.1 CEG69305.1 CEG74238.1 CEG75414.1 CEG76196.1 CEG80254.1 CEP12732.1 CEP13478.1 CEP16144.1 CEP18223.1 Chocu_02865.t1 Chocu_06716.t1 Chocu_07551.t1 Chocu_08216.t1 EPB82598.1 EPB91821.1 EPB92029.1 EPB92453.1 ESA18378.1 EXX70334.1 GAN01778.1 GAN05837.1 GAN06647.1 GAN07622.1 LCOR_00901.1.t1 LCOR_02034.1.t1 LCOR_02034.1.t2 LCOR_04818.1.t1 LCOR_07390.1.t1 LRAMOS…
OG0000395	CEG64555.1 CEG74184.1 CEG80139.1 CEG83111.1 CEP07375.1 CEP09404.1 Chocu_00416.t1 Chocu_01325.t1 EPB86796.1 EPB87376.1 ERZ98828.1 ESA04415.1 ESA06827.1 ESA08626.1 ESA11511.1 EXX60847.1 EXX62522.1 EXX62572.1 EXX65156.1 EXX69747.1 GAN04640.1 GAN05918.1 LCOR_10342.1.t1 LCOR_10568.1.t1 LRAMOSA04189.mRNA1 LRAMOSA07210.mRNA1 LRAMOSA10208.mRNA1 LRAMOSA10554.mRNA1 SAM05582.1 SAM06574.1 SAM08502.1 SAM08503…
OG0000396	ERZ95681.1 ERZ95682.1 ERZ96807.1 ERZ99199.1 ERZ99319.1 ERZ99914.1 ESA06233.1 ESA11179.1 ESA11642.1 ESA12504.1 ESA12879.1 ESA15115.1 ESA16461.1 ESA16834.1 ESA19235.1 ESA19238.1 ESA23642.1 ESA23643.1 ESA23645.1 ESA23647.1 EXX51605.1 EXX52123.1 EXX52124.1 EXX52125.1 EXX53036.1 EXX53883.1 EXX58012.1 EXX58459.1 EXX58668.1 EXX59737.1 EXX63885.1 EXX63961.1 EXX64698.1 EXX64710.1 EXX65519.1 EXX66607.1 EXX…
OG0000397	CEG67677.1 CEG67678.1 CEG72177.1 CEG74127.1 CEG74128.1 CEG74129.1 CEG81426.1 CEP07023.1 CEP10212.1 CEP18345.1 Chocu_00621.t1 Chocu_05697.t1 Chocu_09511.t1 EPB85091.1 EPB85938.1 EPB87081.1 ERZ94695.1 ERZ94990.1 EXX52648.1 GAN01694.1 GAN02989.1 GAN05284.1 LCOR_03238.1.t1 LCOR_08178.1.t1 LCOR_08178.1.t2 LCOR_10660.1.t1 LCOR_12312.1.t1 LRAMOSA04284.mRNA1 LRAMOSA04648.mRNA1 LRAMOSA07461.mRNA1 LRAMOSA0…
OG0000398	CEG64652.1 CEG66632.1 CEG66633.1 CEP09995.1 CEP12466.1 CEP16200.1 Chocu_02999.t1 Chocu_03238.t1 Chocu_05990.t1 EPB83313.1 EPB86115.1 EPB89674.1 EPB89744.1 ERZ96321.1 ERZ98364.1 ESA19904.1 EXX70132.1 EXX70133.1 EXX70134.1 GAN04219.1 GAN04541.1 GAN05726.1 GAN08367.1 LCOR_06749.1.t1 LCOR_07787.1.t1 LCOR_08789.1.t1 LRAMOSA05962.mRNA1 LRAMOSA06492.mRNA1 LRAMOSA08880.mRNA1 SAL94952.1 SAL95898.1 SAL9798…
OG0000399	CEG65629.1 CEG68509.1 CEG73577.1 CEG80276.1 CEG80721.1 CEG84658.1 CEP10264.1 CEP11079.1 Chocu_00775.t1 Chocu_02308.t1 Chocu_10242.t1 EPB81577.1 EPB86769.1 EPB89313.1 ESA04511.1 ESA12488.1 ESA12987.1 ESA22268.1 EXX50705.1 EXX50706.1 EXX66874.1 GAN03366.1 GAN04909.1 GAN07475.1 LCOR_01881.1.t1 LCOR_07862.1.t1 LCOR_10549.1.t1 LRAMOSA06566.mRNA1 LRAMOSA08149.mRNA1 LRAMOSA09562.mRNA1 SAL95246.1 SAL9820…
OG0000400	CEG70928.1 CEG75698.1 CEP10193.1 CEP12079.1 CEP14294.1 CEP15701.1 Chocu_03796.t1 Chocu_04274.t1 Chocu_06734.t1 Chocu_07146.t1 EPB84841.1 EPB85268.1 EPB88782.1 EPB92946.1 ERZ95206.1 ESA00502.1 ESA20292.1 EXX58802.1 EXX69069.1 EXX72427.1 EXX72428.1 GAN04155.1 GAN04473.1 GAN05568.1 GAN09712.1 LCOR_00641.1.t1 LCOR_03509.1.t1 LCOR_04552.1.t1 LCOR_05571.1.t1 LCOR_09482.1.t1 LRAMOSA00435.mRNA1 LRAMOSA01…
OG0000401	CEG69459.1 CEG69551.1 CEG75616.1 CEG75999.1 CEG76460.1 CEG77916.1 CEG77917.1 CEP06998.1 CEP13929.1 CEP17632.1 CEP18583.1 Chocu_00059.t1 Chocu_00359.t1 Chocu_07635.t1 EPB83207.1 EPB84250.1 EPB84314.1 EPB90010.1 ESA09841.1 ESA15684.1 EXX54443.1 EXX68213.1 GAN01135.1 GAN01656.1 GAN01949.1 LCOR_05775.1.t1 LCOR_05775.1.t2 LCOR_05879.1.t1 LCOR_10929.1.t1 LRAMOSA00657.mRNA1 LRAMOSA03055.mRNA1 LRAMOSA059…
OG0000402	CEG69257.1 CEG70903.1 CEG70904.1 CEG78466.1 CEG78467.1 CEP14116.1 CEP15392.1 CEP19395.1 Chocu_05874.t1 Chocu_06338.t1 Chocu_07836.t1 EPB85129.1 EPB85642.1 EPB91532.1 ESA10772.1 EXX77825.1 GAN03591.1 GAN07402.1 GAN11410.1 GAN11710.1 LCOR_07567.1.t1 LCOR_07567.1.t2 LCOR_09405.1.t1 LCOR_09796.1.t1 LRAMOSA02007.mRNA1 LRAMOSA03321.mRNA1 LRAMOSA04569.mRNA1 LRAMOSA10509.mRNA1 SAL96297.1 SAM04934.1 SAM08…
OG0000403	CEG63085.1 CEG74520.1 CEG81976.1 CEP07381.1 CEP10498.1 CEP12254.1 CEP15044.1 Chocu_03727.t1 Chocu_04734.t1 Chocu_06010.t1 Chocu_10222.t1 Chocu_10739.t1 EPB85285.1 EPB85998.1 EPB89087.1 EPB91302.1 GAN05189.1 GAN08562.1 GAN09393.1 GAN10786.1 LCOR_02221.1.t1 LCOR_04714.1.t1 LCOR_05622.1.t1 LCOR_05622.1.t2 LCOR_06838.1.t1 LCOR_06839.1.t1 LCOR_08426.1.t1 LRAMOSA00673.mRNA1 LRAMOSA03499.mRNA1 LRAMOSA03…
OG0000404	CEG62959.1 CEG73909.1 CEG76251.1 CEG76252.1 CEP12765.1 CEP15048.1 CEP16844.1 CEP19632.1 Chocu_01623.t1 Chocu_04889.t1 Chocu_09609.t1 EPB82522.1 EPB85199.1 EPB87770.1 ESA02828.1 ESA04050.1 EXX66108.1 EXX66109.1 EXX66110.1 EXX66111.1 EXX73621.1 GAN04596.1 GAN07591.1 GAN10152.1 LCOR_03716.1.t1 LCOR_06507.1.t1 LCOR_08973.1.t1 LRAMOSA01552.mRNA1 LRAMOSA07959.mRNA1 LRAMOSA10429.mRNA1 SAL97296.1 SAL9862…
OG0000405	CEG66477.1 CEG67652.1 CEG73293.1 CEP09859.1 CEP13459.1 CEP18057.1 CEP18468.1 CEP18994.1 Chocu_07694.t1 Chocu_08362.t1 Chocu_08738.t1 Chocu_10460.t1 EPB81591.1 EPB81954.1 EPB91314.1 EPB91582.1 ESA02041.1 EXX75268.1 GAN00990.1 GAN04879.1 GAN05202.1 GAN06601.1 LCOR_00947.1.t1 LCOR_03046.1.t1 LCOR_03721.1.t1 LCOR_09229.1.t1 LRAMOSA07955.mRNA1 LRAMOSA09628.mRNA1 LRAMOSA10073.mRNA1 SAL97496.1 SAL98317.…
OG0000406	CEG70618.1 CEG71201.1 CEP06970.1 CEP10652.1 CEP18203.1 CEP19861.1 Chocu_01226.t1 Chocu_02430.t1 Chocu_05042.t1 Chocu_10162.t1 EPB83597.1 EPB85710.1 EPB86376.1 EPB92148.1 ESA06403.1 ESA12209.1 EXX75224.1 GAN06552.1 GAN07556.1 GAN08927.1 GAN11150.1 LCOR_01196.1.t1 LCOR_05145.1.t1 LCOR_07011.1.t1 LCOR_07869.1.t1 LRAMOSA00165.mRNA1 LRAMOSA06572.mRNA1 LRAMOSA06889.mRNA1 LRAMOSA09311.mRNA1 SAL97718.1 S…
OG0000407	CEG70298.1 CEG70299.1 CEG70300.1 CEG70301.1 CEG70302.1 CEG70303.1 CEG73660.1 CEP12168.1 CEP12762.1 Chocu_03329.t1 Chocu_09961.t1 EPB86407.1 EPB92707.1 ERZ96630.1 ERZ97310.1 ESA03142.1 ESA05120.1 ESA15533.1 ESA19248.1 ESA24108.1 EXX53614.1 EXX54847.1 EXX54848.1 EXX54913.1 EXX68848.1 EXX69703.1 EXX79974.1 GAN03511.1 GAN04989.1 SAL97769.1 SAL98653.1 SAM09457.1 UisaB_01865.t1 UisaB_04733.t1 UisaB_084…
OG0000408	CEG63805.1 CEG67713.1 CEG68425.1 CEG68426.1 CEG73748.1 CEG75014.1 CEG79647.1 CEG85072.1 CEP16555.1 Chocu_01813.t1 Chocu_03415.t1 Chocu_07017.t1 Chocu_07388.t1 EPB83641.1 EPB86234.1 EPB86317.1 EPB87187.1 EPB91664.1 GAN00727.1 GAN03470.1 GAN10498.1 GAN11389.1 LCOR_00283.1.t1 LCOR_01534.1.t1 LCOR_05388.1.t1 LRAMOSA01031.mRNA1 LRAMOSA05408.mRNA1 LRAMOSA07126.mRNA1 LRAMOSA09063.mRNA1 LRAMOSA10764.mRNA…
OG0000409	CEG67872.1 CEG67873.1 CEG68739.1 CEG68740.1 CEG77608.1 CEG77609.1 CEP08497.1 CEP10847.1 CEP13277.1 Chocu_04807.t1 Chocu_06145.t1 EPB83940.1 EPB84399.1 EPB91355.1 ESA03227.1 EXX59117.1 EXX59118.1 EXX59119.1 EXX59120.1 EXX59121.1 EXX59122.1 EXX59123.1 EXX59124.1 EXX59125.1 GAN00831.1 GAN01819.1 GAN05446.1 LCOR_03603.1.t1 LCOR_10078.1.t1 LCOR_11382.1.t1 LRAMOSA07636.mRNA1 LRAMOSA10274.mRNA1 LRAMOSA1…
OG0000410	CEG64929.1 CEG69311.1 CEG71895.1 CEG74292.1 CEG76192.1 CEG82396.1 CEP12445.1 CEP14422.1 CEP15319.1 Chocu_04560.t1 Chocu_05368.t1 Chocu_07110.t1 EPB82330.1 EPB82587.1 EPB83306.1 EPB84262.1 GAN01644.1 GAN01791.1 GAN06573.1 GAN08076.1 LCOR_00484.1.t1 LCOR_01810.1.t1 LCOR_08659.1.t1 LCOR_12315.1.t1 LRAMOSA00703.mRNA1 LRAMOSA07325.mRNA1 LRAMOSA08069.mRNA1 LRAMOSA11365.mRNA1 SAL99071.1 SAM01419.1 SAM02…
OG0000411	CEG64533.1 CEG66440.1 CEG75140.1 CEG75141.1 CEP08143.1 CEP10228.1 CEP10959.1 CEP15954.1 Chocu_01960.t1 Chocu_06973.t1 EPB82391.1 EPB87739.1 EPB88478.1 EPB92251.1 ESA03745.1 ESA20109.1 EXX51151.1 EXX71717.1 GAN01431.1 GAN03335.1 GAN05428.1 GAN05839.1 LCOR_00054.1.t1 LCOR_01595.1.t1 LCOR_07158.1.t1 LRAMOSA01153.mRNA1 LRAMOSA08203.mRNA1 LRAMOSA09386.mRNA1 LRAMOSA11453.mRNA1 SAM00389.1 SAM03513.1 SAM…
OG0000412	CEG64644.1 CEG67408.1 CEG68177.1 CEG69881.1 CEG76744.1 CEG80594.1 CEG81329.1 CEP14430.1 CEP17518.1 Chocu_01369.t1 Chocu_01388.t1 Chocu_05351.t1 EPB84254.1 EPB84296.1 EPB88106.1 EPB88737.1 ERZ95426.1 EXX55063.1 EXX73789.1 EXX73790.1 GAN01652.1 GAN04795.1 GAN07113.1 GAN10739.1 LCOR_02095.1.t1 LCOR_04613.1.t1 LCOR_04956.1.t1 LCOR_06383.1.t1 LRAMOSA05687.mRNA1 LRAMOSA06625.mRNA1 LRAMOSA07801.mRNA1 LR…
OG0000413	CEG62749.1 CEG64958.1 CEG72136.1 CEG72137.1 CEG78295.1 CEG81048.1 CEG81116.1 CEG81117.1 CEP11703.1 CEP14369.1 CEP19114.1 Chocu_00866.t1 Chocu_00868.t1 Chocu_02677.t1 Chocu_08066.t1 EPB81354.1 EPB84104.1 EPB84866.1 ESA23454.1 EXX53485.1 EXX53486.1 EXX62987.1 GAN00916.1 GAN04934.1 GAN08301.1 LCOR_01327.1.t1 LCOR_04943.1.t1 LRAMOSA00859.mRNA1 LRAMOSA06998.mRNA1 LRAMOSA07789.mRNA1 SAM01648.1 SAM01724…
OG0000414	CEG63581.1 CEG68897.1 CEG69742.1 CEG84518.1 CEP07049.1 CEP11807.1 CEP16435.1 Chocu_02039.t1 Chocu_03885.t1 EPB81245.1 EPB89525.1 EPB90570.1 EPB90792.1 ERZ95095.1 ESA03014.1 ESA07081.1 EXX56024.1 EXX59447.1 EXX70281.1 GAN04670.1 GAN07123.1 GAN10300.1 GAN10886.1 LCOR_10285.1.t1 LCOR_10936.1.t1 LRAMOSA00652.mRNA1 LRAMOSA04738.mRNA1 LRAMOSA04950.mRNA1 SAM02415.1 SAM03198.1 SAM07965.1 SAM08920.1 UisaB…
OG0000415	CEG71495.1 CEG71959.1 CEG71960.1 CEG75324.1 CEG80407.1 CEG80408.1 CEG83224.1 CEG83225.1 CEP09949.1 CEP11126.1 CEP17971.1 Chocu_00726.t1 Chocu_09587.t1 EPB82346.1 EPB83078.1 EPB89113.1 ESA00031.1 EXX76204.1 EXX76205.1 EXX76206.1 GAN01890.1 GAN10226.1 GAN10681.1 LCOR_03344.1.t1 LCOR_04991.1.t1 LCOR_06703.1.t1 LCOR_06703.1.t2 LCOR_06894.1.t1 LCOR_08244.1.t1 LRAMOSA00568.mRNA1 LRAMOSA02398.mRNA1 LRAM…
OG0000416	CEG65033.1 CEG65913.1 CEG73485.1 CEG83263.1 CEG83264.1 CEG83265.1 CEG83266.1 CEG84085.1 CEG84086.1 CEG84860.1 CEP07453.1 CEP14556.1 CEP18111.1 Chocu_00964.t1 Chocu_06908.t1 Chocu_07960.t1 Chocu_10215.t1 EPB83362.1 EPB84568.1 EPB91160.1 EPB91875.1 ERZ99962.1 ESA20484.1 EXX52228.1 EXX73702.1 GAN03886.1 GAN04019.1 GAN05670.1 GAN06386.1 LCOR_03655.1.t1 LCOR_03655.1.t2 LRAMOSA08010.mRNA1 LRAMOSA11291.…
OG0000417	CEP08522.1 CEP09652.1 CEP11490.1 CEP12022.1 CEP13440.1 CEP13498.1 CEP14121.1 CEP14129.1 CEP17506.1 CEP18442.1 CEP18443.1 Chocu_07084.t1 Chocu_10066.t1 Chocu_10067.t1 Chocu_10552.t1 Chocu_11682.t1 Chocu_11683.t1 EPB80943.1 EPB83736.1 EPB84123.1 EPB85319.1 EPB86150.1 EPB88430.1 GAN04231.1 GAN09875.1 GAN10856.1 GAN11496.1 GAN11675.1 GAN11816.1 jgi|Rhior3|11998|RO3G_16982 jgi|Rhior3|1228|RO3G_16108 j…
OG0000418	CEG72806.1 CEG83834.1 jgi|Rhior3|10|RO3G_17293 jgi|Rhior3|11026|RO3G_01311 jgi|Rhior3|11598|RO3G_01933 jgi|Rhior3|11599|RO3G_01934 jgi|Rhior3|11924|RO3G_01711 jgi|Rhior3|12035|RO3G_17271 jgi|Rhior3|12365|RO3G_10525 jgi|Rhior3|13164|RO3G_12175 jgi|Rhior3|1351|RO3G_09196 jgi|Rhior3|14507|RO3G_06407 jgi|Rhior3|14534|RO3G_06437 jgi|Rhior3|15361|RO3G_15157 jgi|Rhior3|15449|RO3G_15251 jgi|Rhior3|15563|…
OG0000419	CEG65753.1 CEG66142.1 CEG66143.1 CEG71555.1 CEG71556.1 CEG79294.1 CEP14009.1 CEP15577.1 CEP17410.1 CEP20137.1 Chocu_01198.t1 Chocu_07843.t1 Chocu_11738.t1 EPB82372.1 EPB86435.1 EPB91052.1 EPB92884.1 ESA18768.1 EXX69859.1 GAN02126.1 GAN05409.1 GAN07025.1 GAN10409.1 LCOR_04495.1.t1 LCOR_06773.1.t1 LCOR_11605.1.t1 LRAMOSA00341.mRNA1 LRAMOSA02821.mRNA1 LRAMOSA06005.mRNA1 LRAMOSA06371.mRNA1 SAL94970.1…
OG0000420	CEG63036.1 CEG73116.1 CEG73220.1 CEG73221.1 CEG76885.1 CEP14029.1 CEP16125.1 CEP16523.1 Chocu_00528.t1 Chocu_06037.t1 Chocu_06860.t1 EPB83095.1 EPB89136.1 EPB89879.1 ERZ99433.1 EXX67100.1 EXX67101.1 EXX67102.1 EXX67103.1 GAN05359.1 GAN05811.1 GAN09640.1 LCOR_01932.1.t1 LCOR_05256.1.t1 LCOR_06519.1.t1 LCOR_09725.1.t1 LRAMOSA01441.mRNA1 LRAMOSA01542.mRNA1 LRAMOSA04118.mRNA1 LRAMOSA05523.mRNA1 SAL95…
OG0000421	CEG63234.1 CEG63665.1 CEG67772.1 CEG70231.1 CEG71931.1 CEG75895.1 CEG76202.1 CEG76292.1 CEG82532.1 CEP07395.1 CEP08388.1 CEP10102.1 CEP11160.1 CEP11302.1 CEP11650.1 CEP12444.1 CEP12888.1 CEP14594.1 CEP15456.1 CEP16864.1 CEP18106.1 CEP18122.1 CEP18811.1 CEP18926.1 Chocu_11484.t1 ESA02117.1 ESA02584.1 ESA07763.1 ESA09927.1 ESA21810.1 EXX73986.1 GAN05220.1 SAL95152.1 SAL96325.1 SAL96351.1 SAL96770.1…
OG0000422	CEG63048.1 CEG63049.1 CEG73502.1 CEG73503.1 CEG73504.1 CEP08831.1 CEP13731.1 Chocu_01843.t1 Chocu_02659.t1 Chocu_02890.t1 EPB85600.1 EPB89471.1 EPB92870.1 ESA16464.1 ESA23249.1 EXX60961.1 EXX60962.1 EXX60974.1 EXX76563.1 GAN02108.1 GAN04805.1 GAN09278.1 LCOR_00181.1.t1 LCOR_02066.1.t1 LCOR_05884.1.t1 LCOR_05884.1.t2 LCOR_11592.1.t1 LRAMOSA00327.mRNA1 LRAMOSA01042.mRNA1 LRAMOSA05726.mRNA1 LRAMOSA0…
OG0000423	CEG67476.1 CEG74122.1 CEG74123.1 CEG80008.1 CEG80187.1 CEG80188.1 CEP09133.1 CEP11985.1 CEP14455.1 CEP17332.1 CEP19575.1 CEP20158.1 Chocu_03919.t1 Chocu_07565.t1 Chocu_08111.t1 EPB83980.1 EPB86018.1 EPB86029.1 EPB90073.1 ERZ95982.1 ESA07181.1 ESA20345.1 GAN02515.1 GAN03088.1 GAN05479.1 GAN07793.1 LCOR_00986.1.t1 LCOR_09231.1.t1 LCOR_10245.1.t1 LCOR_10828.1.t1 LCOR_11088.1.t1 LRAMOSA04668.mRNA1 LR…
OG0000424	CEG67723.1 CEG67724.1 CEG72019.1 CEG73579.1 CEG75002.1 CEG75004.1 CEG80274.1 CEG82520.1 CEP06980.1 CEP15033.1 CEP18116.1 CEP19421.1 Chocu_01086.t1 Chocu_07971.t1 Chocu_09089.t1 EPB83170.1 EPB87992.1 EPB89154.1 EPB91873.1 ESA18145.1 EXX55185.1 GAN02465.1 GAN03219.1 GAN05669.1 GAN09130.1 LCOR_04396.1.t1 LCOR_04396.1.t2 LCOR_10019.1.t1 LRAMOSA09164.mRNA1 LRAMOSA09164.mRNA2 LRAMOSA09815.mRNA1 SAL9611…
OG0000425	CEG63538.1 CEG65047.1 CEG69406.1 CEG71778.1 CEG74330.1 CEG75549.1 CEG83719.1 CEP08744.1 CEP13621.1 CEP13819.1 CEP19682.1 Chocu_00258.t1 Chocu_01042.t1 Chocu_02980.t1 Chocu_04579.t1 EPB85862.1 EPB87472.1 EPB87854.1 EPB90386.1 ESA02422.1 EXX76948.1 GAN00943.1 GAN05632.1 GAN05709.1 GAN09698.1 LCOR_11393.1.t1 LCOR_12095.1.t1 LRAMOSA01785.mRNA1 LRAMOSA08665.mRNA1 LRAMOSA10285.mRNA1 SAL96983.1 SAM00147…
OG0000426	CEG70794.1 CEG75647.1 CEG75650.1 CEG78439.1 CEP15830.1 CEP17110.1 CEP18964.1 Chocu_06956.t1 Chocu_07726.t1 Chocu_08540.t1 Chocu_09381.t1 EPB88147.1 EPB89374.1 EPB90643.1 EPB91970.1 ERZ96811.1 ESA02394.1 EXX66594.1 EXX69257.1 GAN03410.1 GAN07672.1 GAN07991.1 GAN08966.1 LCOR_02735.1.t1 LCOR_05030.1.t1 LCOR_06236.1.t1 LCOR_08957.1.t1 LCOR_11488.1.t1 LRAMOSA00296.mRNA1 LRAMOSA04868.mRNA1 LRAMOSA06180…
OG0000427	CEG64172.1 CEG64173.1 CEG69211.1 CEG69212.1 CEG74086.1 CEG78031.1 CEG78032.1 CEG78362.1 CEG78363.1 CEP07434.1 CEP14438.1 CEP17847.1 Chocu_03061.t1 Chocu_08867.t1 EPB82212.1 EPB82466.1 EPB90346.1 ESA21759.1 EXX70613.1 GAN01631.1 GAN02916.1 GAN06813.1 LCOR_00809.1.t1 LCOR_06291.1.t1 LCOR_07172.1.t1 LRAMOSA00096.mRNA1 LRAMOSA01930.mRNA1 LRAMOSA06231.mRNA1 SAL98858.1 SAM04751.1 SAM08776.1 UisaB_03493…
OG0000428	CEG67388.1 CEG70047.1 CEG74235.1 CEG80249.1 CEP08819.1 CEP13418.1 CEP15969.1 CEP18945.1 Chocu_02473.t1 Chocu_06832.t1 Chocu_08221.t1 Chocu_09531.t1 EPB82959.1 EPB86419.1 EPB90633.1 EPB92429.1 ESA15606.1 EXX55634.1 EXX55635.1 EXX55636.1 GAN05029.1 GAN08819.1 GAN08956.1 GAN09819.1 LCOR_00311.1.t1 LCOR_02570.1.t1 LCOR_03395.1.t1 LCOR_09593.1.t1 LRAMOSA00525.mRNA1 LRAMOSA00923.mRNA1 LRAMOSA01297.mRNA…
OG0000429	CEG63628.1 CEG67701.1 CEG67705.1 CEG75077.1 CEG75086.1 CEG78523.1 CEP08976.1 CEP13611.1 CEP15899.1 Chocu_03290.t1 Chocu_06858.t1 Chocu_08036.t1 EPB82485.1 EPB84646.1 EPB85792.1 EPB87523.1 EPB91491.1 EPB91593.1 ESA04784.1 ESA04895.1 EXX55292.1 EXX64511.1 GAN04867.1 GAN05639.1 GAN07258.1 GAN07431.1 GAN09442.1 GAN09598.1 LCOR_01803.1.t1 LCOR_05739.1.t1 LCOR_11120.1.t1 LRAMOSA03024.mRNA1 LRAMOSA07319…
OG0000430	CEG64588.1 CEG66865.1 CEG81023.1 CEG83325.1 CEP10336.1 CEP19203.1 Chocu_01917.t1 Chocu_10294.t1 Chocu_11013.t1 EPB81803.1 EPB85214.1 EPB86332.1 EPB86827.1 EPB86828.1 EPB86885.1 EPB87478.1 EPB88576.1 EPB88716.1 EPB89405.1 EPB90128.1 GAN04289.1 GAN05215.1 GAN05324.1 GAN05338.1 GAN05348.1 GAN06022.1 GAN06024.1 GAN10472.1 GAN11327.1 LCOR_05141.1.t1 LCOR_05147.1.t1 LCOR_05809.1.t1 LCOR_07988.1.t1 LRAM…
OG0000431	CEG71730.1 CEG77879.1 CEG79521.1 CEG79522.1 CEP06945.1 CEP06965.1 CEP08533.1 CEP08768.1 CEP08778.1 CEP09850.1 CEP09851.1 CEP10490.1 CEP11777.1 CEP13905.1 CEP15067.1 CEP16295.1 CEP17705.1 CEP18333.1 CEP19236.1 Chocu_05573.t1 Chocu_07534.t1 Chocu_07815.t1 Chocu_11058.t1 EPB86043.1 GAN03170.1 GAN07573.1 GAN11794.1 GAN11846.1 GAN11873.1 LCOR_11992.1.t1 jgi|Rhior3|10267|RO3G_00484 jgi|Rhior3|11591|RO3…
OG0000432	CEG65022.1 CEG83835.1 CEP08755.1 CEP09169.1 CEP17439.1 Chocu_08132.t1 Chocu_11769.t1 EPB88861.1 EPB89620.1 SAL94738.1 SAL94741.1 SAL96928.1 SAL97554.1 SAL97655.1 SAM00636.1 SAM04500.1 SAM06213.1 jgi|Rhior3|14527|RO3G_06430 jgi|Rhior3|14853|RO3G_17463 jgi|Rhior3|14938|RO3G_16732 jgi|Rhior3|15015|RO3G_16811 jgi|Rhior3|15018|RO3G_16814 jgi|Rhior3|15534|RO3G_16391 jgi|Rhior3|15927|RO3G_16710 jgi|Rhio…
OG0000433	CEG63225.1 CEG63226.1 CEG64919.1 CEP08211.1 CEP17935.1 CEP19303.1 Chocu_05164.t1 Chocu_07910.t1 EPB89844.1 EPB91408.1 EPB92564.1 ERZ98534.1 ESA20999.1 EXX51528.1 EXX51529.1 EXX51530.1 EXX51531.1 EXX64987.1 GAN04938.1 GAN07271.1 GAN08648.1 LCOR_03929.1.t1 LCOR_08208.1.t1 LCOR_09380.1.t1 LRAMOSA02248.mRNA1 LRAMOSA02891.mRNA1 LRAMOSA04314.mRNA1 SAL94852.1 SAL99883.1 SAM00922.1 UisaB_02360.t1 UisaB_0…
OG0000434	CEG64453.1 CEG64821.1 CEG68191.1 CEG78198.1 CEG78485.1 CEG84123.1 CEP15279.1 CEP16265.1 CEP16497.1 CEP17289.1 Chocu_02603.t1 Chocu_08839.t1 Chocu_10058.t1 Chocu_10710.t1 EPB81746.1 EPB81800.1 EPB87414.1 EPB88428.1 ESA16455.1 EXX77872.1 EXX77873.1 EXX77874.1 EXX77875.1 GAN04283.1 GAN05156.1 GAN06335.1 GAN06854.1 LCOR_00919.1.t1 LCOR_06153.1.t1 LRAMOSA02077.mRNA1 LRAMOSA03149.mRNA1 SAL95229.1 SAM00…
OG0000435	CEG70481.1 CEG70482.1 CEG71889.1 CEG74273.1 CEG81415.1 CEP10154.1 Chocu_01084.t1 Chocu_02407.t1 Chocu_05259.t1 EPB85446.1 EPB88703.1 EPB92670.1 ESA13853.1 EXX55004.1 EXX76842.1 GAN01502.1 GAN03278.1 GAN11594.1 LCOR_00141.1.t1 LCOR_01150.1.t1 LCOR_05601.1.t1 LCOR_05860.1.t1 LCOR_08677.1.t1 LRAMOSA01075.mRNA1 LRAMOSA03528.mRNA1 LRAMOSA05840.mRNA1 LRAMOSA06933.mRNA1 LRAMOSA11348.mRNA1 SAL95332.1 SAL…
OG0000436	CEG62862.1 CEG71587.1 CEG71611.1 CEG76799.1 CEG77001.1 CEG84702.1 CEG84703.1 CEG84704.1 CEP12010.1 CEP17173.1 Chocu_03559.t1 Chocu_08423.t1 Chocu_08804.t1 EPB84192.1 EPB91125.1 EPB92171.1 ESA23196.1 EXX53144.1 GAN00763.1 GAN02073.1 GAN02074.1 GAN04952.1 LCOR_09130.1.t1 LCOR_09615.1.t1 LRAMOSA01317.mRNA1 LRAMOSA10364.mRNA1 SAL95553.1 SAL97084.1 SAM08760.1 SAM09661.1 UisaB_06417.t1 UisaB_06815.t1 U…
OG0000437	CEG64114.1 CEG65630.1 CEG65631.1 CEG69949.1 CEG80719.1 CEP07934.1 CEP09161.1 CEP11147.1 CEP15569.1 Chocu_01941.t1 Chocu_09941.t1 Chocu_10122.t1 EPB85459.1 EPB90139.1 EPB91069.1 EPB93115.1 ESA09000.1 EXX75276.1 GAN03567.1 GAN05064.1 GAN07013.1 GAN11414.1 LCOR_10389.1.t1 LCOR_11090.1.t1 LRAMOSA07728.mRNA1 LRAMOSA10594.mRNA1 LRAMOSA10785.mRNA1 SAL95766.1 SAL98225.1 SAM01929.1 SAM05917.1 SAM08981.1 U…
OG0000438	CEG63812.1 CEG63813.1 CEG63814.1 CEG63815.1 CEG66856.1 CEG73099.1 CEG76900.1 CEG76901.1 CEP07393.1 CEP14404.1 CEP17454.1 Chocu_00997.t1 Chocu_02681.t1 Chocu_10681.t1 EPB82958.1 EPB83734.1 EPB89607.1 ESA20152.1 EXX76094.1 EXX76095.1 EXX76096.1 GAN00792.1 GAN09212.1 GAN09820.1 LCOR_01205.1.t1 LCOR_09844.1.t1 LCOR_09844.1.t2 LRAMOSA03610.mRNA1 LRAMOSA06881.mRNA1 LRAMOSA09372.mRNA1 SAL96409.1 SAM0487…
OG0000439	CEG66654.1 CEG69515.1 CEG69516.1 CEG79546.1 CEG79547.1 CEG84780.1 CEG84781.1 CEP07540.1 CEP13002.1 Chocu_00617.t1 Chocu_03175.t1 Chocu_04916.t1 EPB88928.1 EPB91529.1 EPB92858.1 ESA14445.1 EXX72218.1 EXX79497.1 GAN05247.1 GAN06021.1 GAN07078.1 LCOR_02184.1.t1 LCOR_07164.1.t1 LCOR_08483.1.t1 LCOR_09531.1.t1 LRAMOSA00100.mRNA1 LRAMOSA05569.mRNA1 LRAMOSA08623.mRNA1 LRAMOSA10016.mRNA1 SAL97261.1 SAL99…
OG0000440	CEG68118.1 CEG68119.1 CEG71682.1 CEG71683.1 CEG74192.1 CEG74193.1 CEG80127.1 CEG80128.1 CEP10097.1 CEP11251.1 CEP13249.1 Chocu_03803.t1 Chocu_07209.t1 Chocu_08550.t1 Chocu_09254.t1 EPB83237.1 EPB89220.1 EPB91730.1 ESA13816.1 EXX69985.1 EXX69986.1 GAN04480.1 GAN04710.1 GAN06691.1 LCOR_08384.1.t1 LRAMOSA00751.mRNA1 LRAMOSA06716.mRNA1 LRAMOSA07215.mRNA1 SAL97442.1 SAL97605.1 SAM01772.1 SAM02812.1 SA…
OG0000441	CEG64102.1 CEG68340.1 CEG70680.1 CEG76585.1 CEG83373.1 CEP12468.1 CEP17417.1 CEP18453.1 Chocu_00611.t1 Chocu_05219.t1 EPB83316.1 EPB83474.1 EPB84829.1 EPB92595.1 GAN04538.1 GAN07295.1 GAN07779.1 GAN08340.1 LCOR_00149.1.t1 LCOR_02680.1.t1 LCOR_10451.1.t1 LRAMOSA01083.mRNA1 LRAMOSA02168.mRNA1 LRAMOSA04916.mRNA1 SAL97960.1 SAL99023.1 UisaB_00979.t1 UisaB_04508.t1 UisaB_07786.t1 UisaN_02191.t1 UisaN_…
OG0000442	CEG64512.1 CEG65928.1 CEG65929.1 CEG65930.1 CEG65931.1 CEG82655.1 CEG82656.1 CEG82975.1 CEG84858.1 CEP06909.1 CEP08797.1 CEP10038.1 Chocu_00333.t1 Chocu_00909.t1 Chocu_09434.t1 EPB82611.1 EPB90517.1 EPB90558.1 ESA10841.1 ESA21649.1 ESA21650.1 EXX69317.1 GAN04661.1 GAN04969.1 GAN07649.1 LCOR_06716.1.t1 LCOR_09494.1.t1 LRAMOSA02385.mRNA1 LRAMOSA08593.mRNA1 SAL98134.1 SAL99419.1 SAM06918.1 UisaB_019…
OG0000443	CEG67501.1 CEG67502.1 CEG67503.1 CEG67504.1 CEG67505.1 CEG67506.1 CEG67507.1 CEG73538.1 CEG79395.1 CEG79396.1 CEG79397.1 CEG79398.1 CEP08599.1 CEP19895.1 Chocu_03711.t1 Chocu_06171.t1 EPB85060.1 EPB85061.1 EPB86758.1 GAN08585.1 GAN08625.1 LCOR_04578.1.t1 LCOR_07941.1.t1 LCOR_07941.1.t2 LCOR_12278.1.t1 LRAMOSA02750.mRNA1 LRAMOSA02751.mRNA1 LRAMOSA06289.mRNA1 LRAMOSA06290.mRNA1 LRAMOSA07351.mRNA1 L…
OG0000444	CEG63277.1 CEG63278.1 CEG69013.1 CEG75753.1 CEP13262.1 CEP13837.1 CEP13906.1 Chocu_01672.t1 Chocu_11037.t1 Chocu_11207.t1 EPB81068.1 EPB81474.1 EPB85661.1 ESA21276.1 ESA21478.1 EXX69868.1 EXX69869.1 EXX77760.1 EXX77761.1 EXX79889.1 GAN01900.1 GAN07381.1 GAN09965.1 LCOR_04778.1.t1 LCOR_08094.1.t1 LRAMOSA02969.mRNA1 LRAMOSA04433.mRNA1 LRAMOSA04696.mRNA1 LRAMOSA08326.mRNA1 SAL99115.1 SAM04610.1 SAM0…
OG0000445	CEG63990.1 CEG72133.1 CEG75331.1 CEG76368.1 CEG83675.1 CEP13616.1 CEP13991.1 Chocu_00381.t1 Chocu_04283.t1 Chocu_05379.t1 Chocu_11341.t1 Chocu_11612.t1 EPB82491.1 EPB87850.1 EPB87851.1 EPB87863.1 EPB87864.1 EPB89015.1 ESA08046.1 EXX54534.1 GAN05628.1 GAN05629.1 GAN05647.1 GAN05648.1 GAN05649.1 LCOR_06827.1.t1 LRAMOSA05078.mRNA1 SAL99460.1 UisaB_03847.t1 UisaB_03848.t1 UisaN_07761.t1 UisaN_07762.t…
OG0000446	CEG63916.1 CEG71351.1 CEG76254.1 CEG76953.1 CEG78216.1 CEG80846.1 CEP07573.1 CEP09045.1 CEP15215.1 Chocu_00573.t1 Chocu_01936.t1 Chocu_04891.t1 EPB82137.1 EPB82779.1 EPB86005.1 EPB89926.1 EPB91245.1 ERZ95465.1 EXX65368.1 EXX75371.1 GAN02753.1 GAN05104.1 GAN08789.1 LCOR_05021.1.t1 LCOR_05414.1.t1 LCOR_05414.1.t2 LCOR_09324.1.t1 LRAMOSA00305.mRNA1 LRAMOSA02938.mRNA1 LRAMOSA05386.mRNA1 SAM00498.1 SA…
OG0000447	CEG69920.1 CEG72934.1 CEG72935.1 CEG73882.1 CEG76446.1 CEG83317.1 CEG83498.1 CEG83499.1 CEP08498.1 CEP09702.1 CEP16217.1 CEP17850.1 Chocu_03646.t1 Chocu_06595.t1 EPB82209.1 EPB82516.1 EPB82772.1 EPB91823.1 EPB92741.1 GAN00688.1 GAN06816.1 GAN07438.1 GAN08782.1 LCOR_08746.1.t1 LCOR_08966.1.t1 LCOR_11394.1.t1 LCOR_12094.1.t1 LRAMOSA07364.mRNA1 LRAMOSA08938.mRNA1 LRAMOSA10286.mRNA1 LRAMOSA10286.mRNA…
OG0000448	CEG67208.1 CEG69435.1 CEG69807.1 CEG73511.1 CEG73512.1 CEG75581.1 CEG75582.1 CEG76527.1 CEG78126.1 CEG78127.1 CEG78128.1 CEP07961.1 CEP08579.1 CEP15679.1 CEP16838.1 Chocu_00795.t1 Chocu_03356.t1 Chocu_06911.t1 Chocu_10757.t1 EPB82531.1 EPB84027.1 EPB90118.1 EPB91156.1 ESA06444.1 EXX67145.1 EXX67146.1 GAN03291.1 GAN04588.1 GAN06915.1 LCOR_08198.1.t1 LRAMOSA04304.mRNA1 SAM01086.1 SAM02839.1 UisaB_0…
OG0000449	CEG67000.1 CEG69812.1 CEG70082.1 CEG70083.1 CEG78157.1 CEG78158.1 CEG79738.1 CEG84934.1 CEP12655.1 CEP15331.1 CEP18413.1 Chocu_01783.t1 Chocu_04877.t1 EPB86597.1 EPB91747.1 EPB92818.1 ERZ99106.1 EXX74094.1 GAN02623.1 GAN07164.1 GAN09502.1 LCOR_03902.1.t1 LCOR_03902.1.t2 LCOR_05818.1.t1 LCOR_11157.1.t1 LRAMOSA00350.mRNA1 LRAMOSA02209.mRNA1 LRAMOSA05878.mRNA1 SAM01234.1 SAM02171.1 SAM02398.1 SAM086…
OG0000450	CEG63569.1 CEG65562.1 CEG65563.1 CEG65564.1 CEG69537.1 CEG69538.1 CEG74335.1 CEG76008.1 CEG77238.1 CEP11817.1 CEP15832.1 CEP17912.1 Chocu_04317.t1 Chocu_10592.t1 Chocu_10741.t1 EPB83426.1 EPB84167.1 EPB86656.1 ESA19404.1 ESA22863.1 EXX51950.1 EXX57050.1 GAN02244.1 GAN02341.1 GAN03660.1 LCOR_01071.1.t1 LCOR_09171.1.t1 LRAMOSA06762.mRNA1 LRAMOSA10396.mRNA1 SAM01424.1 SAM01653.1 SAM01654.1 UisaB_076…
OG0000451	CEG69312.1 CEG71042.1 CEG71065.1 CEG71066.1 CEG75227.1 CEG75244.1 CEG76191.1 CEP08349.1 CEP11481.1 CEP12125.1 CEP15320.1 Chocu_05086.t1 Chocu_05370.t1 Chocu_10527.t1 EPB81149.1 EPB82588.1 EPB84125.1 EPB85886.1 ESA20533.1 ESA21403.1 EXX52955.1 EXX71151.1 GAN01789.1 GAN03609.1 GAN06255.1 GAN07734.1 LCOR_05061.1.t1 LCOR_06592.1.t1 LCOR_06753.1.t1 LRAMOSA00270.mRNA1 LRAMOSA01611.mRNA1 LRAMOSA05966.mR…
OG0000452	CEG68818.1 CEG70631.1 CEG74694.1 CEG74695.1 CEG83244.1 CEP10207.1 Chocu_01775.t1 Chocu_09552.t1 EPB83254.1 EPB87072.1 ESA02202.1 ESA02203.1 ESA02204.1 ESA08789.1 ESA12004.1 EXX51011.1 EXX51868.1 EXX51869.1 EXX51870.1 EXX72521.1 EXX72522.1 EXX72523.1 GAN02999.1 GAN04502.1 LCOR_00565.1.t1 LCOR_00835.1.t1 LCOR_06586.1.t1 LCOR_10039.1.t1 LCOR_12168.1.t1 LRAMOSA01605.mRNA1 LRAMOSA01700.mRNA1 LRAMOSA01…
OG0000453	CEG69992.1 CEG74237.1 CEG80253.1 CEG82505.1 CEP13473.1 CEP13474.1 CEP13475.1 CEP19121.1 CEP19235.1 Chocu_01177.t1 EPB82637.1 EPB84044.1 EPB90632.1 EPB92033.1 EPB92225.1 GAN01280.1 GAN03758.1 GAN08760.1 GAN08955.1 GAN11734.1 LCOR_01855.1.t1 LCOR_01866.1.t1 LCOR_01867.1.t1 LCOR_01868.1.t1 LCOR_01869.1.t1 LCOR_09465.1.t1 LRAMOSA03411.mRNA1 LRAMOSA03412.mRNA1 LRAMOSA08123.mRNA1 LRAMOSA08133.mRNA1 LRA…
OG0000454	CEG73482.1 CEG73956.1 CEG80119.1 CEP11277.1 Chocu_00328.t1 Chocu_00954.t1 EPB87817.1 EPB88763.1 ERZ95520.1 ERZ96431.1 ERZ97227.1 ERZ98243.1 ERZ98480.1 ESA00757.1 ESA05351.1 ESA06260.1 ESA06342.1 ESA06343.1 ESA06454.1 ESA07483.1 ESA15484.1 ESA17574.1 ESA20767.1 EXX50639.1 EXX50643.1 EXX62351.1 EXX69752.1 EXX69756.1 EXX77123.1 EXX78197.1 EXX79814.1 GAN08566.1 LCOR_01112.1.t1 LCOR_11334.1.t1 LRAMOSA…
OG0000455	CEG71633.1 CEG71634.1 CEG71635.1 CEG71636.1 CEG76987.1 CEG76988.1 CEG76989.1 CEG76990.1 CEP19820.1 CEP19821.1 CEP19822.1 CEP19823.1 Chocu_09678.t1 Chocu_09679.t1 Chocu_09680.t1 Chocu_09681.t1 EPB82794.1 EPB82795.1 EPB82796.1 GAN10419.1 GAN10420.1 GAN10421.1 GAN10422.1 LCOR_05776.1.t1 LCOR_05788.1.t1 LCOR_05790.1.t1 LRAMOSA03056.mRNA1 LRAMOSA03068.mRNA1 LRAMOSA03070.mRNA1 UisaB_03372.t1 UisaB_0337…
OG0000456	CEG78117.1 CEG79572.1 CEP17603.1 CEP18788.1 Chocu_00833.t1 Chocu_01285.t1 Chocu_01895.t1 Chocu_04995.t1 Chocu_05862.t1 Chocu_06218.t1 Chocu_06562.t1 Chocu_06570.t1 Chocu_07462.t1 Chocu_07463.t1 Chocu_07853.t1 Chocu_08161.t1 Chocu_08480.t1 Chocu_09706.t1 Chocu_09904.t1 Chocu_10064.t1 Chocu_10065.t1 Chocu_10156.t1 Chocu_10306.t1 Chocu_10353.t1 Chocu_10489.t1 Chocu_10540.t1 Chocu_10554.t1 Chocu_1068…
OG0000457	CEG64959.1 CEG71062.1 CEG73114.1 CEG77361.1 CEG77362.1 CEG81124.1 CEG81125.1 CEG84941.1 CEP12306.1 CEP14596.1 CEP18549.1 Chocu_02818.t1 Chocu_04345.t1 Chocu_09845.t1 Chocu_10110.t1 Chocu_10645.t1 Chocu_11417.t1 Chocu_11549.t1 Chocu_11648.t1 Chocu_11734.t1 EPB81369.1 EPB83872.1 EPB90256.1 GAN05847.1 GAN07831.1 LCOR_03768.1.t1 LCOR_11222.1.t1 LCOR_11437.1.t1 LRAMOSA00131.mRNA1 jgi|Rhior3|10739|RO3G…
OG0000458	ERZ97442.1 ERZ98159.1 ERZ98160.1 ERZ99493.1 ESA00313.1 ESA01032.1 ESA01520.1 ESA09742.1 ESA09744.1 ESA10433.1 ESA11033.1 ESA13733.1 ESA16105.1 ESA18196.1 ESA18286.1 ESA18978.1 ESA18979.1 ESA22734.1 ESA23126.1 ESA23417.1 ESA23584.1 EXX51516.1 EXX52660.1 EXX55370.1 EXX55893.1 EXX59616.1 EXX61547.1 EXX61834.1 EXX64445.1 EXX64464.1 EXX64690.1 EXX65614.1 EXX66023.1 EXX67215.1 EXX67216.1 EXX68035.1 EXX…
OG0000459	CEG69117.1 CEG69118.1 CEG69119.1 CEG69120.1 CEG69862.1 CEG73978.1 CEG73979.1 CEG73980.1 CEG79198.1 CEG84119.1 CEG84120.1 CEP15208.1 CEP16592.1 Chocu_03739.t1 Chocu_08874.t1 EPB82189.1 EPB90846.1 ERZ98034.1 ESA19192.1 EXX61581.1 GAN00598.1 GAN09609.1 LCOR_04099.1.t1 LCOR_04810.1.t1 LCOR_08043.1.t1 LRAMOSA02617.mRNA1 LRAMOSA04462.mRNA1 LRAMOSA08393.mRNA1 SAL94989.1 SAM02359.1 SAM08554.1 SAM09064.1 …
OG0000460	CEG66126.1 CEG66127.1 CEG68871.1 CEG68872.1 CEG76114.1 CEG79267.1 CEG81232.1 CEP11559.1 CEP15229.1 CEP18434.1 Chocu_00771.t1 Chocu_03879.t1 Chocu_07537.t1 EPB81381.1 EPB87542.1 EPB92277.1 ERZ95725.1 EXX51155.1 EXX51156.1 GAN01549.1 GAN02363.1 GAN07376.1 LCOR_08148.1.t1 LCOR_09076.1.t1 LCOR_09250.1.t1 LCOR_09995.1.t1 LRAMOSA04679.mRNA1 LRAMOSA06437.mRNA1 LRAMOSA07082.mRNA1 LRAMOSA08699.mRNA1 SAL95…
OG0000461	CEG66597.1 CEG72993.1 CEG75370.1 CEG77445.1 CEG77446.1 CEG83894.1 CEG83895.1 CEG84136.1 CEP08197.1 CEP08360.1 CEP19118.1 Chocu_00489.t1 Chocu_06864.t1 Chocu_07985.t1 EPB85535.1 EPB89829.1 EPB92227.1 GAN03761.1 GAN07934.1 GAN10432.1 LCOR_01812.1.t1 LCOR_05482.1.t1 LCOR_07746.1.t1 LCOR_12347.1.t1 LRAMOSA03623.mRNA1 LRAMOSA03985.mRNA1 LRAMOSA07327.mRNA1 LRAMOSA09144.mRNA1 SAL95848.1 SAL98343.1 SAL98…
OG0000462	CEG69973.1 CEG73468.1 CEG74554.1 CEP10301.1 CEP11088.1 CEP18033.1 CEP19885.1 Chocu_02415.t1 Chocu_03416.t1 Chocu_09946.t1 EPB81642.1 EPB86948.1 EPB87181.1 EPB87404.1 ESA10823.1 ESA11504.1 EXX56480.1 EXX56489.1 EXX56490.1 EXX75642.1 EXX75643.1 EXX75644.1 EXX75645.1 GAN05437.1 GAN10078.1 GAN10494.1 GAN10780.1 LCOR_04319.1.t1 LCOR_06881.1.t1 LRAMOSA05125.mRNA1 LRAMOSA09780.mRNA1 SAL96049.1 SAL97327.…
OG0000463	CEG67808.1 CEG67809.1 CEG74856.1 CEG82369.1 CEG82370.1 CEG82371.1 CEG84426.1 CEP11254.1 CEP17669.1 CEP19058.1 CEP19993.1 Chocu_00882.t1 Chocu_07211.t1 EPB84635.1 EPB84830.1 EPB86903.1 EPB92511.1 ESA10963.1 EXX52421.1 GAN06464.1 GAN07247.1 GAN07778.1 GAN10833.1 LCOR_05087.1.t1 LCOR_05928.1.t1 LCOR_05984.1.t1 LCOR_09386.1.t1 LRAMOSA00228.mRNA1 LRAMOSA02883.mRNA1 LRAMOSA05945.mRNA1 LRAMOSA09026.mRNA…
OG0000464	CEG63005.1 CEG63006.1 CEG70892.1 CEG75687.1 CEG75688.1 CEG83694.1 CEP08805.1 CEP14313.1 CEP14463.1 Chocu_00040.t1 Chocu_00901.t1 Chocu_05740.t1 EPB83701.1 EPB91137.1 EPB92949.1 ESA00214.1 ESA06817.1 EXX59749.1 EXX78610.1 EXX78611.1 GAN02672.1 GAN04963.1 GAN08289.1 LCOR_00254.1.t1 LCOR_05577.1.t1 LRAMOSA01003.mRNA1 LRAMOSA03551.mRNA1 LRAMOSA07826.mRNA1 SAL96621.1 SAL97083.1 SAM01210.1 UisaB_03714.…
OG0000465	CEG67995.1 CEG69328.1 CEG69329.1 CEG72749.1 CEG75145.1 CEG76177.1 CEG78962.1 CEG81319.1 CEP09878.1 CEP15271.1 CEP18910.1 Chocu_02275.t1 Chocu_09086.t1 EPB84624.1 EPB90036.1 ERZ99349.1 ERZ99350.1 ERZ99351.1 ERZ99352.1 ESA14256.1 GAN06668.1 GAN06845.1 GAN10949.1 LCOR_02619.1.t1 LCOR_03464.1.t1 LCOR_11083.1.t1 LRAMOSA00466.mRNA1 LRAMOSA10778.mRNA1 SAL97116.1 SAM00269.1 SAM05235.1 UisaB_03380.t1 Uisa…
OG0000466	CEG71966.1 CEG81396.1 CEP07989.1 CEP17641.1 Chocu_06379.t1 Chocu_06526.t1 Chocu_09417.t1 EPB82700.1 EPB85902.1 EPB91743.1 ERZ98136.1 ESA02957.1 ESA14158.1 EXX60503.1 EXX60504.1 EXX60505.1 EXX60506.1 EXX63046.1 EXX63322.1 GAN02654.1 GAN05589.1 GAN09497.1 LCOR_00844.1.t1 LCOR_02694.1.t1 LCOR_02958.1.t1 LCOR_06770.1.t1 LRAMOSA01961.mRNA1 LRAMOSA03433.mRNA1 LRAMOSA04904.mRNA1 LRAMOSA05978.mRNA1 LRAMO…
OG0000467	CEG63906.1 CEG63907.1 CEG67368.1 CEG67369.1 CEG73453.1 CEG76960.1 CEG81895.1 CEG81897.1 CEG83020.1 CEP08056.1 CEP13980.1 Chocu_01678.t1 Chocu_10049.t1 Chocu_10744.t1 EPB85417.1 EPB90161.1 ERZ94798.1 ESA04537.1 EXX68562.1 EXX68563.1 EXX78405.1 GAN05895.1 LCOR_05284.1.t1 LCOR_07214.1.t1 LCOR_11230.1.t1 LRAMOSA00067.mRNA1 LRAMOSA00138.mRNA1 LRAMOSA01466.mRNA1 SAL97191.1 SAM02001.1 SAM04828.1 SAM0669…
OG0000468	CEG64368.1 CEG71624.1 CEG73712.1 CEG76980.1 CEP07837.1 CEP10329.1 CEP16025.1 Chocu_02271.t1 Chocu_02736.t1 Chocu_09104.t1 EPB83002.1 EPB86153.1 EPB86324.1 ESA03173.1 EXX64097.1 EXX78214.1 GAN08113.1 GAN09390.1 GAN09529.1 LCOR_07227.1.t1 LCOR_07345.1.t1 LCOR_09934.1.t1 LCOR_09934.1.t2 LRAMOSA00061.mRNA1 LRAMOSA09204.mRNA1 LRAMOSA10253.mRNA1 SAL97722.1 SAM00275.1 SAM05141.1 SAM06863.1 UisaB_05752.t…
OG0000469	CEG64387.1 CEG67984.1 CEG70347.1 CEG74859.1 CEG84253.1 CEG84497.1 CEP06921.1 CEP07291.1 CEP19056.1 CEP19990.1 Chocu_00912.t1 Chocu_03501.t1 Chocu_08269.t1 EPB83812.1 EPB84633.1 EPB86790.1 EPB86905.1 ESA12592.1 EXX78184.1 GAN06462.1 GAN07245.1 GAN08047.1 LCOR_04457.1.t1 LCOR_04994.1.t1 LCOR_05982.1.t1 LCOR_08292.1.t1 LCOR_10287.1.t1 LRAMOSA04736.mRNA1 LRAMOSA07085.mRNA1 LRAMOSA07849.mRNA1 LRAMOSA0…
OG0000470	CEG64550.1 CEG68089.1 CEG72876.1 CEG83107.1 CEG83449.1 CEG83522.1 CEP10742.1 CEP13269.1 CEP17254.1 Chocu_01264.t1 Chocu_02307.t1 Chocu_07279.t1 Chocu_11877.t1 EPB87346.1 EPB89346.1 EPB90209.1 ESA13929.1 EXX58146.1 EXX58147.1 EXX58148.1 GAN01396.1 GAN06136.1 GAN11347.1 LCOR_03236.1.t1 LRAMOSA05535.mRNA1 LRAMOSA07463.mRNA1 SAL99678.1 SAL99894.1 SAM01122.1 SAM04101.1 SAM04583.1 SAM05170.1 UisaB_0023…
OG0000471	CEG63506.1 CEG65951.1 CEG65952.1 CEG68175.1 CEG82088.1 CEG83572.1 CEG84096.1 CEP08156.1 CEP10072.1 CEP15252.1 CEP17114.1 Chocu_04639.t1 Chocu_05913.t1 EPB84674.1 EPB87608.1 EPB88465.1 EPB92618.1 ERZ95188.1 GAN01288.1 GAN03971.1 GAN06775.1 GAN11221.1 LCOR_01508.1.t1 LCOR_04123.1.t1 LRAMOSA02025.mRNA1 LRAMOSA02597.mRNA1 LRAMOSA07149.mRNA1 SAM00815.1 SAM01241.1 SAM01926.1 SAM01976.1 SAM04781.1 UisaB…
OG0000472	CEG63565.1 CEG63571.1 CEG73077.1 CEG73417.1 CEG74121.1 CEG74333.1 CEG74337.1 CEG74926.1 CEG77338.1 CEG80189.1 Chocu_02792.t1 Chocu_09802.t1 Chocu_10238.t1 EPB81399.1 EPB85512.1 GAN03059.1 GAN03082.1 LCOR_09727.1.t1 LRAMOSA05521.mRNA1 SAM00843.1 SAM01518.1 SAM05699.1 SAM07637.1 UisaB_01368.t1 UisaB_03497.t1 UisaB_06323.t1 UisaN_04644.t1 UisaN_06302.t1 UisaN_07562.t1 jgi|Aspnid1|4745|AN6686 jgi|Asp…
OG0000473	CEG70952.1 CEG70953.1 CEG74819.1 CEG77693.1 CEG78716.1 CEG80981.1 CEP09184.1 CEP14113.1 CEP14432.1 Chocu_00021.t1 Chocu_01386.t1 Chocu_04848.t1 EPB81758.1 EPB84252.1 EPB91939.1 ESA09093.1 EXX57278.1 EXX78813.1 GAN01654.1 GAN03432.1 GAN04342.1 LCOR_03742.1.t1 LCOR_03742.1.t2 LCOR_05793.1.t1 LCOR_07339.1.t1 LRAMOSA03073.mRNA1 LRAMOSA07938.mRNA1 LRAMOSA09197.mRNA1 SAM00932.1 SAM01314.1 SAM04871.1 SA…
OG0000474	CEG64418.1 CEG68037.1 CEG77117.1 CEG77118.1 CEG78977.1 CEP08456.1 CEP18582.1 Chocu_02530.t1 Chocu_04404.t1 Chocu_04885.t1 Chocu_06951.t1 Chocu_10138.t1 EPB82064.1 EPB84313.1 EPB89343.1 ESA19553.1 EXX62988.1 EXX62989.1 EXX62990.1 EXX62991.1 EXX62992.1 EXX62993.1 GAN01950.1 GAN03199.1 GAN03389.1 LCOR_03225.1.t1 LCOR_03786.1.t1 LCOR_05109.1.t1 LRAMOSA00201.mRNA1 LRAMOSA07474.mRNA1 LRAMOSA07902.mRNA1…
OG0000475	CEG68786.1 CEG73523.1 CEG73524.1 CEG73525.1 CEG73663.1 CEG73664.1 CEG74673.1 CEG76520.1 CEP12164.1 CEP12943.1 CEP18855.1 Chocu_04543.t1 Chocu_05918.t1 Chocu_09959.t1 Chocu_10988.t1 EPB84522.1 EPB88075.1 EPB92705.1 ESA09758.1 EXX50889.1 EXX50890.1 EXX69281.1 GAN03111.1 GAN03643.1 GAN04987.1 LCOR_00754.1.t1 LCOR_03526.1.t1 LCOR_04424.1.t1 LRAMOSA00420.mRNA1 LRAMOSA01883.mRNA1 LRAMOSA09845.mRNA1 SAM…
OG0000476	CEG64556.1 CEG64557.1 CEG64558.1 CEG75181.1 CEG75182.1 CEP10883.1 CEP12531.1 Chocu_08976.t1 EPB81049.1 EPB92468.1 ESA14741.1 ESA16664.1 ESA18349.1 EXX59303.1 EXX59304.1 EXX61207.1 EXX66485.1 GAN03740.1 GAN07027.1 GAN11014.1 LCOR_06157.1.t1 LCOR_08047.1.t1 LCOR_10344.1.t1 LRAMOSA02830.mRNA1 LRAMOSA03152.mRNA1 LRAMOSA04699.mRNA1 LRAMOSA05794.mRNA1 LRAMOSA08389.mRNA1 LRAMOSA10556.mRNA1 SAM03793.1 SA…
OG0000477	CEG71869.1 CEG72992.1 CEG75367.1 CEG77449.1 CEP08361.1 CEP16339.1 CEP19105.1 Chocu_02984.t1 Chocu_06333.t1 Chocu_06823.t1 EPB85537.1 EPB91455.1 EPB92224.1 ERZ95523.1 EXX77987.1 GAN03757.1 GAN09251.1 GAN10434.1 LCOR_02449.1.t1 LCOR_04609.1.t1 LCOR_04683.1.t1 LCOR_07551.1.t1 LRAMOSA03983.mRNA1 LRAMOSA04347.mRNA1 LRAMOSA04554.mRNA1 LRAMOSA06621.mRNA1 SAM04704.1 SAM05238.1 SAM07565.1 SAM08161.1 SAM08…
OG0000478	ERZ99616.1 ESA11822.1 ESA12225.1 ESA18059.1 ESA18060.1 ESA18061.1 ESA18062.1 ESA22205.1 ESA22206.1 EXX50201.1 EXX50203.1 EXX67945.1 EXX70726.1 EXX70727.1 EXX70728.1 EXX70729.1 EXX70730.1 EXX74458.1 EXX74459.1 EXX74461.1 LCOR_06906.1.t1 LCOR_10109.1.t1 LRAMOSA08431.mRNA1 UisaB_00849.t1 UisaB_02041.t1 UisaB_02042.t1 UisaB_04317.t1 UisaB_07641.t1 UisaB_07642.t1 UisaN_01410.t1 UisaN_01509.t1 UisaN_02…
OG0000479	CEP11899.1 EPB84375.1 GAN07197.1 LCOR_05672.1.t1 LCOR_05672.1.t2 LRAMOSA02856.mRNA1 UisaB_02245.t1 UisaB_02246.t1 UisaN_01207.t1 jgi|Aspnid1|10608|AN5310 jgi|Aspnid1|1324|AN7902 jgi|Aspnid1|1531|AN11035 jgi|Aspnid1|1586|AN8140 jgi|Aspnid1|1655|AN8199 jgi|Aspnid1|2611|AN11713 jgi|Aspnid1|2762|AN7382 jgi|Aspnid1|2938|AN10916 jgi|Aspnid1|3404|AN10948 jgi|Aspnid1|3542|AN7684 jgi|Aspnid1|4270|AN6018 j…
OG0000480	CEG68393.1 CEG71508.1 CEG71509.1 CEG80392.1 CEG80399.1 CEP07937.1 CEP08977.1 Chocu_03850.t1 Chocu_07025.t1 Chocu_11773.t1 EPB88892.1 EPB91494.1 EPB93087.1 ESA02249.1 ESA17173.1 EXX67688.1 EXX78800.1 GAN03565.1 GAN10517.1 LCOR_03706.1.t1 LCOR_06481.1.t1 LCOR_09203.1.t1 LCOR_09542.1.t1 LCOR_09542.1.t2 LRAMOSA04133.mRNA1 LRAMOSA07969.mRNA1 LRAMOSA08632.mRNA1 LRAMOSA10418.mRNA1 SAL94927.1 SAL95477.1 …
OG0000481	CEG64832.1 CEG65548.1 CEG65549.1 CEG67957.1 CEG73737.1 CEG77227.1 CEG77627.1 CEP13006.1 CEP18264.1 Chocu_03085.t1 Chocu_07782.t1 Chocu_08308.t1 EPB88829.1 EPB89631.1 EPB91551.1 ESA22006.1 EXX67096.1 GAN01188.1 GAN05345.1 GAN07063.1 LCOR_01178.1.t1 LCOR_04954.1.t1 LCOR_04954.1.t2 LCOR_09131.1.t1 LRAMOSA06905.mRNA1 LRAMOSA07799.mRNA1 LRAMOSA10365.mRNA1 SAL94941.1 SAM01128.1 SAM02675.1 SAM02880.1 SA…
OG0000482	CEG66698.1 CEG66699.1 CEG67775.1 CEG74848.1 CEG74948.1 CEG78402.1 CEG82378.1 CEP09228.1 CEP11354.1 CEP17670.1 Chocu_01378.t1 Chocu_02258.t1 Chocu_06042.t1 EPB85678.1 EPB90730.1 EPB92510.1 ERZ99691.1 ESA05557.1 EXX73341.1 EXX73342.1 EXX73343.1 EXX74500.1 GAN02603.1 GAN04386.1 GAN11162.1 LCOR_05125.1.t1 LCOR_07893.1.t1 LRAMOSA00185.mRNA1 LRAMOSA06596.mRNA1 SAL95206.1 SAL98928.1 SAM00265.1 SAM02092.…
OG0000483	CEG63301.1 CEG65528.1 CEG72673.1 CEG84323.1 CEP09717.1 CEP10504.1 CEP19441.1 Chocu_09163.t1 EPB81160.1 EPB87309.1 EPB91649.1 GAN02560.1 GAN04446.1 GAN05947.1 LCOR_00101.1.t1 LCOR_00398.1.t1 LCOR_03186.1.t1 LCOR_06263.1.t1 LCOR_10472.1.t1 LRAMOSA00840.mRNA1 LRAMOSA01111.mRNA1 LRAMOSA02671.mRNA1 LRAMOSA05758.mRNA1 LRAMOSA06206.mRNA1 LRAMOSA07509.mRNA1 LRAMOSA10850.mRNA1 SAL95359.1 SAL95868.1 SAL966…
OG0000484	CEG65015.1 CEG71404.1 CEG71405.1 CEP13864.1 CEP17338.1 CEP17721.1 Chocu_01103.t1 Chocu_04137.t1 Chocu_07931.t1 Chocu_08068.t1 EPB81542.1 EPB81673.1 EPB83987.1 EPB87108.1 ERZ99102.1 EXX74085.1 EXX74086.1 EXX74087.1 EXX74088.1 EXX74089.1 EXX74090.1 GAN02533.1 GAN09303.1 GAN09453.1 LCOR_07119.1.t1 LCOR_11506.1.t1 LCOR_11506.1.t2 LRAMOSA08231.mRNA1 LRAMOSA08524.mRNA1 SAL95570.1 SAL95933.1 SAL97751.1 …
OG0000485	CEG65343.1 CEG71251.1 CEG79479.1 CEP07529.1 CEP08319.1 CEP20145.1 Chocu_07039.t1 Chocu_09824.t1 Chocu_10751.t1 EPB85125.1 EPB85866.1 EPB92891.1 ESA02191.1 ESA05105.1 ESA06392.1 ESA06890.1 EXX52321.1 EXX62542.1 EXX67108.1 GAN02131.1 GAN09243.1 GAN10809.1 LCOR_03089.1.t1 LCOR_05301.1.t1 LCOR_11133.1.t1 LRAMOSA00377.mRNA1 LRAMOSA01481.mRNA1 LRAMOSA07590.mRNA1 SAL95634.1 SAL97482.1 SAL97491.1 SAM0525…
OG0000486	CEG63155.1 CEG69451.1 CEG69452.1 CEG69453.1 CEG73353.1 CEG73354.1 CEG75607.1 CEP13848.1 CEP16258.1 Chocu_00106.t1 Chocu_05464.t1 Chocu_05607.t1 EPB81370.1 EPB85671.1 EPB91786.1 ERZ95019.1 ERZ95020.1 ESA22033.1 EXX63583.1 EXX69872.1 GAN03846.1 GAN08551.1 GAN08682.1 LCOR_02467.1.t1 LCOR_02467.1.t2 LCOR_04192.1.t1 LCOR_10743.1.t1 LRAMOSA00877.mRNA1 LRAMOSA01216.mRNA1 LRAMOSA02539.mRNA1 LRAMOSA04018.…
OG0000487	CEG64007.1 CEG64008.1 CEG72121.1 CEG83426.1 CEP15597.1 CEP19317.1 Chocu_03273.t1 Chocu_09318.t1 EPB85523.1 EPB91031.1 ESA09201.1 ESA14993.1 ESA16889.1 ESA18681.1 ESA21107.1 EXX62656.1 EXX70353.1 EXX72784.1 EXX74799.1 EXX76726.1 GAN03916.1 GAN09843.1 LCOR_02064.1.t1 LCOR_04079.1.t1 LCOR_09984.1.t1 LRAMOSA02634.mRNA1 LRAMOSA05728.mRNA1 LRAMOSA08690.mRNA1 LRAMOSA10770.mRNA1 SAL95751.1 SAL95818.1 SAL…
OG0000488	CEG63150.1 CEG63151.1 CEG67108.1 CEG67109.1 CEG67110.1 CEG73539.1 CEG76308.1 CEG76504.1 CEG80173.1 CEP08598.1 CEP11255.1 CEP18564.1 Chocu_00881.t1 Chocu_03712.t1 Chocu_07691.t1 EPB84831.1 EPB86757.1 EPB90273.1 ESA03713.1 ESA17274.1 EXX75425.1 EXX75426.1 EXX75427.1 GAN01941.1 GAN07777.1 GAN08626.1 LCOR_02910.1.t1 LCOR_09506.1.t1 LRAMOSA06093.mRNA1 LRAMOSA08605.mRNA1 SAL95797.1 SAM01082.1 SAM05011.…
OG0000489	CEG70661.1 CEG73312.1 CEG73934.1 CEG78015.1 CEG81500.1 CEP12496.1 CEP13153.1 CEP15223.1 CEP18021.1 Chocu_02879.t1 Chocu_02958.t1 EPB82126.1 EPB82986.1 EPB87483.1 EPB90366.1 GAN00922.1 GAN02767.1 GAN09105.1 GAN09372.1 LCOR_00361.1.t1 LCOR_02529.1.t1 LCOR_08813.1.t1 LCOR_09976.1.t1 LRAMOSA00895.mRNA1 LRAMOSA05275.mRNA1 LRAMOSA08682.mRNA1 LRAMOSA10873.mRNA1 SAL95836.1 SAM00330.1 SAM02278.1 SAM03776.…
OG0000490	CEG63836.1 CEG82295.1 CEP08902.1 CEP09049.1 CEP13084.1 Chocu_02507.t1 Chocu_02646.t1 Chocu_06458.t1 Chocu_09323.t1 EPB83249.1 EPB83900.1 EPB84429.1 EPB88649.1 GAN01238.1 GAN08451.1 GAN09122.1 LCOR_00436.1.t1 LCOR_06739.1.t1 LCOR_07376.1.t1 LCOR_08433.1.t1 LRAMOSA00666.mRNA1 LRAMOSA00802.mRNA1 LRAMOSA05955.mRNA1 LRAMOSA09233.mRNA1 LRAMOSA09472.mRNA1 SAL96404.1 SAL99961.1 SAM00366.1 SAM03407.1 SAM0…
OG0000491	CEG65761.1 CEG65762.1 CEG65834.1 CEG66137.1 CEG79287.1 CEP15166.1 CEP17694.1 CEP19927.1 Chocu_02150.t1 Chocu_07644.t1 Chocu_10669.t1 EPB81859.1 EPB85693.1 EPB87658.1 ESA23412.1 EXX78030.1 EXX78031.1 GAN01748.1 GAN04379.1 GAN11649.1 LCOR_09167.1.t1 LCOR_09923.1.t1 LCOR_11086.1.t1 LRAMOSA10265.mRNA1 LRAMOSA10392.mRNA1 LRAMOSA10781.mRNA1 SAL96556.1 SAM00286.1 SAM02346.1 SAM07233.1 UisaB_00430.t1 Uis…
OG0000492	CEG64361.1 CEG64362.1 CEG70455.1 CEG73770.1 CEG80101.1 CEG83713.1 CEP06922.1 CEP11102.1 CEP18506.1 Chocu_00915.t1 Chocu_11320.t1 Chocu_11326.t1 EPB83813.1 EPB85173.1 EPB87529.1 EPB90992.1 ESA06527.1 ESA06528.1 EXX69239.1 GAN02179.1 GAN02380.1 GAN10325.1 GAN10665.1 LCOR_01081.1.t1 LCOR_01440.1.t1 LRAMOSA06773.mRNA1 LRAMOSA06946.mRNA1 LRAMOSA09967.mRNA1 SAL96693.1 SAL99855.1 SAM01096.1 SAM07758.1 S…
OG0000493	CEG64963.1 CEG70401.1 CEG73367.1 CEP10385.1 CEP11538.1 CEP13374.1 CEP19372.1 Chocu_04599.t1 Chocu_07623.t1 Chocu_08752.t1 Chocu_11446.t1 EPB83062.1 EPB87201.1 EPB90878.1 EPB91658.1 ESA06333.1 EXX73100.1 EXX73101.1 GAN02193.1 GAN02511.1 GAN09621.1 LCOR_01415.1.t1 LCOR_09896.1.t1 LRAMOSA01245.mRNA1 LRAMOSA03696.mRNA1 LRAMOSA04704.mRNA1 SAL96867.1 SAL97729.1 SAM00753.1 SAM07697.1 UisaB_03241.t1 Uisa…
OG0000494	CEG67615.1 CEG71701.1 CEG73048.1 CEG73049.1 CEG77349.1 CEG80683.1 CEP08671.1 CEP11673.1 CEP12392.1 CEP17653.1 Chocu_02826.t1 Chocu_05856.t1 Chocu_09783.t1 EPB82930.1 EPB85651.1 EPB86839.1 EPB90520.1 ESA19038.1 EXX75360.1 GAN02224.1 GAN03600.1 GAN07392.1 GAN08472.1 LCOR_04905.1.t1 LCOR_10385.1.t1 LCOR_10817.1.t1 LRAMOSA02347.mRNA1 LRAMOSA07731.mRNA1 LRAMOSA10591.mRNA1 SAL97221.1 SAM01583.1 SAM0579…
OG0000495	CEG65623.1 CEG65624.1 CEG67789.1 CEP17485.1 CEP19361.1 CEP19362.1 Chocu_03763.t1 Chocu_03764.t1 Chocu_10630.t1 Chocu_11651.t1 EPB87733.1 EPB87734.1 EPB88217.1 ESA24111.1 EXX67469.1 EXX78174.1 EXX78175.1 GAN09908.1 GAN11238.1 LCOR_01672.1.t1 LCOR_02411.1.t1 LCOR_02411.1.t2 LCOR_04503.1.t1 LCOR_04503.1.t2 LRAMOSA03949.mRNA1 LRAMOSA06364.mRNA1 LRAMOSA07391.mRNA1 SAL97352.1 SAL99285.1 SAM01875.1 SAM0…
OG0000496	CEG63323.1 CEG66533.1 CEG70148.1 CEG75048.1 CEG80074.1 CEP09754.1 CEP13130.1 CEP15808.1 Chocu_00445.t1 Chocu_05452.t1 EPB83886.1 EPB89077.1 EPB90337.1 ERZ99223.1 GAN01622.1 GAN06584.1 GAN09953.1 LCOR_01272.1.t1 LCOR_07294.1.t1 LCOR_07816.1.t1 LCOR_09889.1.t1 LCOR_10582.1.t1 LRAMOSA03689.mRNA1 LRAMOSA06519.mRNA1 LRAMOSA06824.mRNA1 LRAMOSA08928.mRNA1 LRAMOSA10231.mRNA1 LRAMOSA10666.mRNA1 SAL98049.1…
OG0000497	CEG64810.1 CEG70246.1 CEG77550.1 CEP14055.1 Chocu_01885.t1 Chocu_09734.t1 Chocu_10210.t1 EPB86835.1 EPB87559.1 EPB89231.1 ESA02718.1 ESA03674.1 ESA04515.1 ESA12216.1 EXX51918.1 EXX61576.1 EXX61577.1 EXX78227.1 EXX79973.1 GAN08849.1 GAN09974.1 LCOR_00839.1.t1 LCOR_02706.1.t2 LCOR_02706.1.t3 LCOR_04951.1.t1 LCOR_12172.1.t1 LRAMOSA01957.mRNA1 LRAMOSA04895.mRNA1 LRAMOSA07796.mRNA1 SAL98189.1 SAM03369…
OG0000498	CEG62767.1 CEG68691.1 CEG71852.1 CEG71853.1 CEG84415.1 CEP13651.1 CEP14005.1 CEP16053.1 Chocu_00598.t1 Chocu_03406.t1 Chocu_06994.t1 EPB83879.1 EPB86439.1 EPB91557.1 ERZ98684.1 EXX62023.1 EXX62024.1 EXX62025.1 GAN05336.1 GAN05855.1 GAN10412.1 LCOR_03307.1.t1 LCOR_06588.1.t1 LCOR_06760.1.t1 LRAMOSA00605.mRNA1 LRAMOSA01607.mRNA1 LRAMOSA05972.mRNA1 SAL98698.1 SAL98926.1 SAL99660.1 SAM03193.1 SAM0496…
OG0000499	CEG64151.1 CEG65962.1 CEG79795.1 CEG83953.1 CEP08133.1 CEP08447.1 CEP17005.1 CEP18522.1 Chocu_05204.t1 Chocu_09285.t1 Chocu_11637.t1 EPB81338.1 EPB87615.1 EPB92658.1 ESA13088.1 EXX50961.1 GAN01295.1 GAN03978.1 LCOR_02938.1.t1 LCOR_02938.1.t2 LCOR_02938.1.t3 LCOR_02938.1.t4 LCOR_02950.1.t1 LCOR_08187.1.t1 LCOR_10654.1.t1 LRAMOSA03425.mRNA1 LRAMOSA03519.mRNA1 LRAMOSA04291.mRNA1 LRAMOSA04654.mRNA1 L…
OG0000500	CEG63932.1 CEG67795.1 CEG72777.1 CEG76925.1 CEG83163.1 CEP12789.1 CEP14266.1 CEP16471.1 Chocu_01542.t1 Chocu_01647.t1 Chocu_06760.t1 Chocu_08363.t1 EPB81499.1 EPB82732.1 EPB90461.1 ESA21531.1 EXX69782.1 GAN06523.1 GAN07912.1 GAN08067.1 LCOR_02177.1.t1 LCOR_03302.1.t1 LCOR_06275.1.t1 LRAMOSA05592.mRNA1 LRAMOSA05592.mRNA2 LRAMOSA06216.mRNA1 LRAMOSA07401.mRNA1 SAL99357.1 SAM03985.1 SAM04598.1 SAM070…
OG0000501	CEG63166.1 CEG69378.1 CEG71563.1 CEG79563.1 CEG82964.1 CEG82970.1 CEG84650.1 CEP15862.1 CEP16075.1 Chocu_00559.t1 Chocu_04923.t1 Chocu_09908.t1 EPB84947.1 EPB90053.1 EPB90911.1 ERZ98917.1 ERZ99497.1 ESA17213.1 EXX72418.1 EXX75911.1 EXX76930.1 EXX76931.1 GAN07486.1 GAN10111.1 GAN10658.1 LCOR_02664.1.t1 LCOR_05569.1.t1 LRAMOSA03558.mRNA1 LRAMOSA04931.mRNA1 SAL99624.1 SAM02064.1 SAM02288.1 SAM06045.…
OG0000502	CEG70130.1 CEG72167.1 CEG72927.1 CEP10179.1 CEP12263.1 CEP17860.1 Chocu_03578.t1 Chocu_03647.t1 Chocu_04236.t1 Chocu_09184.t1 EPB90294.1 EPB91921.1 EPB92778.1 ESA01991.1 EXX70164.1 GAN09931.1 LCOR_03730.1.t1 LCOR_05184.1.t1 LCOR_05758.1.t1 LCOR_10875.1.t1 LCOR_11395.1.t1 LCOR_12093.1.t1 LRAMOSA01380.mRNA1 LRAMOSA03039.mRNA1 LRAMOSA04988.mRNA1 LRAMOSA07949.mRNA1 LRAMOSA10287.mRNA1 SAL99683.1 SAM03…
OG0000503	CEG65297.1 CEG71597.1 CEG80783.1 CEG80784.1 CEG84630.1 CEP07863.1 CEP11243.1 CEP14107.1 Chocu_02414.t1 Chocu_02605.t1 Chocu_05685.t1 Chocu_11742.t1 EPB83858.1 EPB84700.1 EPB84701.1 EPB91190.1 ESA13647.1 ESA17429.1 EXX64682.1 GAN04349.1 GAN04350.1 GAN06393.1 GAN11449.1 LCOR_01491.1.t1 LCOR_07501.1.t1 LCOR_07501.1.t2 LRAMOSA04170.mRNA1 LRAMOSA07164.mRNA1 LRAMOSA09719.mRNA1 SAL99960.1 SAM03843.1 SAM…
OG0000504	CEG68204.1 CEG69801.1 CEG71092.1 CEP13120.1 CEP17626.1 CEP19703.1 Chocu_03786.t1 Chocu_08662.t1 Chocu_10560.t1 EPB83898.1 EPB86832.1 EPB92754.1 ESA19971.1 ESA20788.1 EXX77816.1 EXX79828.1 GAN00660.1 GAN06406.1 GAN08453.1 LCOR_04467.1.t1 LCOR_09402.1.t1 LRAMOSA03318.mRNA1 LRAMOSA06391.mRNA1 LRAMOSA09473.mRNA1 SAM00228.1 SAM00803.1 SAM07926.1 SAM08522.1 UisaB_04051.t1 UisaB_04770.t1 UisaB_07937.t1 …
OG0000505	CEG69829.1 CEG69830.1 CEG70988.1 CEG77836.1 CEG78728.1 CEG81783.1 CEP13654.1 CEP18317.1 CEP18971.1 CEP19626.1 Chocu_04595.t1 Chocu_07399.t1 Chocu_10370.t1 Chocu_10583.t1 EPB88901.1 EPB90146.1 EPB91537.1 EPB91894.1 ESA06106.1 EXX69324.1 GAN02723.1 GAN05326.1 GAN05677.1 GAN09860.1 LCOR_04087.1.t1 LCOR_05769.1.t1 LCOR_05769.1.t2 LRAMOSA02628.mRNA1 LRAMOSA03049.mRNA1 SAM00859.1 SAM04870.1 SAM05095.1 …
OG0000506	CEG65299.1 CEG70285.1 CEG73617.1 CEG80974.1 CEG80978.1 CEG80999.1 CEG84605.1 CEP13197.1 CEP14105.1 CEP17041.1 Chocu_02412.t1 Chocu_06596.t1 Chocu_08862.t1 Chocu_09822.t1 EPB84698.1 EPB86628.1 EPB88165.1 ESA02731.1 EXX70411.1 GAN02001.1 GAN04352.1 GAN11041.1 LCOR_02440.1.t1 LRAMOSA03973.mRNA1 LRAMOSA05675.mRNA1 LRAMOSA08056.mRNA1 SAM02025.1 SAM03611.1 UisaB_00763.t1 UisaB_05172.t1 UisaB_05925.t1 U…
OG0000507	CEG64998.1 CEG65784.1 CEG65785.1 CEG69572.1 CEG84192.1 CEP08316.1 CEP10800.1 CEP15134.1 Chocu_01842.t1 Chocu_04313.t1 Chocu_07593.t1 Chocu_09983.t1 EPB84909.1 EPB86763.1 EPB91203.1 ESA15016.1 EXX79117.1 GAN07153.1 GAN08595.1 GAN09980.1 LCOR_00958.1.t1 LCOR_10071.1.t1 LRAMOSA09111.mRNA1 LRAMOSA09636.mRNA1 LRAMOSA10614.mRNA1 SAM03334.1 SAM04480.1 SAM06070.1 SAM07666.1 SAM08321.1 SAM09046.1 UisaB_01…
OG0000508	CEG68994.1 CEG72143.1 CEG75770.1 CEG81988.1 CEP12462.1 CEP12463.1 Chocu_00013.t1 Chocu_02549.t1 Chocu_04307.t1 EPB83300.1 EPB83301.1 EPB83303.1 EPB88797.1 GAN04174.1 GAN08093.1 GAN11427.1 GAN11428.1 SAM09813.1 SAM09820.1 UisaB_01230.t1 UisaN_01874.t1 jgi|Aspnid1|10564|AN5350 jgi|Aspnid1|1295|AN7877 jgi|Aspnid1|1543|AN8104 jgi|Aspnid1|208|AN4912 jgi|Aspnid1|2684|AN3509 jgi|Aspnid1|2685|AN3508 jgi|…
OG0000509	CEG63189.1 CEG63449.1 CEG65881.1 CEG65882.1 CEG69202.1 CEG69203.1 CEG76241.1 CEG76747.1 CEG80358.1 CEP07476.1 CEP07698.1 CEP12587.1 CEP14945.1 CEP18339.1 CEP19563.1 CEP19737.1 Chocu_08944.t1 Chocu_09409.t1 EPB81383.1 EPB81716.1 EPB81717.1 EPB89356.1 EPB91629.1 ERZ97604.1 ESA01247.1 ESA01248.1 ESA23158.1 EXX51802.1 EXX68402.1 EXX68403.1 EXX70023.1 GAN08002.1 GAN09074.1 jgi|Rhior3|1472|RO3G_09332 j…
OG0000510	CEG66813.1 CEG66814.1 CEG80210.1 CEP13009.1 CEP17865.1 Chocu_02882.t1 Chocu_03096.t1 Chocu_03255.t1 EPB90823.1 EPB91523.1 EPB91914.1 ERZ95249.1 ERZ99589.1 ESA01987.1 ESA10550.1 ESA12178.1 ESA21553.1 EXX54445.1 EXX70157.1 EXX78506.1 EXX79945.1 GAN05660.1 GAN06017.1 GAN11631.1 LCOR_03094.1.t1 LRAMOSA07586.mRNA1 SAL95018.1 SAL98765.1 UisaB_05572.t1 UisaB_05963.t1 UisaB_08473.t1 UisaN_02998.t1 UisaN_…
OG0000511	CEG69020.1 CEG73853.1 CEG73854.1 CEG75746.1 CEP08707.1 CEP11972.1 CEP16344.1 CEP18858.1 Chocu_04292.t1 Chocu_04672.t1 Chocu_10036.t1 EPB81693.1 EPB82180.1 EPB83219.1 ESA06599.1 ESA16785.1 EXX69775.1 EXX77605.1 GAN02633.1 GAN06360.1 GAN08348.1 GAN10721.1 LCOR_01613.1.t1 LCOR_05319.1.t1 LCOR_08967.1.t1 LRAMOSA01494.mRNA1 LRAMOSA05577.mRNA1 LRAMOSA10425.mRNA1 LRAMOSA10956.mRNA1 SAL95855.1 SAL96749.1…
OG0000512	CEG69306.1 CEG69564.1 CEG75985.1 CEG76195.1 CEP08622.1 CEP12736.1 CEP15317.1 CEP17914.1 Chocu_01256.t1 Chocu_01766.t1 Chocu_02869.t1 Chocu_07349.t1 Chocu_08637.t1 EPB82585.1 EPB83428.1 EPB90133.1 EPB92459.1 GAN01793.1 GAN02246.1 GAN06642.1 GAN07452.1 LCOR_00807.1.t1 LCOR_10678.1.t1 LCOR_11615.1.t1 LRAMOSA01927.mRNA1 LRAMOSA04639.mRNA1 LRAMOSA06277.mRNA1 SAL96104.1 SAL99140.1 SAM05804.1 SAM07194.1…
OG0000513	CEG70959.1 CEG72228.1 CEG72481.1 CEG78712.1 CEP07603.1 CEP07976.1 CEP14911.1 Chocu_10186.t1 Chocu_10780.t1 EPB82263.1 EPB84785.1 EPB88376.1 EPB90874.1 ERZ98268.1 EXX58553.1 GAN02292.1 GAN11644.1 LCOR_00093.1.t1 LCOR_04886.1.t1 LCOR_10244.1.t1 LCOR_11089.1.t1 LRAMOSA01117.mRNA1 LRAMOSA07705.mRNA1 LRAMOSA10784.mRNA1 LRAMOSA11029.mRNA1 SAL96964.1 SAL99109.1 SAM06151.1 SAM06620.1 SAM08799.1 UisaB_001…
OG0000514	CEG66694.1 CEG68745.1 CEG68746.1 CEG70797.1 CEG78403.1 CEG83429.1 CEG83430.1 CEP15828.1 CEP16709.1 Chocu_03496.t1 Chocu_03497.t1 Chocu_04066.t1 Chocu_10436.t1 EPB81978.1 EPB87539.1 EPB89371.1 ERZ99103.1 EXX74091.1 EXX74092.1 GAN02369.1 GAN03770.1 GAN07674.1 LCOR_00871.1.t1 LCOR_07105.1.t1 LCOR_07669.1.t1 LRAMOSA01991.mRNA1 LRAMOSA08261.mRNA1 LRAMOSA10191.mRNA1 SAL97230.1 SAM01915.1 UisaB_03446.t1…
OG0000515	CEG65325.1 CEG66596.1 CEG67399.1 CEG80587.1 CEG80589.1 CEP07637.1 CEP08195.1 CEP15005.1 Chocu_00486.t1 Chocu_02566.t1 EPB86571.1 EPB87845.1 EPB89827.1 ESA07435.1 EXX69880.1 EXX69881.1 GAN06242.1 GAN07936.1 GAN09077.1 LCOR_06479.1.t1 LCOR_06479.1.t2 LCOR_07228.1.t1 LCOR_08657.1.t1 LCOR_09489.1.t1 LCOR_09489.1.t2 LRAMOSA00060.mRNA1 LRAMOSA04131.mRNA1 LRAMOSA08588.mRNA1 LRAMOSA11367.mRNA1 SAL97388.1…
OG0000516	CEG67511.1 CEG72289.1 CEG73165.1 CEG78900.1 CEG79402.1 CEP07464.1 CEP09933.1 CEP11029.1 Chocu_02387.t1 Chocu_04685.t1 Chocu_06854.t1 EPB83139.1 EPB84578.1 EPB84593.1 ESA17363.1 EXX50737.1 GAN06378.1 GAN06659.1 LCOR_01943.1.t1 LCOR_02466.1.t1 LRAMOSA00878.mRNA1 LRAMOSA04017.mRNA1 LRAMOSA04106.mRNA1 LRAMOSA07766.mRNA1 SAL97414.1 SAL99146.1 SAM00306.1 SAM00723.1 SAM02161.1 SAM04232.1 UisaB_04612.t1 …
OG0000517	CEG62747.1 CEG62748.1 CEG67700.1 CEG75087.1 CEG78296.1 CEP07785.1 CEP12823.1 CEP13612.1 CEP14091.1 Chocu_00240.t1 Chocu_02939.t1 Chocu_07366.t1 EPB82484.1 EPB82665.1 EPB91431.1 ESA23599.1 EXX76701.1 GAN01488.1 GAN02281.1 GAN05638.1 LCOR_00139.1.t1 LCOR_02352.1.t1 LCOR_04998.1.t1 LCOR_04998.1.t2 LRAMOSA01073.mRNA1 LRAMOSA03907.mRNA1 LRAMOSA07853.mRNA1 SAL98337.1 SAM01064.1 SAM06893.1 SAM07338.1 SA…
OG0000518	CEG64060.1 CEG73346.1 CEG80315.1 CEG80316.1 CEG80317.1 CEG84792.1 CEP12724.1 CEP16337.1 Chocu_03557.t1 Chocu_06332.t1 Chocu_08047.t1 EPB87930.1 EPB91453.1 EPB91454.1 ERZ99377.1 ESA10098.1 EXX56828.1 EXX63465.1 GAN02805.1 GAN09249.1 GAN09250.1 LCOR_04075.1.t1 LCOR_04075.1.t2 LCOR_09008.1.t1 LCOR_10663.1.t1 LRAMOSA02639.mRNA1 LRAMOSA04645.mRNA1 LRAMOSA09095.mRNA1 SAL98610.1 SAM02435.1 SAM05239.1 SA…
OG0000519	CEG72772.1 CEG72835.1 CEG84610.1 CEP11710.1 CEP13449.1 CEP17372.1 EPB84097.1 EPB86452.1 EPB92023.1 ESA10085.1 ESA10087.1 ESA21140.1 EXX61286.1 EXX61287.1 EXX64921.1 EXX74143.1 GAN04090.1 GAN04929.1 GAN08738.1 LCOR_01976.1.t1 LCOR_03458.1.t1 LCOR_03820.1.t1 LCOR_09635.1.t1 LCOR_11684.1.t1 LRAMOSA00471.mRNA1 LRAMOSA02116.mRNA1 LRAMOSA04075.mRNA1 LRAMOSA07870.mRNA1 LRAMOSA08656.mRNA1 SAL98907.1 SAL9…
OG0000520	CEG66545.1 CEG70533.1 CEG72800.1 CEG84834.1 CEP06939.1 CEP09544.1 CEP15616.1 CEP16111.1 Chocu_05597.t1 Chocu_07811.t1 Chocu_09387.t1 EPB84443.1 EPB84527.1 EPB85364.1 ESA08844.1 EXX73962.1 EXX73963.1 GAN03637.1 GAN05515.1 GAN09125.1 LCOR_02728.1.t1 LCOR_04156.1.t1 LCOR_04156.1.t2 LCOR_11140.1.t1 LRAMOSA00366.mRNA1 LRAMOSA02556.mRNA1 LRAMOSA04875.mRNA1 SAL99009.1 SAM03647.1 SAM05223.1 SAM06345.1 Ui…
OG0000521	CEG63835.1 CEG69460.1 CEG69461.1 CEG69462.1 CEG69463.1 CEG69464.1 CEG69465.1 CEG82292.1 CEG82293.1 CEP11169.1 CEP16671.1 Chocu_01442.t1 Chocu_07634.t1 EPB85335.1 EPB92543.1 EPB92544.1 ERZ98718.1 ERZ99033.1 ESA03210.1 ESA05748.1 EXX51929.1 EXX58337.1 EXX58338.1 EXX77936.1 GAN02418.1 GAN06431.1 LCOR_04358.1.t1 LCOR_04358.1.t2 LCOR_09220.1.t1 LRAMOSA04656.mRNA1 LRAMOSA11195.mRNA1 SAL99244.1 SAM01955…
OG0000522	CEG64200.1 CEG71731.1 CEG79520.1 CEG84088.1 CEP07009.1 CEP07717.1 Chocu_00041.t1 Chocu_03476.t1 Chocu_04804.t1 EPB85108.1 EPB91183.1 ERZ98489.1 ERZ98791.1 ERZ98793.1 ESA04928.1 ESA16051.1 EXX59838.1 EXX73319.1 EXX73320.1 EXX74102.1 EXX74104.1 EXX74105.1 EXX74106.1 EXX74107.1 GAN01669.1 GAN05382.1 LCOR_02244.1.t1 LCOR_09811.1.t1 LCOR_10220.1.t1 LRAMOSA03810.mRNA1 LRAMOSA07764.mRNA1 LRAMOSA08303.mR…
OG0000523	CEG63317.1 CEG69846.1 CEG79577.1 CEG79578.1 CEG79579.1 CEP10591.1 CEP11327.1 CEP12978.1 Chocu_06025.t1 Chocu_07792.t1 EPB83752.1 EPB88039.1 EPB92387.1 ERZ95509.1 EXX58681.1 GAN03142.1 GAN06784.1 GAN07465.1 LCOR_03048.1.t1 LCOR_03662.1.t1 LCOR_05845.1.t1 LCOR_06407.1.t1 LRAMOSA05852.mRNA1 LRAMOSA08004.mRNA1 LRAMOSA08805.mRNA1 LRAMOSA10075.mRNA1 SAM00698.1 SAM01576.1 SAM07119.1 SAM09433.1 UisaB_011…
OG0000524	CEG72321.1 CEG75833.1 CEP16420.1 Chocu_03023.t1 EPB81055.1 ERZ99762.1 ESA05459.1 ESA05461.1 ESA08364.1 ESA08649.1 ESA09593.1 ESA19181.1 ESA19182.1 ESA19184.1 EXX54834.1 EXX54843.1 EXX54844.1 EXX62595.1 EXX75356.1 EXX75357.1 EXX75358.1 EXX78746.1 GAN03732.1 LCOR_06128.1.t1 LCOR_06128.1.t2 LCOR_07901.1.t1 LCOR_09694.1.t1 LRAMOSA02718.mRNA1 LRAMOSA03164.mRNA1 LRAMOSA11310.mRNA1 SAM01704.1 SAM06412.1…
OG0000525	CEG69409.1 CEG69410.1 CEG69411.1 CEG69895.1 CEG74466.1 CEG74467.1 CEG74468.1 CEG75552.1 CEG75553.1 CEP15162.1 CEP15749.1 CEP16906.1 Chocu_05275.t1 Chocu_08709.t1 Chocu_10514.t1 EPB85688.1 EPB85822.1 EPB92924.1 ESA05794.1 EXX66012.1 EXX66013.1 EXX66014.1 GAN02469.1 GAN03707.1 GAN04384.1 LCOR_05585.1.t1 LCOR_05585.1.t2 LCOR_09377.1.t1 LRAMOSA02894.mRNA1 LRAMOSA03543.mRNA1 SAM02526.1 SAM07961.1 SAM0…
OG0000526	CEG67937.1 CEG72074.1 CEG77615.1 CEG82216.1 CEG82217.1 CEP09046.1 CEP19457.1 Chocu_01934.t1 Chocu_04546.t1 Chocu_10005.t1 EPB82542.1 EPB91248.1 ERZ97835.1 ESA02784.1 ESA02785.1 ESA09129.1 ESA10574.1 ESA12380.1 ESA14794.1 ESA18451.1 EXX52308.1 EXX53604.1 EXX53978.1 EXX58261.1 EXX67957.1 EXX67958.1 EXX77723.1 EXX79263.1 GAN05106.1 GAN06741.1 LCOR_08415.1.t1 LCOR_08423.1.t1 LRAMOSA00784.mRNA1 LRAMOS…
OG0000527	CEG63383.1 CEG69456.1 CEG73610.1 CEG73611.1 CEG75610.1 CEG78573.1 CEG82608.1 CEP08376.1 CEP11312.1 CEP19140.1 Chocu_01122.t1 Chocu_04282.t1 Chocu_05031.t1 Chocu_09581.t1 EPB81397.1 EPB81481.1 EPB85765.1 GAN00716.1 GAN03061.1 GAN07844.1 LCOR_05045.1.t1 LCOR_05045.1.t2 LCOR_10266.1.t1 LRAMOSA00284.mRNA1 LRAMOSA11046.mRNA1 SAM03670.1 SAM07011.1 SAM08151.1 UisaB_01409.t1 UisaB_04129.t1 UisaB_08419.t1…
OG0000528	CEG65722.1 CEG71246.1 CEG71247.1 CEG71248.1 CEG78396.1 CEG78397.1 CEP08539.1 CEP12714.1 Chocu_01732.t1 Chocu_02517.t1 EPB81629.1 EPB82971.1 ERZ99252.1 ESA03140.1 ESA07607.1 ESA14899.1 EXX69692.1 EXX69693.1 EXX69694.1 EXX69695.1 EXX69696.1 EXX69697.1 EXX69698.1 EXX69699.1 EXX69700.1 EXX69701.1 EXX74535.1 EXX77458.1 GAN10826.1 GAN11306.1 LCOR_01170.1.t1 LCOR_05299.1.t1 LRAMOSA01479.mRNA1 LRAMOSA069…
OG0000529	CEG62796.1 CEG66734.1 CEG74153.1 CEG83826.1 CEG84455.1 CEP13485.1 CEP14040.1 CEP19273.1 Chocu_00193.t1 Chocu_01163.t1 Chocu_02618.t1 EPB91106.1 EPB92005.1 EPB92553.1 ERZ96146.1 EXX78515.1 EXX78516.1 GAN04074.1 GAN10285.1 GAN11195.1 LCOR_01629.1.t1 LCOR_02194.1.t1 LCOR_06230.1.t1 LCOR_11015.1.t1 LRAMOSA03287.mRNA1 LRAMOSA05561.mRNA1 LRAMOSA06173.mRNA1 LRAMOSA10970.mRNA1 SAM06196.1 SAM06578.1 SAM08…
OG0000530	CEG68532.1 CEG73364.1 CEG81916.1 CEG83715.1 CEP07215.1 CEP14135.1 CEP19413.1 Chocu_00755.t1 Chocu_02346.t1 Chocu_06169.t1 EPB83280.1 EPB84693.1 EPB92810.1 ESA00712.1 EXX64904.1 GAN02630.1 GAN04356.1 GAN08547.1 LCOR_01248.1.t1 LCOR_03003.1.t1 LCOR_06102.1.t1 LCOR_07888.1.t1 LCOR_10410.1.t1 LRAMOSA03185.mRNA1 LRAMOSA03476.mRNA1 LRAMOSA06589.mRNA1 LRAMOSA06843.mRNA1 SAL94908.1 SAM06477.1 SAM07037.1 …
OG0000531	CEG69874.1 CEG69875.1 CEG73347.1 CEG81333.1 CEP08343.1 CEP12725.1 CEP16818.1 CEP19940.1 Chocu_03558.t1 Chocu_06476.t1 EPB84743.1 EPB85031.1 EPB85889.1 EPB92781.1 ERZ95026.1 EXX50570.1 EXX50571.1 GAN05551.1 GAN06752.1 GAN10169.1 GAN11145.1 LCOR_00764.1.t1 LCOR_06313.1.t1 LCOR_10664.1.t1 LRAMOSA01872.mRNA1 LRAMOSA04644.mRNA1 LRAMOSA06251.mRNA1 SAL95052.1 SAL95453.1 SAM06479.1 SAM07166.1 UisaB_01894…
OG0000532	CEG71530.1 CEG71531.1 CEG72598.1 CEG82852.1 CEP09684.1 CEP14577.1 CEP15725.1 Chocu_01408.t1 Chocu_04742.t1 EPB85802.1 EPB89406.1 EPB91297.1 ERZ97830.1 ESA15386.1 EXX58833.1 EXX76801.1 GAN00902.1 GAN05185.1 GAN09758.1 LCOR_04748.1.t1 LCOR_08447.1.t1 LCOR_10299.1.t1 LCOR_11724.1.t1 LCOR_11724.1.t2 LRAMOSA02976.mRNA1 LRAMOSA04406.mRNA1 LRAMOSA08343.mRNA1 LRAMOSA09985.mRNA1 SAL95527.1 SAL99208.1 SAM0…
OG0000533	CEG73918.1 CEG73985.1 CEG74795.1 CEG77677.1 CEG81571.1 CEP11441.1 CEP15959.1 CEP20147.1 Chocu_04100.t1 Chocu_04214.t1 Chocu_09814.t1 EPB82499.1 EPB87756.1 EPB91758.1 ESA20967.1 EXX56088.1 GAN01449.1 GAN05964.1 LCOR_00521.1.t1 LCOR_07352.1.t1 LCOR_08204.1.t1 LCOR_08204.1.t2 LRAMOSA01659.mRNA1 LRAMOSA04310.mRNA1 LRAMOSA05064.mRNA1 LRAMOSA09211.mRNA1 SAL95711.1 SAL98347.1 SAL98433.1 SAM07191.1 SAM08…
OG0000534	CEG66056.1 CEG66385.1 CEG73303.1 CEG76064.1 CEG81805.1 CEP16153.1 CEP16937.1 CEP17206.1 Chocu_07129.t1 Chocu_08359.t1 Chocu_11645.t1 EPB87922.1 EPB89586.1 EPB89601.1 EPB90757.1 ESA17056.1 GAN00797.1 GAN02799.1 GAN03167.1 LCOR_01402.1.t1 LCOR_06989.1.t1 LRAMOSA01226.mRNA1 LRAMOSA08577.mRNA1 LRAMOSA09288.mRNA1 SAL95897.1 SAL97772.1 SAL98753.1 SAM02583.1 SAM06304.1 UisaB_02640.t1 UisaB_06208.t1 Uisa…
OG0000535	CEG63488.1 CEG70848.1 CEG74076.1 CEP16016.1 CEP20112.1 Chocu_07849.t1 Chocu_09549.t1 EPB81665.1 EPB87974.1 ESA03652.1 EXX51089.1 EXX51090.1 EXX51091.1 GAN07767.1 GAN09558.1 LCOR_03586.1.t1 LCOR_04135.1.t1 LCOR_04135.1.t2 LCOR_04135.1.t3 LCOR_08765.1.t1 LCOR_08765.1.t2 LCOR_09689.1.t1 LRAMOSA02584.mRNA1 LRAMOSA07622.mRNA1 LRAMOSA08902.mRNA1 LRAMOSA11314.mRNA1 SAL96169.1 SAM01432.1 SAM06430.1 SAM07…
OG0000536	CEG65449.1 CEG73260.1 CEG73261.1 CEG73262.1 CEG73263.1 CEG79891.1 CEP08461.1 CEP12201.1 CEP19276.1 CEP20160.1 Chocu_07576.t1 Chocu_08743.t1 EPB81319.1 EPB83109.1 EPB90323.1 EPB92561.1 ESA07238.1 ESA17756.1 EXX63326.1 EXX63327.1 EXX63328.1 GAN02912.1 GAN03193.1 GAN09006.1 GAN11107.1 LCOR_06304.1.t1 LRAMOSA06037.mRNA1 LRAMOSA06245.mRNA1 SAL96299.1 SAM08346.1 UisaB_02613.t1 UisaB_07088.t1 UisaN_0712…
OG0000537	CEG68930.1 CEG70188.1 CEG79768.1 CEG80728.1 CEP08591.1 CEP12186.1 Chocu_01498.t1 EPB82696.1 EPB85700.1 EPB90538.1 ESA21222.1 GAN05401.1 GAN05586.1 GAN08919.1 LCOR_01378.1.t1 LCOR_09448.1.t1 LCOR_10701.1.t1 LCOR_11874.1.t1 LRAMOSA03361.mRNA1 LRAMOSA04622.mRNA1 LRAMOSA05701.mRNA1 LRAMOSA06726.mRNA1 LRAMOSA07038.mRNA1 LRAMOSA07367.mRNA1 SAL96668.1 SAL98495.1 SAM00760.1 SAM05463.1 UisaB_03222.t1 Uisa…
OG0000538	CEG72013.1 CEG72014.1 CEG82514.1 CEP16578.1 CEP18670.1 Chocu_08887.t1 EPB81131.1 EPB85658.1 EPB85917.1 GAN07226.1 GAN07384.1 GAN09070.1 LCOR_00798.1.t1 LCOR_06692.1.t1 LCOR_06693.1.t1 LCOR_06694.1.t1 LCOR_07007.1.t1 LCOR_07007.1.t2 LRAMOSA01920.mRNA1 LRAMOSA02404.mRNA1 LRAMOSA02405.mRNA1 LRAMOSA09307.mRNA1 SAL97601.1 SAL97610.1 SAL98945.1 SAL98946.1 SAM01512.1 SAM01895.1 SAM02261.1 SAM04567.1 SAM…
OG0000539	CEG64855.1 CEG65737.1 CEG73552.1 CEG73553.1 CEG78731.1 CEG82068.1 CEG82069.1 CEP07683.1 CEP11012.1 CEP12084.1 Chocu_06494.t1 Chocu_09073.t1 Chocu_10719.t1 EPB85015.1 EPB85436.1 EPB87008.1 ERZ98269.1 EXX58554.1 EXX64562.1 EXX79346.1 GAN04131.1 GAN05882.1 GAN07242.1 LCOR_05704.1.t1 LRAMOSA03000.mRNA1 LRAMOSA09509.mRNA1 SAL97727.1 SAM01125.1 SAM01836.1 SAM03958.1 UisaB_07578.t1 UisaB_08490.t1 UisaN_…
OG0000540	CEG66754.1 CEG67149.1 CEG72892.1 CEG72899.1 CEG78812.1 CEP07823.1 CEP08822.1 CEP11155.1 CEP13893.1 Chocu_01789.t1 Chocu_06787.t1 Chocu_08511.t1 Chocu_11690.t1 EPB81992.1 EPB85183.1 EPB85468.1 EPB89463.1 GAN01856.1 GAN03967.1 GAN04799.1 GAN05056.1 LCOR_03431.1.t1 LRAMOSA00493.mRNA1 LRAMOSA08359.mRNA1 SAL97911.1 SAM00333.1 SAM02951.1 SAM05533.1 SAM08990.1 UisaB_00096.t1 UisaB_08996.t1 UisaN_05170.t…
OG0000541	CEG62755.1 CEG62756.1 CEG68155.1 CEG68164.1 CEG80292.1 CEP08054.1 CEP18397.1 CEP19906.1 Chocu_00394.t1 Chocu_07169.t1 EPB85419.1 EPB87675.1 EPB88686.1 GAN01204.1 GAN02943.1 GAN05897.1 LCOR_03428.1.t1 LCOR_06582.1.t1 LCOR_06776.1.t1 LCOR_09443.1.t1 LRAMOSA00495.mRNA1 LRAMOSA03356.mRNA1 LRAMOSA06002.mRNA1 SAL98074.1 SAM02129.1 SAM03666.1 UisaB_06169.t1 UisaB_06244.t1 UisaB_06562.t1 UisaN_03785.t1 U…
OG0000542	CEG63107.1 CEG68319.1 CEG68321.1 CEG82527.1 CEP08296.1 Chocu_03726.t1 Chocu_04147.t1 Chocu_04351.t1 EPB86003.1 EPB88378.1 EPB89086.1 EPB92137.1 ESA16496.1 EXX68177.1 GAN02294.1 GAN06944.1 GAN08558.1 GAN10785.1 LCOR_07231.1.t1 LCOR_09904.1.t1 LRAMOSA00058.mRNA1 LRAMOSA03497.mRNA1 LRAMOSA03703.mRNA1 SAL98490.1 SAL99916.1 SAM03392.1 UisaB_01086.t1 UisaB_05682.t1 UisaB_06268.t1 UisaB_08310.t1 UisaN_0…
OG0000543	CEG63521.1 CEG73153.1 CEG73509.1 CEG74313.1 CEG76529.1 CEP12937.1 CEP13622.1 CEP17109.1 Chocu_00514.t1 Chocu_04578.t1 Chocu_05613.t1 EPB87855.1 EPB88079.1 EPB91967.1 ERZ98467.1 EXX55501.1 GAN03105.1 GAN03411.1 GAN05633.1 LCOR_05760.1.t1 LCOR_06386.1.t1 LCOR_06466.1.t1 LRAMOSA03041.mRNA1 LRAMOSA08783.mRNA1 LRAMOSA08856.mRNA1 SAL98580.1 SAM01917.1 SAM02541.1 UisaB_02261.t1 UisaB_08542.t1 UisaN_0119…
OG0000544	CEG68655.1 CEG69074.1 CEG71848.1 CEG77468.1 CEG79187.1 CEP07130.1 CEP07278.1 CEP09563.1 Chocu_03331.t1 Chocu_03983.t1 EPB83212.1 EPB85294.1 EPB90613.1 ERZ96881.1 EXX52218.1 EXX52219.1 EXX52220.1 EXX52221.1 EXX52222.1 EXX79059.1 EXX79060.1 GAN01139.1 GAN08952.1 GAN11076.1 LCOR_06765.1.t1 LCOR_06765.1.t2 LCOR_09887.1.t1 LRAMOSA03685.mRNA1 LRAMOSA03686.mRNA1 LRAMOSA05975.mRNA1 SAL98721.1 SAL98979.1 …
OG0000545	CEG69229.1 CEG69230.1 CEG70723.1 CEG75706.1 CEG78365.1 CEG78367.1 CEG78368.1 CEG79990.1 CEG79991.1 CEG80644.1 CEG80645.1 CEP11286.1 CEP12576.1 CEP13222.1 Chocu_06680.t1 Chocu_07677.t1 Chocu_11510.t1 EPB89477.1 EPB92042.1 EPB92477.1 ESA02944.1 EXX52979.1 GAN01274.1 GAN04809.1 GAN09707.1 LCOR_00194.1.t1 LCOR_08247.1.t1 LRAMOSA00952.mRNA1 LRAMOSA04251.mRNA1 SAL98894.1 SAM04551.1 UisaB_02652.t1 UisaB…
OG0000546	CEG65598.1 CEG71215.1 CEP12117.1 CEP17975.1 CEP19392.1 Chocu_05158.t1 Chocu_10153.t1 EPB82418.1 EPB83525.1 EPB89259.1 ESA02429.1 EXX55344.1 GAN01884.1 GAN08884.1 GAN09018.1 LCOR_01191.1.t1 LCOR_01878.1.t1 LCOR_01878.1.t2 LCOR_10514.1.t1 LCOR_11169.1.t1 LRAMOSA06894.mRNA1 LRAMOSA08145.mRNA1 LRAMOSA08486.mRNA1 LRAMOSA09653.mRNA1 LRAMOSA10716.mRNA1 SAL98986.1 SAL99293.1 SAM05443.1 SAM06780.1 SAM0698…
OG0000547	CEG68504.1 CEG68838.1 CEG74546.1 CEG74708.1 CEG81826.1 CEG81827.1 CEG81828.1 CEP10352.1 CEP14863.1 CEP14875.1 Chocu_00316.t1 Chocu_02475.t1 Chocu_03512.t1 EPB81252.1 EPB82741.1 EPB91420.1 GAN02236.1 GAN07904.1 GAN07927.1 GAN07928.1 LCOR_03396.1.t1 LCOR_05231.1.t1 LCOR_05231.1.t2 LCOR_09596.1.t1 LRAMOSA00524.mRNA1 LRAMOSA01299.mRNA1 LRAMOSA01418.mRNA1 SAL99001.1 SAL99080.1 SAM01042.1 SAM02704.1 SA…
OG0000548	CEP13815.1 CEP19296.1 Chocu_05276.t1 Chocu_06568.t1 EPB87327.1 EPB88157.1 EPB88289.1 ERZ99758.1 ESA05200.1 ESA07356.1 ESA24000.1 EXX53686.1 EXX75082.1 GAN02009.1 GAN04398.1 LCOR_01471.1.t1 LCOR_01536.1.t1 LCOR_04063.1.t1 LCOR_05247.1.t1 LCOR_05328.1.t1 LCOR_10444.1.t1 LCOR_11274.1.t1 LCOR_11661.1.t1 LRAMOSA01432.mRNA1 LRAMOSA02175.mRNA1 LRAMOSA02652.mRNA1 LRAMOSA05482.mRNA1 LRAMOSA07124.mRNA1 LRA…
OG0000549	CEG66069.1 CEG71792.1 CEG72860.1 CEG76074.1 CEG83177.1 CEG83178.1 CEP09730.1 CEP11415.1 CEP14931.1 CEP17994.1 Chocu_07495.t1 Chocu_07661.t1 EPB82891.1 EPB87279.1 EPB87581.1 EPB89294.1 ESA05947.1 ESA08124.1 EXX63737.1 GAN03523.1 GAN04116.1 GAN08125.1 LCOR_00667.1.t1 LCOR_07524.1.t1 LCOR_10279.1.t1 LRAMOSA01787.mRNA1 LRAMOSA04522.mRNA1 LRAMOSA11058.mRNA1 SAL99226.1 SAM08451.1 UisaB_03670.t1 UisaB_0…
OG0000550	CEG65781.1 CEG74162.1 CEG75333.1 CEG75334.1 CEG75335.1 CEG75336.1 CEP08337.1 CEP17009.1 CEP18185.1 Chocu_10133.t1 EPB81946.1 EPB82111.1 EPB82328.1 ESA15721.1 EXX64661.1 GAN06575.1 GAN09246.1 GAN10537.1 LCOR_00973.1.t1 LCOR_07762.1.t1 LCOR_11474.1.t1 LRAMOSA09134.mRNA1 LRAMOSA09413.mRNA1 LRAMOSA09413.mRNA2 LRAMOSA09610.mRNA1 SAL99409.1 SAM07756.1 SAM09086.1 UisaB_00273.t1 UisaB_08823.t1 UisaN_0586…
OG0000551	CEG66997.1 CEG70565.1 CEG72222.1 CEG77405.1 CEG77406.1 CEG78154.1 CEG79017.1 CEP12618.1 CEP17922.1 Chocu_04839.t1 Chocu_09138.t1 EPB83663.1 EPB88356.1 EPB90748.1 ESA12459.1 EXX60271.1 GAN08968.1 GAN11134.1 LCOR_03653.1.t1 LCOR_03900.1.t1 LCOR_03900.1.t2 LCOR_05139.1.t1 LCOR_06783.1.t1 LRAMOSA00171.mRNA1 LRAMOSA02207.mRNA1 LRAMOSA05996.mRNA1 LRAMOSA08012.mRNA1 SAL99567.1 SAM03605.1 SAM04438.1 Uisa…
OG0000552	CEG64329.1 CEG66769.1 CEG68296.1 CEG80348.1 CEG82352.1 CEG82353.1 CEP17401.1 CEP19079.1 Chocu_02051.t1 Chocu_03147.t1 Chocu_07744.t1 Chocu_07845.t1 EPB85042.1 EPB91688.1 EPB92903.1 ESA13805.1 EXX73409.1 GAN09155.1 LCOR_05843.1.t1 LCOR_11153.1.t1 LCOR_11590.1.t1 LRAMOSA00325.mRNA1 LRAMOSA00353.mRNA1 LRAMOSA05854.mRNA1 SAL99699.1 SAM01983.1 SAM04844.1 SAM08955.1 UisaB_05617.t1 UisaB_08861.t1 UisaN_…
OG0000553	CEG64249.1 CEG68045.1 CEG69666.1 CEG83064.1 CEP12182.1 CEP14848.1 CEP19898.1 Chocu_08407.t1 Chocu_08418.t1 EPB81444.1 EPB89128.1 EPB90532.1 ESA10101.1 EXX56831.1 EXX56832.1 EXX56833.1 GAN02934.1 GAN05352.1 GAN05396.1 LCOR_01013.1.t1 LCOR_04108.1.t1 LCOR_09751.1.t1 LCOR_10905.1.t1 LRAMOSA02608.mRNA1 LRAMOSA05299.mRNA1 LRAMOSA05495.mRNA1 LRAMOSA09734.mRNA1 SAM01216.1 SAM04066.1 SAM04642.1 SAM08574.…
OG0000554	CEG72347.1 CEG75856.1 CEP16805.1 Chocu_02697.t1 EPB87091.1 EPB87092.1 ERZ95018.1 ERZ99029.1 ESA13082.1 ESA13683.1 ESA16488.1 EXX61384.1 EXX68367.1 EXX69873.1 EXX69874.1 EXX74292.1 EXX79770.1 GAN10455.1 GAN10456.1 LCOR_02146.1.t1 LCOR_05262.1.t1 LRAMOSA01448.mRNA1 LRAMOSA05629.mRNA1 SAM01478.1 SAM04469.1 SAM04966.1 UisaB_00270.t1 UisaB_00587.t1 UisaB_01507.t1 UisaB_07529.t1 UisaB_07838.t1 UisaB_08…
OG0000555	CEG68889.1 CEG68890.1 CEG72146.1 CEG72147.1 CEG72148.1 CEG72149.1 CEG72150.1 CEG72151.1 CEG72152.1 CEG72153.1 CEG81993.1 CEG82345.1 CEP08162.1 CEP17161.1 CEP17163.1 Chocu_11539.t1 Chocu_11768.t1 EPB82444.1 EPB82445.1 EPB89800.1 ESA18920.1 EXX61084.1 EXX61085.1 EXX61086.1 GAN05499.1 GAN09255.1 LCOR_05073.1.t1 LCOR_07270.1.t1 LRAMOSA00013.mRNA1 LRAMOSA00259.mRNA1 SAM01854.1 UisaB_04823.t1 UisaB_063…
OG0000556	CEG67117.1 CEG70023.1 CEG70024.1 CEG76293.1 CEG77190.1 CEP08121.1 CEP13972.1 Chocu_01953.t1 Chocu_04007.t1 Chocu_04660.t1 Chocu_09867.t1 Chocu_10438.t1 EPB88453.1 EPB90862.1 ESA03866.1 EXX68229.1 EXX68230.1 GAN10996.1 GAN11178.1 LCOR_01103.1.t1 LCOR_01543.1.t1 LCOR_03621.1.t1 LCOR_03621.1.t2 LRAMOSA06792.mRNA1 LRAMOSA07118.mRNA1 LRAMOSA07654.mRNA1 LRAMOSA07655.mRNA1 SAM01959.1 SAM03719.1 SAM04800…
OG0000557	CEG66175.1 CEG75448.1 CEG75449.1 CEG75648.1 CEG78438.1 CEP12749.1 CEP13518.1 CEP13734.1 Chocu_01130.t1 Chocu_02820.t1 Chocu_07727.t1 Chocu_09382.t1 Chocu_11732.t1 EPB85639.1 EPB88146.1 EPB89574.1 EPB90642.1 ESA09137.1 ESA18633.1 EXX51502.1 GAN02786.1 GAN09969.1 LCOR_06946.1.t1 LCOR_08956.1.t1 LCOR_09457.1.t1 LRAMOSA03370.mRNA1 LRAMOSA09252.mRNA1 LRAMOSA10350.mRNA1 SAM02547.1 SAM07328.1 SAM09854.1…
OG0000558	CEG74001.1 CEG74143.1 CEG74837.1 CEG77705.1 CEG84298.1 CEP11940.1 CEP12260.1 CEP17789.1 Chocu_00237.t1 Chocu_00582.t1 Chocu_02217.t1 Chocu_04409.t1 EPB83148.1 EPB85288.1 EPB89489.1 EPB91076.1 ESA05691.1 GAN04821.1 GAN09219.1 GAN09927.1 GAN11620.1 LCOR_03587.1.t1 LCOR_08758.1.t1 LCOR_08758.1.t2 LRAMOSA07623.mRNA1 LRAMOSA08908.mRNA1 LRAMOSA10841.mRNA1 LRAMOSA11250.mRNA1 SAM04263.1 SAM05206.1 SAM084…
OG0000559	CEG73338.1 CEG78626.1 CEP19108.1 Chocu_07944.t1 EPB92218.1 GAN11312.1 LCOR_03626.1.t1 LRAMOSA07659.mRNA1 SAM09422.1 UisaB_05308.t1 UisaN_05786.t1 jgi|Aspnid1|1036|AN11120 jgi|Aspnid1|10543|AN5369 jgi|Aspnid1|10588|AN5329 jgi|Aspnid1|1212|AN8621 jgi|Aspnid1|1223|AN8610 jgi|Aspnid1|1396|AN7972 jgi|Aspnid1|1519|AN8083 jgi|Aspnid1|1524|AN8089 jgi|Aspnid1|1834|AN4241 jgi|Aspnid1|1979|AN4119 jgi|Aspnid…
OG0000560	CEG65655.1 CEG70286.1 CEG74997.1 CEG76643.1 CEG76729.1 CEP10705.1 CEP14619.1 CEP14620.1 CEP16716.1 CEP16717.1 Chocu_03448.t1 Chocu_07138.t1 Chocu_10368.t1 Chocu_10662.t1 EPB84372.1 EPB85399.1 EPB86248.1 EPB86890.1 EPB88424.1 EPB92481.1 EPB92608.1 GAN10213.1 LCOR_04120.1.t1 LCOR_04761.1.t1 LCOR_06889.1.t1 LCOR_10731.1.t1 LCOR_11764.1.t1 LRAMOSA05324.mRNA1 LRAMOSA05326.mRNA1 UisaB_07197.t1 UisaN_05…
OG0000561	ERZ95457.1 ERZ96503.1 ERZ97445.1 ERZ97693.1 ESA01684.1 ESA07295.1 ESA07713.1 ESA08410.1 ESA09541.1 ESA10169.1 ESA11363.1 ESA11553.1 ESA13780.1 ESA14844.1 ESA15746.1 ESA16296.1 ESA16501.1 ESA21092.1 ESA23933.1 ESA23934.1 ESA23935.1 ESA23936.1 EXX54321.1 EXX54423.1 EXX54425.1 EXX57916.1 EXX61326.1 EXX64664.1 EXX67190.1 EXX68951.1 EXX68967.1 EXX71539.1 EXX71586.1 EXX71633.1 EXX71682.1 EXX71683.1 EXX…
OG0000562	CEG64797.1 CEG66402.1 CEG72388.1 CEP08182.1 CEP08490.1 CEP15404.1 Chocu_04589.t1 Chocu_05481.t1 Chocu_10386.t1 EPB83569.1 EPB84410.1 EPB88499.1 ESA16310.1 GAN01362.1 GAN01835.1 GAN08145.1 LCOR_02665.1.t1 LCOR_02665.1.t2 LCOR_04624.1.t1 LRAMOSA04930.mRNA1 LRAMOSA06636.mRNA1 LRAMOSA10759.mRNA1 SAL94764.1 SAL96190.1 SAL99852.1 SAM08586.1 SAM09635.1 UisaB_00694.t1 UisaB_03218.t1 UisaB_03776.t1 UisaN_…
OG0000563	CEG63871.1 CEG71721.1 CEG75118.1 CEG78092.1 CEG80668.1 CEG82174.1 CEP12176.1 CEP15101.1 CEP18183.1 Chocu_01434.t1 Chocu_09362.t1 Chocu_10664.t1 EPB82325.1 EPB82554.1 EPB85952.1 ESA14038.1 EXX51913.1 GAN01156.1 GAN06577.1 GAN06727.1 LCOR_01751.1.t1 LCOR_06778.1.t1 LRAMOSA06000.mRNA1 LRAMOSA07271.mRNA1 SAL94967.1 SAL95841.1 SAM02055.1 SAM02308.1 UisaB_02739.t1 UisaB_04495.t1 UisaB_05272.t1 UisaN_02…
OG0000564	CEG66962.1 CEG70625.1 CEG70626.1 CEG79331.1 CEG79332.1 CEP17093.1 CEP18153.1 Chocu_03836.t1 Chocu_06147.t1 EPB82333.1 EPB83074.1 EPB89923.1 ERZ98063.1 ESA09717.1 ESA20734.1 EXX52087.1 EXX68470.1 GAN06571.1 GAN09574.1 GAN11260.1 LCOR_03447.1.t1 LCOR_09080.1.t1 LCOR_09989.1.t1 LRAMOSA00479.mRNA1 LRAMOSA06441.mRNA1 LRAMOSA08693.mRNA1 SAL95074.1 SAM06124.1 SAM07806.1 UisaB_01078.t1 UisaB_05975.t1 Uis…
OG0000565	CEG65126.1 CEG65965.1 CEG79796.1 CEP11731.1 Chocu_04838.t1 Chocu_07434.t1 Chocu_09320.t1 EPB83479.1 EPB84050.1 EPB84078.1 EPB85524.1 EPB92413.1 ESA00553.1 EXX75124.1 EXX75125.1 EXX76773.1 GAN02084.1 GAN05943.1 LCOR_04887.1.t1 LRAMOSA01922.mRNA1 LRAMOSA07706.mRNA1 LRAMOSA08718.mRNA1 LRAMOSA08749.mRNA1 SAL95955.1 SAL97809.1 UisaB_05836.t1 UisaB_07690.t1 UisaB_08046.t1 UisaB_08444.t1 UisaN_00779.t1 …
OG0000566	CEG65637.1 CEG72838.1 CEG73757.1 CEG80714.1 CEP11707.1 CEP13050.1 CEP15362.1 CEP19027.1 Chocu_05270.t1 Chocu_05927.t1 EPB84100.1 EPB88024.1 EPB92348.1 EPB92642.1 ESA08829.1 GAN03753.1 GAN05520.1 GAN11630.1 LCOR_02310.1.t1 LCOR_02523.1.t1 LCOR_03206.1.t1 LCOR_03206.1.t2 LRAMOSA03869.mRNA1 LRAMOSA05148.mRNA1 LRAMOSA07492.mRNA1 SAL96089.1 SAL97527.1 SAM02298.1 SAM05761.1 UisaB_03252.t1 UisaB_06627.t…
OG0000567	CEG65019.1 CEG71688.1 CEG73596.1 CEP18703.1 Chocu_01822.t1 Chocu_05816.t1 Chocu_09299.t1 EPB83635.1 EPB90852.1 ERZ95696.1 EXX59183.1 EXX59184.1 EXX59185.1 EXX59186.1 EXX59187.1 GAN00733.1 LCOR_00073.1.t1 LCOR_00298.1.t1 LCOR_06819.1.t1 LRAMOSA00935.mRNA1 LRAMOSA01137.mRNA1 LRAMOSA05034.mRNA1 LRAMOSA05642.mRNA1 SAL96336.1 SAL97969.1 SAM01681.1 UisaB_00574.t1 UisaB_05819.t1 UisaB_06468.t1 UisaN_054…
OG0000568	CEG63097.1 CEG63518.1 CEG63519.1 CEG64809.1 CEG77545.1 CEG77546.1 CEG77547.1 CEG82525.1 CEG85004.1 CEP16270.1 CEP19849.1 Chocu_01745.t1 Chocu_07341.t1 Chocu_08227.t1 EPB81814.1 EPB83522.1 EPB86202.1 ESA00723.1 ESA05696.1 ESA22738.1 EXX54910.1 EXX56265.1 EXX69513.1 GAN01426.1 GAN09015.1 GAN10027.1 LRAMOSA03472.mRNA1 LRAMOSA05548.mRNA1 SAL96497.1 SAM01842.1 SAM02614.1 UisaB_00665.t1 UisaB_02212.t1 …
OG0000569	CEG69140.1 CEG72939.1 CEG83495.1 CEP12901.1 CEP16219.1 Chocu_02208.t1 Chocu_10221.t1 EPB83018.1 EPB91100.1 EPB92736.1 ESA01000.1 ESA03773.1 EXX50892.1 EXX72903.1 EXX72904.1 GAN00681.1 GAN06115.1 GAN10017.1 LCOR_02105.1.t1 LCOR_11457.1.t1 LRAMOSA00112.mRNA1 LRAMOSA00113.mRNA1 LRAMOSA00113.mRNA2 LRAMOSA03917.mRNA1 LRAMOSA05680.mRNA1 SAL96500.1 SAM05486.1 SAM08115.1 UisaB_01760.t1 UisaB_03528.t1 Uis…
OG0000570	CEG63842.1 CEG63843.1 CEG66758.1 CEG69442.1 CEG75592.1 CEG75593.1 CEG75594.1 CEG77303.1 CEP07822.1 CEP13087.1 CEP19268.1 Chocu_01665.t1 Chocu_08609.t1 EPB81991.1 EPB88652.1 EPB92538.1 ESA07817.1 EXX61152.1 GAN01235.1 GAN03966.1 GAN06436.1 LCOR_06841.1.t1 LCOR_08063.1.t1 LRAMOSA05095.mRNA1 LRAMOSA08360.mRNA1 LRAMOSA08374.mRNA1 SAL96663.1 SAL97912.1 SAL98290.1 SAM03824.1 UisaB_01523.t1 UisaB_01900.…
OG0000571	CEG74864.1 CEP19066.1 CEP19167.1 CEP19305.1 Chocu_00426.t1 Chocu_08266.t1 Chocu_09007.t1 EPB84640.1 EPB87751.1 EPB91678.1 EPB92565.1 ESA08404.1 ESA15053.1 EXX56956.1 EXX58648.1 EXX76043.1 EXX76728.1 GAN01444.1 GAN07252.1 GAN07272.1 GAN09593.1 LCOR_05222.1.t1 LCOR_05367.1.t1 LCOR_07236.1.t1 LRAMOSA00053.mRNA1 LRAMOSA01410.mRNA1 LRAMOSA05427.mRNA1 SAL96966.1 SAL98623.1 UisaB_03814.t1 UisaB_04386.t1…
OG0000572	CEG62935.1 CEG62936.1 EPB82292.1 ERZ94693.1 ERZ94723.1 ERZ94725.1 ERZ94730.1 ERZ94731.1 ERZ94732.1 ERZ94733.1 ERZ96522.1 ESA00691.1 ESA01059.1 ESA02592.1 ESA07775.1 ESA09619.1 ESA10153.1 EXX52319.1 EXX60490.1 EXX62064.1 EXX62065.1 EXX63168.1 EXX65369.1 EXX66021.1 EXX69743.1 EXX69744.1 EXX70935.1 EXX74809.1 GAN08392.1 LCOR_03771.1.t1 LRAMOSA07914.mRNA1 SAL97196.1 SAM07077.1 jgi|Aspnid1|1361|AN7939…
OG0000573	CEG63454.1 CEG63455.1 CEG67690.1 CEG72774.1 CEG72775.1 CEG79024.1 CEG84405.1 CEG84406.1 CEP07126.1 CEP08276.1 CEP14883.1 Chocu_00541.t1 Chocu_08934.t1 Chocu_09022.t1 EPB84240.1 EPB87034.1 EPB91360.1 ESA06651.1 EXX63254.1 GAN09032.1 GAN09087.1 GAN10371.1 LCOR_04268.1.t1 LCOR_04383.1.t1 LCOR_08735.1.t1 LRAMOSA08948.mRNA1 LRAMOSA09792.mRNA1 LRAMOSA11245.mRNA1 SAL97419.1 SAL98068.1 UisaB_00542.t1 Uis…
OG0000574	CEG64449.1 CEG67319.1 CEG67320.1 CEG69466.1 CEG75614.1 CEG78196.1 CEG81394.1 CEP12144.1 CEP15662.1 Chocu_05234.t1 Chocu_06824.t1 Chocu_09766.t1 EPB82617.1 EPB84767.1 EPB93077.1 ESA03680.1 GAN09367.1 GAN09792.1 LCOR_00604.1.t1 LCOR_04784.1.t1 LCOR_04784.1.t2 LRAMOSA01734.mRNA1 LRAMOSA04438.mRNA1 SAL97423.1 SAM01007.1 SAM01089.1 SAM06389.1 SAM07798.1 UisaB_01445.t1 UisaB_04002.t1 UisaN_00431.t1 Uis…
OG0000575	CEG69484.1 CEG69955.1 CEG75407.1 CEG80386.1 CEG84165.1 CEP07938.1 CEP11520.1 CEP18700.1 Chocu_02180.t1 Chocu_03395.t1 Chocu_04225.t1 EPB83638.1 EPB86709.1 EPB93095.1 GAN00730.1 GAN03561.1 GAN07862.1 LCOR_00207.1.t1 LCOR_04306.1.t1 LCOR_08164.1.t1 LCOR_10656.1.t1 LRAMOSA00962.mRNA1 LRAMOSA04273.mRNA1 LRAMOSA04652.mRNA1 LRAMOSA09786.mRNA1 SAL97797.1 SAM03281.1 SAM07198.1 SAM09477.1 UisaB_01629.t1 U…
OG0000576	CEG73233.1 CEG73234.1 CEG73836.1 CEG73924.1 CEG82187.1 CEG82733.1 CEG82734.1 CEG82735.1 CEG82736.1 CEG82737.1 CEG83672.1 CEP12971.1 CEP15668.1 CEP19242.1 Chocu_03350.t1 Chocu_05436.t1 EPB85340.1 EPB88044.1 EPB91143.1 ESA17640.1 EXX74146.1 GAN02413.1 GAN03138.1 GAN09787.1 LCOR_04478.1.t1 LCOR_11535.1.t1 LCOR_11652.1.t1 LRAMOSA00613.mRNA1 LRAMOSA02104.mRNA1 LRAMOSA06382.mRNA1 SAL98230.1 SAM00773.1 …
OG0000577	CEG64620.1 CEG64621.1 CEG73799.1 CEG77576.1 CEG77577.1 CEG77578.1 CEG82261.1 CEP19925.1 Chocu_07005.t1 Chocu_09392.t1 EPB86487.1 EPB87413.1 EPB87659.1 ESA13245.1 ESA17979.1 EXX59069.1 EXX60808.1 EXX74650.1 EXX75679.1 EXX79858.1 GAN01750.1 GAN09893.1 GAN11623.1 LCOR_03342.1.t1 LCOR_04043.1.t1 LCOR_04384.1.t1 LRAMOSA00570.mRNA1 LRAMOSA02691.mRNA1 LRAMOSA09793.mRNA1 SAL98688.1 SAM00222.1 UisaB_04511…
OG0000578	CEG72769.1 CEG72832.1 CEG72837.1 CEP11708.1 CEP11712.1 CEP17369.1 Chocu_05622.t1 Chocu_11746.t1 EPB84094.1 EPB84099.1 EPB86449.1 ERZ97197.1 ESA16700.1 EXX63470.1 EXX63471.1 EXX63472.1 GAN08740.1 LCOR_01974.1.t1 LCOR_01979.1.t1 LCOR_03455.1.t1 LCOR_03822.1.t1 LCOR_11687.1.t1 LRAMOSA00474.mRNA1 LRAMOSA02113.mRNA1 LRAMOSA04072.mRNA1 LRAMOSA04077.mRNA1 LRAMOSA07868.mRNA1 SAL98908.1 SAL98935.1 SAM0506…
OG0000579	CEG66241.1 CEG66693.1 CEG72301.1 CEG78404.1 CEP09499.1 CEP09932.1 CEP16052.1 Chocu_00263.t1 Chocu_03405.t1 Chocu_05178.t1 EPB83125.1 EPB83878.1 EPB88749.1 GAN05854.1 GAN07976.1 GAN09809.1 LCOR_00869.1.t1 LCOR_03301.1.t1 LCOR_04482.1.t1 LCOR_05226.1.t1 LRAMOSA01413.mRNA1 LRAMOSA01989.mRNA1 LRAMOSA06379.mRNA1 LRAMOSA07402.mRNA1 SAL99661.1 SAM03028.1 SAM05653.1 UisaB_06299.t1 UisaB_07397.t1 UisaN_03…
OG0000580	CEG62870.1 CEG76787.1 CEP07753.1 CEP08984.1 CEP17471.1 Chocu_06960.t1 Chocu_07269.t1 EPB83442.1 EPB83726.1 EPB83730.1 EPB84323.1 GAN01971.1 GAN02259.1 GAN09204.1 GAN09208.1 LCOR_00212.1.t1 LCOR_00212.1.t2 LCOR_03030.1.t1 LRAMOSA00967.mRNA1 LRAMOSA03378.mRNA1 SAM00505.1 SAM07568.1 UisaB_06833.t1 UisaB_08918.t1 UisaB_08919.t1 UisaN_02478.t1 UisaN_06944.t1 UisaN_06945.t1 jgi|Aspnid1|1241|AN8595 jgi|…
OG0000581	CEG72812.1 CEG74875.1 CEG76051.1 CEG76052.1 CEG76053.1 CEG76054.1 CEG76055.1 CEG78235.1 CEP11512.1 CEP12495.1 Chocu_03541.t1 Chocu_05197.t1 EPB86719.1 EPB87487.1 EPB87488.1 GAN07870.1 GAN09109.1 LCOR_00133.1.t1 LCOR_07539.1.t1 LCOR_07539.1.t2 LCOR_07539.1.t3 LCOR_07539.1.t4 LCOR_07539.1.t5 LRAMOSA01067.mRNA1 LRAMOSA04545.mRNA1 LRAMOSA11111.mRNA1 SAM00768.1 SAM02371.1 SAM06953.1 SAM08747.1 UisaB_0…
OG0000582	CEG72296.1 CEG74514.1 CEG74515.1 CEG74516.1 CEG74517.1 CEG76549.1 CEG78906.1 CEP14744.1 CEP16613.1 Chocu_04683.t1 Chocu_05893.t1 EPB81156.1 EPB84591.1 EPB92829.1 ESA13219.1 ESA20703.1 EXX51399.1 EXX51400.1 EXX51401.1 EXX51402.1 GAN06657.1 GAN08977.1 LCOR_05428.1.t1 LCOR_08044.1.t1 LCOR_08044.1.t2 LCOR_08044.1.t3 LRAMOSA05370.mRNA1 LRAMOSA08392.mRNA1 SAM01018.1 SAM02158.1 UisaB_04604.t1 UisaN_0229…
OG0000583	CEG68117.1 CEG69181.1 CEG80643.1 CEG81295.1 CEP14443.1 CEP19023.1 Chocu_03522.t1 Chocu_05934.t1 Chocu_09253.t1 EPB88018.1 EPB89403.1 EPB90341.1 EPB91729.1 ESA07709.1 EXX55031.1 GAN01626.1 GAN02584.1 GAN04205.1 GAN04709.1 LCOR_09762.1.t1 LCOR_11586.1.t1 LRAMOSA04762.mRNA1 LRAMOSA05488.mRNA1 SAM01771.1 SAM02514.1 SAM02813.1 SAM04173.1 SAM05192.1 SAM08228.1 SAM08769.1 UisaB_03736.t1 UisaB_07857.t1 U…
OG0000584	CEG63739.1 CEG73130.1 CEG73131.1 CEG81454.1 CEP14254.1 CEP14538.1 CEP15856.1 Chocu_02294.t1 Chocu_05569.t1 EPB86339.1 EPB87020.1 EPB89779.1 EPB90768.1 ERZ96342.1 EXX76635.1 EXX76636.1 GAN03156.1 GAN04244.1 GAN09045.1 GAN10585.1 LCOR_04050.1.t1 LCOR_09152.1.t1 LRAMOSA02684.mRNA1 LRAMOSA10382.mRNA1 SAM01899.1 SAM07415.1 SAM07809.1 UisaB_02446.t1 UisaB_07702.t1 UisaN_01573.t1 UisaN_04850.t1 jgi|Aspn…
OG0000585	CEG68670.1 CEG70623.1 CEG71067.1 CEG74530.1 CEG75245.1 CEG76558.1 CEG77456.1 CEG81638.1 CEP11482.1 CEP17039.1 CEP18740.1 Chocu_01871.t1 Chocu_03345.t1 Chocu_04482.t1 Chocu_10528.t1 EPB84126.1 EPB86610.1 EPB88163.1 ESA03427.1 GAN02003.1 GAN07179.1 LCOR_02650.1.t1 LCOR_02650.1.t2 LCOR_03375.1.t1 LCOR_06593.1.t1 LCOR_07156.1.t1 LRAMOSA00545.mRNA1 LRAMOSA01612.mRNA1 LRAMOSA04946.mRNA1 LRAMOSA08201.mR…
OG0000586	CEG66875.1 CEG66876.1 CEG67263.1 CEG84988.1 CEP08811.1 CEP10994.1 Chocu_00839.t1 Chocu_00900.t1 Chocu_02195.t1 Chocu_11119.t1 EPB84981.1 EPB89006.1 EPB91139.1 ESA01679.1 EXX64940.1 GAN04965.1 GAN07312.1 GAN08746.1 LCOR_07709.1.t1 LCOR_10916.1.t1 LCOR_10916.1.t2 LCOR_11822.1.t1 LRAMOSA05308.mRNA1 LRAMOSA06417.mRNA1 LRAMOSA06683.mRNA1 LRAMOSA09348.mRNA1 SAM02495.1 SAM04297.1 SAM05002.1 UisaB_01387.…
OG0000587	CEG65341.1 CEG76472.1 CEG77901.1 CEG79477.1 CEP08675.1 CEP17920.1 Chocu_04337.t1 Chocu_04512.t1 Chocu_06367.t1 EPB82459.1 EPB82939.1 EPB88352.1 ERZ97736.1 ESA03579.1 EXX71327.1 EXX77281.1 GAN02922.1 GAN08464.1 GAN09179.1 LCOR_00470.1.t1 LCOR_00962.1.t1 LCOR_00962.1.t2 LCOR_03446.1.t1 LCOR_03446.1.t2 LCOR_07090.1.t1 LCOR_07977.1.t1 LRAMOSA00480.mRNA1 LRAMOSA02780.mRNA1 LRAMOSA08275.mRNA1 LRAMOSA09…
OG0000588	CEG65333.1 CEG71061.1 CEG79471.1 CEP15429.1 CEP19600.1 CEP19968.1 Chocu_04149.t1 Chocu_05247.t1 Chocu_07619.t1 EPB84152.1 EPB86127.1 EPB87514.1 ESA03812.1 EXX69807.1 EXX69808.1 GAN02325.1 GAN06821.1 GAN11002.1 LCOR_02604.1.t1 LCOR_07388.1.t1 LCOR_07388.1.t2 LRAMOSA05194.mRNA1 LRAMOSA09245.mRNA1 SAM04463.1 SAM07860.1 SAM09298.1 SAM09467.1 UisaB_01607.t1 UisaB_02619.t1 UisaB_07799.t1 UisaN_00004.t1…
OG0000589	CEG64500.1 CEG71745.1 CEG73447.1 CEG73448.1 CEG73449.1 CEG79510.1 CEG81079.1 CEG81080.1 CEG82436.1 CEP08482.1 CEP11583.1 CEP18447.1 Chocu_04161.t1 Chocu_06434.t1 Chocu_10371.t1 EPB86274.1 EPB86395.1 EPB91933.1 ESA05887.1 GAN02392.1 GAN08528.1 LCOR_04596.1.t1 LCOR_05286.1.t1 LCOR_05286.1.t2 LCOR_10614.1.t1 LRAMOSA01467.mRNA1 LRAMOSA06610.mRNA1 LRAMOSA10220.mRNA1 SAM06688.1 SAM09084.1 UisaB_00015.t…
OG0000590	CEG63945.1 CEG70372.1 CEG72504.1 CEG78168.1 CEG80787.1 CEG83006.1 CEG83716.1 CEP10658.1 CEP14936.1 CEP16696.1 CEP17160.1 CEP17837.1 Chocu_03418.t1 Chocu_06546.t1 Chocu_09852.t1 EPB82399.1 EPB82400.1 GAN02110.1 GAN03617.1 GAN04157.1 GAN04158.1 GAN11061.1 GAN11600.1 LCOR_01690.1.t1 LCOR_01691.1.t1 jgi|Rhior3|10642|RO3G_00883 jgi|Rhior3|13216|RO3G_12229 jgi|Rhior3|14475|RO3G_06373 jgi|Rhior3|15576|R…
OG0000591	CEG65679.1 CEG66096.1 CEG69152.1 CEG70243.1 CEG73252.1 CEG73430.1 CEG73431.1 CEG77371.1 CEG79747.1 CEG79807.1 CEG85116.1 CEP09649.1 CEP12728.1 Chocu_06062.t1 Chocu_10750.t1 Chocu_11428.t1 EPB81512.1 EPB92586.1 EPB92687.1 LCOR_01908.1.t1 LCOR_06365.1.t1 jgi|Rhior3|10785|RO3G_01040 jgi|Rhior3|13865|RO3G_05683 jgi|Rhior3|14417|RO3G_06307 jgi|Rhior3|16099|RO3G_08066 jgi|Rhior3|16741|RO3G_08790 jgi|Rh…
OG0000592	Chocu_09569.t1 Chocu_10589.t1 Chocu_10612.t1 Chocu_10679.t1 Chocu_10714.t1 Chocu_10862.t1 Chocu_10909.t1 Chocu_10918.t1 Chocu_10972.t1 Chocu_11180.t1 Chocu_11277.t1 Chocu_11349.t1 Chocu_11387.t1 Chocu_11487.t1 Chocu_11555.t1 Chocu_11581.t1 Chocu_11630.t1 Chocu_11700.t1 Chocu_11701.t1 Chocu_11740.t1 Chocu_11839.t1 Chocu_11936.t1 jgi|Rhior3|12591|RO3G_10781 jgi|Rhior3|12898|RO3G_10783 jgi|Rhior3|13…
OG0000593	CEP06771.1 CEP12660.1 Chocu_11001.t1 Chocu_11283.t1 LCOR_08540.1.t1 LCOR_09786.1.t1 LCOR_11496.1.t1 LCOR_11935.1.t1 LCOR_11994.1.t1 LRAMOSA02299.mRNA1 jgi|Rhior3|11282|RO3G_01592 jgi|Rhior3|12032|RO3G_17270 jgi|Rhior3|12033|RO3G_17269 jgi|Rhior3|12659|RO3G_10862 jgi|Rhior3|12980|RO3G_11972 jgi|Rhior3|13058|RO3G_12054 jgi|Rhior3|13153|RO3G_12162 jgi|Rhior3|13498|RO3G_12534 jgi|Rhior3|1355|RO3G_092…
OG0000594	CEG63687.1 CEG73362.1 CEP12972.1 CEP15552.1 CEP19241.1 Chocu_00204.t1 Chocu_03357.t1 EPB85341.1 EPB88042.1 EPB89924.1 ERZ98326.1 EXX67394.1 EXX67395.1 EXX67396.1 GAN02412.1 GAN03139.1 GAN09575.1 LCOR_00402.1.t1 LCOR_01290.1.t1 LCOR_06424.1.t1 LCOR_08434.1.t1 LCOR_11653.1.t1 LRAMOSA00665.mRNA1 LRAMOSA00835.mRNA1 LRAMOSA02105.mRNA1 LRAMOSA06805.mRNA1 LRAMOSA08818.mRNA1 SAL94779.1 SAM07060.1 UisaB_0…
OG0000595	CEG65355.1 CEG75296.1 CEG75297.1 CEG75298.1 CEG83645.1 CEG83646.1 CEP10992.1 CEP16099.1 CEP17796.1 Chocu_00643.t1 Chocu_02719.t1 Chocu_05799.t1 EPB81647.1 EPB91083.1 EPB92654.1 ESA03092.1 EXX58729.1 GAN05432.1 GAN05530.1 GAN10866.1 LCOR_01909.1.t1 LCOR_01909.1.t2 LCOR_01909.1.t3 LRAMOSA02163.mRNA1 LRAMOSA08171.mRNA1 SAL95225.1 SAL99798.1 SAM05571.1 UisaB_02754.t1 UisaB_05903.t1 UisaN_06487.t1 Uis…
OG0000596	CEG71206.1 CEG74105.1 CEG76126.1 CEG83600.1 CEG83604.1 CEP16686.1 CEP17784.1 Chocu_00634.t1 Chocu_00693.t1 Chocu_06837.t1 Chocu_08986.t1 EPB85486.1 EPB87199.1 EPB88090.1 GAN03094.1 GAN05081.1 GAN11277.1 LCOR_02114.1.t1 LCOR_02156.1.t1 LCOR_04662.1.t1 LCOR_07056.1.t1 LRAMOSA05662.mRNA1 LRAMOSA05673.mRNA1 LRAMOSA09445.mRNA1 LRAMOSA09452.mRNA1 SAL95245.1 SAL98222.1 UisaB_02545.t1 UisaB_02651.t1 Uisa…
OG0000597	CEG65827.1 CEG68239.1 CEG83679.1 CEP08024.1 CEP14894.1 Chocu_03575.t1 Chocu_05017.t1 EPB86588.1 EPB91398.1 ESA00486.1 ESA05373.1 ESA08752.1 EXX61901.1 EXX71774.1 EXX74502.1 EXX74503.1 GAN01510.1 GAN04948.1 LCOR_00675.1.t1 LCOR_00815.1.t1 LCOR_02773.1.t1 LCOR_08892.1.t1 LRAMOSA01795.mRNA1 LRAMOSA01935.mRNA1 LRAMOSA04832.mRNA1 LRAMOSA10936.mRNA1 SAL95307.1 SAM03298.1 SAM05599.1 SAM09017.1 UisaB_063…
OG0000598	CEG65083.1 CEG65084.1 CEG71668.1 CEG80577.1 CEG83276.1 CEP17319.1 CEP18732.1 Chocu_00006.t1 Chocu_06330.t1 EPB84000.1 EPB90228.1 ESA04965.1 ESA15562.1 EXX55113.1 EXX59189.1 GAN02542.1 GAN08242.1 LCOR_02934.1.t1 LCOR_02934.1.t2 LCOR_02934.1.t3 LCOR_07780.1.t1 LRAMOSA06114.mRNA1 LRAMOSA06484.mRNA1 SAL95870.1 SAL98227.1 SAM08633.1 UisaB_00268.t1 UisaB_00310.t1 UisaB_04881.t1 UisaN_02471.t1 UisaN_041…
OG0000599	CEG66017.1 CEG67016.1 CEG70134.1 CEP10174.1 CEP13977.1 Chocu_01484.t1 Chocu_04240.t1 Chocu_06468.t1 EPB89957.1 EPB90299.1 EPB90901.1 ESA12627.1 GAN03271.1 GAN07700.1 LCOR_06302.1.t1 LCOR_09951.1.t1 LCOR_11600.1.t1 LRAMOSA00336.mRNA1 LRAMOSA06240.mRNA1 LRAMOSA08049.mRNA1 LRAMOSA10237.mRNA1 SAL95888.1 SAM00140.1 SAM00296.1 SAM04834.1 SAM09377.1 UisaB_01811.t1 UisaB_02564.t1 UisaB_02588.t1 UisaN_005…
OG0000600	CEG62852.1 CEG62853.1 CEG62854.1 CEG65706.1 CEG66129.1 CEG76809.1 CEG76810.1 CEG84915.1 CEP10868.1 CEP12559.1 CEP19410.1 Chocu_01045.t1 Chocu_04096.t1 EPB83077.1 EPB83277.1 EPB85551.1 ERZ96509.1 EXX67743.1 GAN01102.1 GAN08544.1 GAN11257.1 LCOR_00538.1.t1 LRAMOSA01674.mRNA1 LRAMOSA07188.mRNA1 SAL96067.1 SAL97957.1 SAM05372.1 SAM08828.1 UisaB_02646.t1 UisaB_04180.t1 UisaN_00851.t1 UisaN_07438.t1 jg…
OG0000601	CEG66308.1 CEG81821.1 CEP14026.1 CEP14027.1 CEP14475.1 CEP18636.1 CEP19338.1 Chocu_01593.t1 Chocu_03160.t1 Chocu_10638.t1 Chocu_10731.t1 Chocu_11663.t1 Chocu_11704.t1 GAN02594.1 SAL96454.1 SAL96746.1 SAL97252.1 SAL97698.1 SAL97983.1 SAM00313.1 SAM01171.1 SAM01699.1 SAM01821.1 SAM02202.1 SAM03225.1 SAM03288.1 SAM03303.1 SAM03311.1 SAM03910.1 SAM04739.1 SAM05189.1 SAM06420.1 SAM07324.1 SAM07682.1 S…
OG0000602	CEG65092.1 CEG65093.1 CEG65094.1 CEG68909.1 CEP10608.1 CEP14973.1 Chocu_00949.t1 Chocu_01276.t1 EPB85498.1 EPB85790.1 EPB89816.1 ERZ98306.1 EXX62149.1 EXX62150.1 EXX62151.1 GAN07949.1 GAN10438.1 LCOR_00990.1.t1 LCOR_04822.1.t1 LCOR_08045.1.t1 LCOR_09736.1.t1 LRAMOSA04474.mRNA1 LRAMOSA05512.mRNA1 LRAMOSA08391.mRNA1 LRAMOSA09700.mRNA1 SAL96532.1 SAM00881.1 SAM05282.1 SAM05393.1 UisaB_04378.t1 UisaB…
OG0000603	CEG63413.1 CEG68825.1 CEG74702.1 CEG83500.1 CEP08838.1 CEP18959.1 Chocu_04718.t1 EPB84055.1 EPB92162.1 ERZ95415.1 ERZ95592.1 ERZ95857.1 ERZ96000.1 ERZ96001.1 ERZ96582.1 ESA02792.1 ESA09644.1 ESA17460.1 ESA23619.1 EXX59293.1 EXX64272.1 EXX66306.1 EXX67898.1 EXX73039.1 EXX74771.1 GAN02066.1 GAN10173.1 LCOR_00293.1.t1 LRAMOSA00940.mRNA1 SAL96541.1 SAM03498.1 SAM06790.1 UisaB_08247.t1 UisaN_08122.t1 …
OG0000604	CEG65392.1 CEG67867.1 CEG77604.1 CEG82823.1 CEP12231.1 CEP15483.1 CEP18354.1 Chocu_00625.t1 Chocu_01071.t1 Chocu_02748.t1 EPB81112.1 EPB88914.1 EPB90707.1 ESA23048.1 EXX76302.1 EXX76303.1 GAN01181.1 GAN02968.1 GAN10750.1 LCOR_04644.1.t1 LCOR_07933.1.t1 LCOR_10367.1.t1 LRAMOSA01819.mRNA1 LRAMOSA02745.mRNA1 LRAMOSA08462.mRNA1 LRAMOSA10577.mRNA1 SAL97011.1 SAM00441.1 SAM02536.1 UisaB_02571.t1 UisaB_…
OG0000605	CEG62970.1 CEG66548.1 CEG70825.1 CEG74448.1 CEG79681.1 CEG84356.1 CEP07511.1 CEP09010.1 CEP19569.1 Chocu_00277.t1 Chocu_03333.t1 Chocu_07008.t1 EPB82287.1 EPB86483.1 EPB90067.1 ERZ99160.1 EXX73949.1 GAN07801.1 GAN08387.1 GAN09895.1 LCOR_03341.1.t1 LCOR_06312.1.t1 LRAMOSA00572.mRNA1 LRAMOSA06249.mRNA1 LRAMOSA06250.mRNA1 SAL97630.1 SAL98667.1 SAM05447.1 SAM07788.1 UisaB_02283.t1 UisaB_04515.t1 Uisa…
OG0000606	CEG73859.1 CEG73860.1 CEG73861.1 CEG74513.1 CEG76413.1 CEG76414.1 CEG76415.1 CEG76416.1 CEG76548.1 CEP16612.1 CEP18754.1 Chocu_00349.t1 Chocu_03299.t1 EPB87648.1 EPB92827.1 GAN01738.1 GAN08976.1 LCOR_01849.1.t1 LCOR_02113.1.t1 LCOR_08387.1.t1 LRAMOSA00754.mRNA1 LRAMOSA05663.mRNA1 LRAMOSA08118.mRNA1 SAL97929.1 SAM05298.1 SAM06348.1 UisaB_01101.t1 UisaB_06788.t1 UisaN_02523.t1 UisaN_05726.t1 jgi|As…
OG0000607	CEG69163.1 CEG71401.1 CEG72365.1 CEG81809.1 CEP11250.1 CEP15540.1 CEP16814.1 Chocu_01806.t1 Chocu_04935.t1 Chocu_07600.t1 EPB83238.1 EPB87497.1 EPB90480.1 ESA09298.1 EXX60108.1 GAN04481.1 GAN06844.1 GAN09480.1 GAN11295.1 LCOR_01200.1.t1 LCOR_04243.1.t1 LRAMOSA02497.mRNA1 LRAMOSA06887.mRNA1 SAL98159.1 SAL99199.1 SAM01633.1 SAM04605.1 UisaB_03957.t1 UisaB_07975.t1 UisaN_00211.t1 UisaN_00247.t1 Uisa…
OG0000608	CEG64960.1 CEG73519.1 CEG76522.1 CEG81046.1 CEG81047.1 CEP11949.1 CEP14368.1 Chocu_00952.t1 Chocu_09735.t1 Chocu_09736.t1 EPB81352.1 EPB92637.1 GAN00917.1 GAN06756.1 LCOR_08134.1.t1 LCOR_08134.1.t2 LCOR_10510.1.t1 LRAMOSA07074.mRNA1 LRAMOSA09657.mRNA1 SAL98260.1 SAM03545.1 SAM04204.1 SAM05898.1 UisaB_00682.t1 UisaB_02866.t1 UisaB_05972.t1 UisaB_07881.t1 UisaB_07882.t1 UisaN_00099.t1 UisaN_05330.t…
OG0000609	CEG67877.1 CEG67878.1 CEP08494.1 CEP14181.1 CEP17958.1 Chocu_00750.t1 Chocu_06161.t1 Chocu_08086.t1 EPB82504.1 EPB84415.1 EPB88980.1 ERZ99924.1 EXX77041.1 GAN01840.1 GAN05960.1 GAN06625.1 LCOR_02446.1.t1 LCOR_02603.1.t1 LCOR_03145.1.t1 LCOR_11113.1.t1 LCOR_11113.1.t2 LRAMOSA03979.mRNA1 LRAMOSA05193.mRNA1 LRAMOSA07544.mRNA1 LRAMOSA10805.mRNA1 SAL98487.1 SAM03384.1 SAM04048.1 UisaB_02617.t1 UisaB_0…
OG0000610	CEG64886.1 CEG71010.1 CEG71011.1 CEG75194.1 CEG75195.1 CEG78685.1 CEG78686.1 CEP14766.1 CEP18219.1 Chocu_05694.t1 Chocu_08287.t1 EPB82857.1 EPB92329.1 ESA09111.1 EXX76049.1 EXX76050.1 EXX76051.1 EXX76052.1 EXX76053.1 GAN04761.1 GAN07625.1 LCOR_07568.1.t1 LCOR_08235.1.t1 LRAMOSA00234.mRNA1 LRAMOSA04208.mRNA1 LRAMOSA04570.mRNA1 SAL98834.1 SAL99467.1 SAM09450.1 SAM09793.1 UisaB_01622.t1 UisaB_03763.…
OG0000611	CEG64823.1 CEG64824.1 CEG73407.1 CEP16267.1 CEP19572.1 Chocu_01920.t1 Chocu_07550.t1 EPB81802.1 EPB90071.1 ESA03436.1 GAN04285.1 GAN07799.1 LCOR_00699.1.t1 LCOR_00914.1.t1 LCOR_06370.1.t1 LRAMOSA01817.mRNA1 LRAMOSA02071.mRNA1 LRAMOSA02072.mRNA1 LRAMOSA08769.mRNA1 SAM00108.1 SAM00109.1 SAM01516.1 SAM03599.1 SAM05706.1 UisaB_00071.t1 UisaB_04293.t1 UisaB_07232.t1 UisaB_08229.t1 UisaN_03936.t1 UisaN…
OG0000612	CEG69364.1 CEG72418.1 CEG80535.1 CEP07816.1 CEP13738.1 CEP13739.1 CEP14996.1 CEP18170.1 Chocu_01220.t1 Chocu_07087.t1 EPB81635.1 EPB83614.1 EPB83780.1 EPB92984.1 ESA09659.1 EXX76267.1 GAN08099.1 GAN08317.1 GAN10261.1 GAN11811.1 LCOR_00678.1.t1 LCOR_00780.1.t1 LCOR_09500.1.t1 LRAMOSA01799.mRNA1 LRAMOSA01902.mRNA1 LRAMOSA05067.mRNA1 LRAMOSA08598.mRNA1 SAM00544.1 SAM02020.1 SAM02913.1 UisaB_01663.t1…
OG0000613	CEG67613.1 CEG71169.1 CEG73890.1 CEG73891.1 CEG73892.1 CEG74420.1 CEG76149.1 CEG76150.1 CEG76151.1 CEP12391.1 CEP19278.1 Chocu_00027.t1 Chocu_04509.t1 EPB90519.1 EPB90780.1 EPB92559.1 GAN03602.1 GAN10931.1 GAN11105.1 LCOR_04199.1.t1 LCOR_08370.1.t1 LCOR_08370.1.t2 LRAMOSA00741.mRNA1 LRAMOSA02533.mRNA1 LRAMOSA02533.mRNA2 SAM00652.1 SAM08087.1 SAM08804.1 UisaB_05893.t1 UisaB_07403.t1 UisaN_05610.t1…
OG0000614	CEG62975.1 CEG63743.1 CEG63744.1 CEG63745.1 CEG79676.1 CEG79677.1 CEG83662.1 CEG83663.1 CEP07560.1 CEP16102.1 Chocu_00217.t1 Chocu_00218.t1 Chocu_03453.t1 EPB83946.1 EPB92647.1 EPB92648.1 ESA02673.1 EXX77266.1 GAN05227.1 GAN05525.1 LCOR_03889.1.t1 LCOR_09748.1.t1 LCOR_09749.1.t1 LRAMOSA02189.mRNA1 LRAMOSA05498.mRNA1 LRAMOSA05499.mRNA1 SAM00884.1 SAM04054.1 SAM05498.1 UisaB_05183.t1 UisaB_07676.t1…
OG0000615	CEG64232.1 CEG71317.1 CEG71318.1 CEG77796.1 CEG82912.1 CEG82913.1 CEP07994.1 CEP08450.1 Chocu_08429.t1 Chocu_09065.t1 EPB82071.1 EPB88148.1 EPB88661.1 EPB91277.1 ERZ97756.1 ESA05465.1 EXX54718.1 EXX54719.1 EXX63368.1 GAN00580.1 GAN01226.1 GAN05166.1 GAN07990.1 LCOR_09717.1.t1 LRAMOSA03770.mRNA1 SAM01812.1 SAM04222.1 UisaB_01483.t1 UisaB_02478.t1 UisaN_00390.t1 UisaN_04823.t1 jgi|Aspnid1|1188|AN86…
OG0000616	CEG63589.1 CEG74055.1 CEG74905.1 CEG79844.1 CEP11789.1 CEP13785.1 CEP15361.1 Chocu_00850.t1 Chocu_01612.t1 EPB82886.1 EPB88336.1 EPB92643.1 ESA22278.1 EXX61063.1 EXX61064.1 EXX61065.1 EXX61066.1 GAN03518.1 GAN05521.1 GAN09195.1 LCOR_04179.1.t1 LCOR_05423.1.t1 LRAMOSA02542.mRNA1 LRAMOSA05376.mRNA1 SAM02299.1 SAM03717.1 SAM07214.1 UisaB_03253.t1 UisaB_08997.t1 UisaN_02736.t1 UisaN_05171.t1 jgi|Aspn…
OG0000617	CEG65223.1 CEG67452.1 CEG76633.1 CEG83396.1 CEP07240.1 CEP10546.1 Chocu_05780.t1 Chocu_06531.t1 Chocu_07423.t1 EPB83054.1 EPB89762.1 EPB91636.1 ESA13247.1 EXX60810.1 EXX60811.1 GAN02522.1 GAN03828.1 GAN04229.1 LCOR_05562.1.t1 LCOR_06935.1.t1 LCOR_06935.1.t2 LCOR_11107.1.t1 LRAMOSA03565.mRNA1 LRAMOSA10701.mRNA1 LRAMOSA10799.mRNA1 SAM02527.1 SAM04961.1 SAM09582.1 UisaB_07139.t1 UisaB_07222.t1 UisaN…
OG0000618	CEG65376.1 CEG66610.1 CEP11367.1 CEP13313.1 CEP18001.1 Chocu_05347.t1 Chocu_07035.t1 Chocu_11288.t1 EPB81817.1 EPB87339.1 EPB89286.1 ERZ98087.1 EXX60099.1 EXX60100.1 EXX60101.1 GAN01389.1 GAN04120.1 GAN09800.1 LCOR_05077.1.t1 LCOR_08930.1.t1 LRAMOSA00255.mRNA1 LRAMOSA06029.mRNA1 LRAMOSA07179.mRNA1 LRAMOSA10327.mRNA1 SAM06520.1 SAM09106.1 SAM09299.1 UisaB_01614.t1 UisaB_03958.t1 UisaN_00249.t1 Uis…
OG0000619	CEG71803.1 CEG71804.1 CEG72929.1 CEG77028.1 CEG83817.1 CEP06892.1 CEP12262.1 CEP16253.1 Chocu_02240.t1 Chocu_03579.t1 Chocu_03642.t1 EPB82039.1 EPB91782.1 EPB92779.1 ESA21798.1 EXX69608.1 GAN08686.1 GAN09930.1 GAN10560.1 LCOR_03731.1.t1 LCOR_03762.1.t1 LCOR_05757.1.t1 LCOR_05757.1.t2 LRAMOSA03038.mRNA1 LRAMOSA07919.mRNA1 LRAMOSA07948.mRNA1 SAM07702.1 SAM08866.1 UisaB_01237.t1 UisaB_02567.t1 UisaN…
OG0000620	CEG64324.1 CEG69303.1 CEG76201.1 CEP14246.1 CEP16143.1 CEP19084.1 Chocu_00475.t1 Chocu_07384.t1 EPB82599.1 EPB88565.1 EPB91690.1 GAN01578.1 GAN01777.1 GAN04250.1 LCOR_06984.1.t1 LCOR_07328.1.t1 LRAMOSA09187.mRNA1 LRAMOSA09283.mRNA1 SAM07832.1 SAM09036.1 UisaB_02213.t1 UisaB_03914.t1 UisaN_01237.t1 UisaN_07828.t1 jgi|Aspnid1|1367|AN7944 jgi|Aspnid1|1380|AN7957 jgi|Aspnid1|1433|AN8005 jgi|Aspnid1|2…
OG0000621	CEP06806.1 CEP07273.1 CEP08527.1 CEP08555.1 CEP08772.1 CEP08806.1 CEP08807.1 CEP09132.1 CEP09375.1 CEP09376.1 CEP09468.1 CEP09470.1 CEP09471.1 CEP09894.1 CEP10484.1 CEP10632.1 CEP10924.1 CEP10925.1 CEP11245.1 CEP11775.1 CEP12601.1 CEP13156.1 CEP13176.1 CEP13323.1 CEP13479.1 CEP13996.1 CEP15283.1 CEP15768.1 CEP15769.1 CEP16976.1 CEP16977.1 CEP17845.1 CEP19101.1 CEP19340.1 Chocu_09716.t1 UisaN_0080…
OG0000622	CEP06866.1 CEP07085.1 CEP07359.1 CEP07726.1 CEP08756.1 CEP08881.1 CEP09141.1 CEP09447.1 CEP09448.1 CEP09523.1 CEP09784.1 CEP10642.1 CEP10960.1 CEP10961.1 CEP11019.1 CEP11593.1 CEP12362.1 CEP12692.1 CEP12693.1 CEP14177.1 CEP14564.1 CEP15309.1 CEP15310.1 CEP15312.1 CEP16587.1 CEP16661.1 CEP16662.1 CEP17510.1 CEP17511.1 CEP17697.1 CEP17701.1 CEP17702.1 CEP17733.1 CEP17734.1 CEP20132.1 EPB89686.1 GAN…
OG0000623	ERZ94872.1 ESA01918.1 ESA01919.1 ESA05869.1 ESA06832.1 ESA07822.1 ESA11621.1 ESA12426.1 ESA12427.1 ESA16779.1 ESA21023.1 ESA21475.1 ESA22562.1 ESA23720.1 ESA23916.1 EXX50313.1 EXX52237.1 EXX53097.1 EXX53205.1 EXX53206.1 EXX56976.1 EXX57962.1 EXX58285.1 EXX61767.1 EXX70880.1 EXX70881.1 EXX71680.1 EXX71720.1 EXX71869.1 EXX72018.1 EXX73240.1 EXX73241.1 EXX74425.1 EXX77321.1 EXX77322.1 EXX78884.1 EXX…
OG0000624	ERZ97943.1 ERZ98933.1 ESA02753.1 ESA04728.1 ESA05383.1 ESA05512.1 ESA05518.1 ESA05671.1 ESA05955.1 ESA05963.1 ESA05970.1 ESA06228.1 ESA06242.1 ESA08920.1 ESA10378.1 ESA10631.1 ESA12878.1 ESA17318.1 ESA18008.1 ESA18046.1 ESA18098.1 ESA18122.1 ESA18193.1 ESA19472.1 ESA23666.1 ESA24308.1 EXX54188.1 EXX57589.1 EXX57679.1 EXX62588.1 EXX66996.1 EXX68074.1 EXX71311.1 EXX72718.1 EXX74617.1 EXX78299.1 EXX…
OG0000625	CEG63030.1 CEG63031.1 CEG63548.1 CEP07245.1 CEP12465.1 CEP17503.1 Chocu_05992.t1 Chocu_09740.t1 EPB83312.1 EPB88395.1 EPB89743.1 EPB92255.1 ERZ98473.1 EXX64835.1 EXX64836.1 EXX64837.1 GAN04220.1 GAN04542.1 LCOR_01361.1.t1 LCOR_01406.1.t1 LCOR_01406.1.t2 LCOR_07606.1.t1 LRAMOSA01222.mRNA1 LRAMOSA04603.mRNA1 LRAMOSA07028.mRNA1 SAL94953.1 SAL97774.1 SAL99693.1 SAM05856.1 SAM09576.1 UisaB_03405.t1 Ui…
OG0000626	CEG67993.1 CEG67994.1 CEG78963.1 CEG78964.1 CEG78967.1 CEG78968.1 CEP10814.1 Chocu_01474.t1 Chocu_01476.t1 EPB90470.1 ESA23184.1 ESA23185.1 EXX79229.1 EXX79230.1 EXX79231.1 GAN09489.1 GAN09490.1 LCOR_07720.1.t1 LCOR_07720.1.t2 LCOR_11199.1.t1 LRAMOSA06670.mRNA1 LRAMOSA06671.mRNA1 LRAMOSA08715.mRNA1 SAL94980.1 SAM00270.1 SAM08796.1 UisaB_06713.t1 UisaB_06714.t1 UisaN_02597.t1 UisaN_02598.t1 UisaN_…
OG0000627	CEG67056.1 CEP09414.1 CEP13082.1 CEP15907.1 Chocu_02418.t1 Chocu_08799.t1 EPB87390.1 EPB88657.1 EPB90696.1 ESA15853.1 EXX55637.1 EXX55638.1 GAN05934.1 LCOR_03406.1.t1 LCOR_04078.1.t1 LCOR_06862.1.t1 LCOR_09597.1.t1 LRAMOSA00514.mRNA1 LRAMOSA01300.mRNA1 LRAMOSA02635.mRNA1 LRAMOSA05110.mRNA1 SAL95208.1 SAL98164.1 SAL99393.1 SAM02028.1 SAM07298.1 UisaB_05408.t1 UisaB_06983.t1 UisaN_08332.t1 UisaN_09…
OG0000628	CEG63386.1 CEG63387.1 CEG63778.1 CEG78571.1 CEP19143.1 Chocu_05033.t1 Chocu_09364.t1 EPB81485.1 EPB83491.1 ESA12135.1 ESA12136.1 EXX54163.1 GAN00712.1 GAN02098.1 LCOR_05048.1.t1 LCOR_05048.1.t2 LCOR_06359.1.t1 LCOR_12289.1.t1 LCOR_12289.1.t2 LRAMOSA00281.mRNA1 LRAMOSA07340.mRNA1 LRAMOSA08237.mRNA1 LRAMOSA08762.mRNA1 SAL95237.1 SAL96219.1 SAL96547.1 UisaB_00285.t1 UisaB_02191.t1 UisaN_01260.t1 Uis…
OG0000629	CEG64615.1 CEG67414.1 CEG77575.1 CEG80599.1 CEP07310.1 CEP18011.1 CEP19924.1 Chocu_04649.t1 Chocu_06780.t1 Chocu_08584.t1 Chocu_10743.t1 EPB81785.1 EPB86472.1 EPB87660.1 ESA23492.1 EXX66035.1 EXX66036.1 EXX66037.1 EXX66038.1 GAN01751.1 GAN04554.1 GAN10355.1 LCOR_00252.1.t1 LCOR_03343.1.t1 LCOR_11066.1.t1 LRAMOSA00569.mRNA1 LRAMOSA01001.mRNA1 LRAMOSA08499.mRNA1 SAL95388.1 SAL98463.1 UisaB_08526.t1…
OG0000630	CEG66360.1 CEG66361.1 CEG66362.1 CEG66363.1 CEG66364.1 CEG66365.1 CEG76904.1 CEG76905.1 CEG84293.1 CEG84367.1 CEP07400.1 CEP15548.1 Chocu_00995.t1 Chocu_02949.t1 EPB83732.1 EPB85191.1 ERZ99576.1 ESA12408.1 ESA23695.1 EXX58812.1 EXX77303.1 GAN09210.1 GAN10151.1 LCOR_07825.1.t1 LCOR_07825.1.t2 LRAMOSA06527.mRNA1 SAL95556.1 SAL95557.1 SAL99762.1 SAM04769.1 UisaB_07745.t1 UisaN_04378.t1 jgi|Aspnid1|5…
OG0000631	CEG62913.1 CEG68956.1 CEP12891.1 CEP13831.1 CEP15141.1 Chocu_02707.t1 Chocu_03188.t1 EPB85654.1 EPB88250.1 EPB91113.1 ESA11805.1 ESA11996.1 EXX68507.1 EXX70703.1 GAN06308.1 GAN07389.1 LCOR_05509.1.t1 LCOR_08413.1.t1 LCOR_09816.1.t1 LRAMOSA00775.mRNA1 LRAMOSA03650.mRNA1 LRAMOSA10494.mRNA1 SAL95658.1 SAM00338.1 SAM00462.1 SAM04796.1 UisaB_01933.t1 UisaB_07693.t1 UisaN_01564.t1 UisaN_03745.t1 jgi|As…
OG0000632	CEG66559.1 CEG68665.1 CEG68666.1 CEG74428.1 CEG74429.1 CEG74430.1 CEG74431.1 CEG74432.1 CEG74433.1 CEG77462.1 CEG77463.1 CEG77464.1 CEG77465.1 CEP12708.1 CEP19784.1 Chocu_06409.t1 EPB84302.1 EPB87190.1 ESA04420.1 ESA14299.1 EXX58832.1 GAN07118.1 GAN10500.1 LCOR_02928.1.t1 LCOR_07966.1.t1 LRAMOSA02773.mRNA1 LRAMOSA06107.mRNA1 SAL95826.1 SAL95831.1 SAL97674.1 SAM04167.1 SAM07395.1 UisaB_01675.t1 Ui…
OG0000633	CEG65004.1 CEG74096.1 CEG79362.1 CEG79363.1 CEG79364.1 CEG83568.1 CEP08070.1 CEP17324.1 Chocu_00002.t1 Chocu_05355.t1 EPB83991.1 EPB83992.1 EPB86802.1 EPB91087.1 ESA07912.1 EXX50867.1 GAN02537.1 GAN04644.1 GAN06078.1 LCOR_04878.1.t1 LCOR_09114.1.t1 LCOR_09992.1.t1 LRAMOSA07697.mRNA1 LRAMOSA08696.mRNA1 LRAMOSA09492.mRNA1 SAL95937.1 SAL96076.1 SAM02672.1 SAM06502.1 SAM07185.1 SAM08705.1 UisaB_03820…
OG0000634	CEG64538.1 CEG65100.1 CEG65726.1 CEG65727.1 CEG83621.1 CEG84692.1 CEP10550.1 CEP15469.1 CEP19389.1 Chocu_01155.t1 Chocu_01204.t1 Chocu_05581.t1 EPB91565.1 EPB92052.1 EPB92179.1 GAN01267.1 GAN02081.1 GAN06059.1 LCOR_00895.1.t1 LCOR_02892.1.t1 LCOR_06712.1.t1 LCOR_09091.1.t1 LRAMOSA02049.mRNA1 LRAMOSA02389.mRNA1 LRAMOSA03261.mRNA1 LRAMOSA06451.mRNA1 SAL96124.1 SAM04572.1 SAM09791.1 UisaB_04191.t1 U…
OG0000635	CEG69438.1 CEG70522.1 CEG70523.1 CEP10281.1 CEP10987.1 CEP16839.1 Chocu_01450.t1 Chocu_05115.t1 EPB82533.1 EPB88712.1 EPB89022.1 ESA04456.1 ESA18078.1 EXX53904.1 GAN04590.1 GAN06985.1 GAN08910.1 LCOR_03480.1.t1 LCOR_04988.1.t1 LCOR_09474.1.t1 LRAMOSA00453.mRNA1 LRAMOSA01511.mRNA1 LRAMOSA03402.mRNA1 LRAMOSA07844.mRNA1 SAL96136.1 SAL96332.1 SAL97970.1 SAM00967.1 UisaB_04545.t1 UisaB_06909.t1 UisaN_…
OG0000636	CEG70603.1 CEG73161.1 CEG79087.1 CEG79910.1 CEG79911.1 CEP07494.1 CEP18157.1 CEP19495.1 Chocu_02947.t1 Chocu_10929.t1 EPB82548.1 EPB85317.1 EPB92909.1 ESA19026.1 EXX52425.1 GAN02143.1 GAN06732.1 GAN08192.1 LCOR_04960.1.t1 LCOR_06543.1.t1 LCOR_11142.1.t1 LRAMOSA00364.mRNA1 LRAMOSA01565.mRNA1 LRAMOSA07804.mRNA1 SAL96467.1 SAM00382.1 SAM05842.1 UisaB_02322.t1 UisaB_02381.t1 UisaB_05749.t1 UisaN_0113…
OG0000637	CEG64527.1 CEG72967.1 CEG82884.1 CEP08596.1 CEP09041.1 CEP12188.1 Chocu_03598.t1 Chocu_07405.t1 Chocu_09655.t1 EPB85706.1 EPB90541.1 EPB91241.1 ERZ96040.1 ESA14528.1 EXX65550.1 GAN05110.1 GAN05404.1 GAN08923.1 LCOR_01675.1.t1 LCOR_04719.1.t1 LCOR_09900.1.t1 LRAMOSA03700.mRNA1 LRAMOSA04376.mRNA1 LRAMOSA07388.mRNA1 SAL96589.1 SAM01117.1 SAM08900.1 UisaB_02729.t1 UisaB_05336.t1 UisaN_04766.t1 UisaN_…
OG0000638	CEG67152.1 CEG68669.1 CEG70261.1 CEP08800.1 CEP10565.1 CEP13265.1 Chocu_00895.t1 Chocu_01779.t1 Chocu_03346.t1 EPB89248.1 EPB91133.1 ESA17945.1 EXX76202.1 GAN09498.1 LCOR_00832.1.t1 LCOR_00930.1.t1 LCOR_02714.1.t1 LCOR_12165.1.t1 LRAMOSA01951.mRNA1 LRAMOSA02081.mRNA1 LRAMOSA04887.mRNA1 SAL97175.1 SAM02321.1 SAM04894.1 SAM05186.1 SAM05588.1 UisaB_03169.t1 UisaB_05785.t1 UisaN_06680.t1 UisaN_07981.…
OG0000639	CEG64054.1 CEG72489.1 CEG77517.1 CEG80309.1 CEG84114.1 CEP07428.1 CEP09300.1 Chocu_02664.t1 Chocu_05756.t1 Chocu_09264.t1 EPB82660.1 EPB86494.1 GAN09329.1 GAN10926.1 LCOR_05241.1.t1 LCOR_06475.1.t1 LCOR_10826.1.t1 LRAMOSA01425.mRNA1 LRAMOSA02367.mRNA1 LRAMOSA04127.mRNA1 LRAMOSA04524.mRNA1 SAL97276.1 SAL99688.1 SAM00061.1 SAM00062.1 SAM04630.1 SAM08977.1 UisaB_04370.t1 UisaB_07862.t1 UisaN_00079.t…
OG0000640	CEG66189.1 CEG66190.1 CEG75110.1 CEG81984.1 CEP07378.1 CEP18767.1 Chocu_03404.t1 Chocu_06007.t1 EPB85154.1 EPB91305.1 ESA17492.1 ESA21539.1 ESA22367.1 EXX58153.1 EXX58154.1 EXX58155.1 EXX58156.1 EXX59984.1 EXX59985.1 EXX59986.1 GAN05192.1 GAN08419.1 LCOR_01699.1.t1 LCOR_06499.1.t1 LCOR_06499.1.t2 LRAMOSA01559.mRNA1 LRAMOSA07222.mRNA1 SAL97451.1 SAM05769.1 SAM09091.1 UisaB_06982.t1 UisaN_08328.t1 …
OG0000641	CEG67330.1 CEG73643.1 CEG79600.1 CEP07977.1 CEP10469.1 CEP17893.1 Chocu_09901.t1 Chocu_10478.t1 EPB82265.1 EPB85625.1 EPB85964.1 EPB88925.1 EPB90033.1 ESA02928.1 EXX74141.1 GAN01709.1 GAN02428.1 GAN07336.1 GAN10952.1 LCOR_00280.1.t2 LCOR_02061.1.t1 LCOR_09789.1.t1 LRAMOSA01028.mRNA1 LRAMOSA05731.mRNA1 LRAMOSA10516.mRNA1 SAL97793.1 SAL97940.1 SAM03287.1 UisaB_05198.t1 UisaB_05589.t1 UisaN_00720.t1…
OG0000642	CEG65542.1 CEG68677.1 CEG77221.1 CEP07189.1 CEP10665.1 Chocu_00102.t1 Chocu_04518.t1 Chocu_07088.t1 EPB83613.1 EPB86981.1 EPB92985.1 ESA12096.1 ESA20696.1 EXX61366.1 EXX61367.1 GAN05770.1 GAN08098.1 GAN10262.1 LCOR_00245.1.t1 LCOR_00779.1.t1 LCOR_09356.1.t1 LRAMOSA00995.mRNA1 LRAMOSA01901.mRNA1 LRAMOSA02909.mRNA1 SAL98305.1 SAL98389.1 SAM02021.1 SAM02914.1 UisaB_08568.t1 UisaB_09077.t1 UisaN_0500…
OG0000643	CEG63888.1 CEG63889.1 CEG64572.1 CEG64573.1 CEP14610.1 CEP18675.1 Chocu_04466.t1 Chocu_09781.t1 EPB81843.1 EPB82842.1 ERZ95886.1 ERZ98750.1 EXX52159.1 EXX74290.1 EXX79596.1 GAN06199.1 GAN09767.1 LCOR_06087.1.t1 LCOR_09067.1.t1 LCOR_10424.1.t1 LCOR_10845.1.t1 LRAMOSA03195.mRNA1 LRAMOSA06428.mRNA1 LRAMOSA09683.mRNA1 SAL98508.1 SAM02111.1 SAM02894.1 SAM07330.1 UisaB_03943.t1 UisaB_05714.t1 UisaN_002…
OG0000644	CEG71918.1 CEG71919.1 CEG72394.1 CEG83077.1 CEG83078.1 CEP12550.1 CEP12883.1 Chocu_03610.t1 Chocu_07284.t1 EPB83070.1 EPB88850.1 EPB91397.1 ESA21513.1 EXX55857.1 EXX55858.1 GAN09056.1 GAN10852.1 GAN11282.1 LCOR_02596.1.t1 LCOR_03312.1.t1 LCOR_03312.1.t2 LCOR_03312.1.t3 LRAMOSA00600.mRNA1 LRAMOSA05185.mRNA1 SAL98825.1 SAM03712.1 SAM03962.1 UisaB_04707.t1 UisaB_05697.t1 UisaB_07094.t1 UisaN_03126.t…
OG0000645	CEG66986.1 CEG67217.1 CEG67218.1 CEG70752.1 CEG78847.1 CEP09778.1 CEP13754.1 Chocu_00884.t1 Chocu_02336.t1 Chocu_03222.t1 EPB88641.1 EPB89062.1 EPB90094.1 ERZ99053.1 EXX69795.1 GAN01246.1 GAN03484.1 LCOR_01330.1.t1 LCOR_07424.1.t1 LRAMOSA07001.mRNA1 LRAMOSA08239.mRNA1 LRAMOSA10114.mRNA1 SAL99133.1 SAM00236.1 SAM08461.1 UisaB_04244.t1 UisaB_08347.t1 UisaN_00978.t1 UisaN_03989.t1 jgi|Aspnid1|9957|A…
OG0000646	CEG64442.1 CEG65617.1 CEP07859.1 CEP08312.1 CEP09630.1 Chocu_04062.t1 Chocu_09916.t1 EPB81265.1 EPB86088.1 EPB92000.1 ESA17921.1 EXX70958.1 EXX79796.1 EXX79797.1 GAN01322.1 GAN04066.1 GAN06066.1 LCOR_07672.1.t1 LCOR_08824.1.t1 LRAMOSA01823.mRNA1 LRAMOSA10194.mRNA1 LRAMOSA10878.mRNA1 SAL99169.1 SAM03410.1 SAM03893.1 SAM05621.1 UisaB_00337.t1 UisaB_02351.t1 UisaN_01101.t1 UisaN_02444.t1 jgi|Aspnid1…
OG0000647	CEG69832.1 CEG69833.1 CEG72404.1 CEG77521.1 CEG81708.1 CEG82792.1 CEG82793.1 CEP17967.1 CEP18369.1 Chocu_07749.t1 Chocu_09979.t1 EPB82349.1 EPB88855.1 ESA10708.1 EXX71718.1 EXX71719.1 GAN01892.1 GAN05873.1 LCOR_04965.1.t1 LCOR_11438.1.t1 LRAMOSA00130.mRNA1 LRAMOSA01278.mRNA1 LRAMOSA07809.mRNA1 SAL99299.1 SAM00052.1 SAM04038.1 SAM08962.1 UisaB_06314.t1 UisaB_06861.t1 UisaB_08478.t1 UisaN_03756.t1 …
OG0000648	CEG65252.1 CEG70360.1 CEG70361.1 CEG70362.1 CEG84578.1 CEP14018.1 CEP14987.1 Chocu_04892.t1 Chocu_10787.t1 EPB86293.1 EPB87826.1 ESA14133.1 ESA21603.1 EXX74544.1 GAN01089.1 GAN01376.1 LCOR_02415.1.t1 LCOR_03149.1.t1 LCOR_07718.1.t1 LCOR_08731.1.t1 LRAMOSA03953.mRNA1 LRAMOSA06283.mRNA1 LRAMOSA06674.mRNA1 LRAMOSA07540.mRNA1 SAL99321.1 SAM01712.1 SAM04264.1 SAM07256.1 UisaB_02067.t1 UisaB_02993.t1 U…
OG0000649	CEG67371.1 CEG67372.1 CEG72880.1 CEG73937.1 CEG78791.1 CEG81496.1 CEP16123.1 CEP17656.1 Chocu_02106.t1 Chocu_03266.t1 Chocu_07599.t1 EPB85648.1 EPB87803.1 EPB89139.1 ERZ99152.1 EXX76808.1 GAN01026.1 GAN05362.1 GAN07396.1 LCOR_00112.1.t1 LCOR_01764.1.t1 LRAMOSA01101.mRNA1 LRAMOSA07282.mRNA1 SAL99626.1 SAM02188.1 SAM02577.1 SAM02887.1 SAM09068.1 UisaB_00501.t1 UisaB_07331.t1 UisaN_00577.t1 UisaN_06…
OG0000650	CEG72793.1 CEG73856.1 CEP07541.1 CEP18865.1 Chocu_05870.t1 Chocu_07381.t1 EPB83223.1 EPB92860.1 ESA01439.1 ESA16335.1 EXX57525.1 EXX65554.1 GAN05244.1 GAN05245.1 GAN08351.1 LCOR_02180.1.t1 LCOR_07281.1.t1 LCOR_08488.1.t1 LCOR_09536.1.t1 LRAMOSA00026.mRNA1 LRAMOSA05573.mRNA1 LRAMOSA08628.mRNA1 LRAMOSA10020.mRNA1 SAL99694.1 SAM04334.1 SAM08130.1 UisaB_00527.t1 UisaB_00764.t1 UisaB_04520.t1 UisaN_02…
OG0000651	CEG65295.1 CEG68812.1 CEG69971.1 CEG74692.1 CEG81489.1 CEP09919.1 CEP11960.1 CEP15738.1 Chocu_02849.t1 Chocu_08527.t1 EPB83257.1 EPB91468.1 EPB93072.1 GAN03554.1 GAN04505.1 GAN09423.1 LCOR_02406.1.t1 LCOR_03372.1.t1 LCOR_04340.1.t1 LRAMOSA00548.mRNA1 LRAMOSA00986.mRNA1 LRAMOSA03945.mRNA1 LRAMOSA09761.mRNA1 SAM00740.1 SAM01755.1 SAM03162.1 SAM06395.1 UisaB_00463.t1 UisaB_07700.t1 UisaN_00613.t1 Ui…
OG0000652	CEG69820.1 CEG79253.1 CEG84931.1 CEP08649.1 CEP13329.1 CEP19791.1 Chocu_04872.t1 Chocu_06304.t1 Chocu_06510.t1 EPB81555.1 EPB90003.1 EPB90671.1 ESA06879.1 ESA09536.1 EXX77712.1 EXX77713.1 GAN00647.1 GAN05611.1 GAN07535.1 LCOR_00955.1.t1 LCOR_04114.1.t1 LCOR_10001.1.t1 LRAMOSA02603.mRNA1 LRAMOSA09150.mRNA1 LRAMOSA09635.mRNA1 SAM01564.1 SAM06230.1 UisaB_02323.t1 UisaB_02324.t1 UisaB_06877.t1 UisaN_…
OG0000653	CEG70190.1 CEG70191.1 CEG80726.1 CEP09561.1 CEP19982.1 Chocu_01063.t1 Chocu_07070.t1 EPB84647.1 EPB85291.1 ERZ94919.1 ESA05842.1 ESA08777.1 ESA08778.1 ESA14804.1 EXX56233.1 EXX56892.1 EXX57464.1 EXX69773.1 EXX76804.1 EXX77570.1 GAN07259.1 GAN07710.1 LCOR_09138.1.t1 LCOR_09138.1.t2 LCOR_09138.1.t3 LCOR_09538.1.t1 LCOR_11022.1.t1 LRAMOSA02301.mRNA1 LRAMOSA03386.mRNA1 LRAMOSA08062.mRNA1 SAM01569.1 S…
OG0000654	CEG63276.1 CEG64140.1 CEG80229.1 CEG82044.1 CEP12629.1 CEP13836.1 CEP15234.1 Chocu_01169.t1 Chocu_04944.t1 Chocu_06106.t1 EPB85660.1 EPB90718.1 EPB91451.1 ESA19865.1 EXX51479.1 GAN04634.1 GAN07382.1 GAN08767.1 LCOR_00488.1.t1 LCOR_09978.1.t1 LCOR_10794.1.t1 LRAMOSA00707.mRNA1 LRAMOSA02218.mRNA1 LRAMOSA03021.mRNA1 LRAMOSA08684.mRNA1 LRAMOSA11406.mRNA1 SAM02576.1 SAM04683.1 SAM08782.1 SAM09646.1 Ui…
OG0000655	CEG68417.1 CEG74270.1 CEG74271.1 CEG81213.1 CEP12984.1 CEP17636.1 Chocu_01755.t1 Chocu_06082.t1 EPB85432.1 EPB92122.1 ERZ96308.1 ESA06503.1 ESA08236.1 ESA10601.1 EXX68845.1 EXX79752.1 GAN01126.1 GAN06947.1 LCOR_06963.1.t1 LRAMOSA03774.mRNA1 LRAMOSA03775.mRNA1 LRAMOSA09267.mRNA1 SAM04394.1 UisaB_00566.t1 UisaB_07671.t1 UisaN_01540.t1 UisaN_05449.t1 UisaN_05450.t1 UisaN_05451.t1 jgi|Aspnid1|607|AN4…
OG0000656	CEG70384.1 CEG70385.1 CEG71453.1 CEG75824.1 CEG75825.1 CEG75826.1 CEG78651.1 CEG84387.1 CEP18195.1 CEP19086.1 CEP19380.1 CEP19707.1 Chocu_02074.t1 Chocu_07621.t1 Chocu_07887.t1 EPB81461.1 EPB85277.1 EPB91700.1 ERZ98317.1 EXX50758.1 EXX50759.1 EXX50760.1 GAN02873.1 GAN04684.1 GAN05561.1 LCOR_04908.1.t1 LCOR_04910.1.t1 LRAMOSA07734.mRNA1 UisaB_05942.t1 UisaB_06414.t1 UisaN_06215.t1 UisaN_06552.t1 j…
OG0000657	CEG66181.1 CEG66353.1 CEG68853.1 CEG68854.1 CEG70879.1 CEG75880.1 CEG75928.1 CEG77951.1 CEG83612.1 CEP09504.1 CEP10681.1 CEP16579.1 CEP19935.1 Chocu_07188.t1 Chocu_07491.t1 Chocu_10599.t1 EPB83800.1 EPB85742.1 EPB89135.1 EPB92609.1 EPB92610.1 EPB92768.1 GAN06227.1 LCOR_11300.1.t1 jgi|Rhior3|10396|RO3G_00618 jgi|Rhior3|11125|RO3G_01420 jgi|Rhior3|13030|RO3G_12025 jgi|Rhior3|13147|RO3G_12155 jgi|Rh…
OG0000658	CEP10361.1 CEP14263.1 CEP15535.1 CEP16245.1 CEP17266.1 Chocu_08315.t1 Chocu_08521.t1 Chocu_10886.t1 Chocu_11535.t1 Chocu_11802.t1 ESA04184.1 ESA08572.1 ESA13635.1 ESA14914.1 ESA15413.1 ESA21471.1 ESA21472.1 ESA22877.1 EXX52740.1 EXX60179.1 EXX60848.1 EXX62319.1 EXX63153.1 EXX63154.1 EXX63376.1 EXX64371.1 EXX65226.1 EXX65724.1 EXX68060.1 EXX71247.1 GAN01705.1 GAN02544.1 GAN03329.1 GAN09167.1 GAN11…
OG0000659	CEG63218.1 CEG64609.1 CEG64678.1 CEG64679.1 CEG64680.1 CEG64681.1 CEG64682.1 CEG64722.1 CEG64816.1 CEG68023.1 CEG70515.1 CEG72520.1 CEG72764.1 CEG74241.1 CEG74742.1 CEG75413.1 CEG75714.1 CEG76215.1 CEG77495.1 CEG77496.1 CEG78223.1 CEG79570.1 CEG79602.1 CEG82143.1 CEG82144.1 CEG82183.1 CEG82623.1 CEG83484.1 CEG84108.1 CEP07542.1 EPB92863.1 GAN05241.1 LCOR_11749.1.t1 LCOR_11905.1.t1 jgi|Rhior3|4647…
OG0000660	SAL94735.1 SAL94739.1 SAL95144.1 SAL95593.1 SAL95963.1 SAL96012.1 SAL96233.1 SAL96246.1 SAL96393.1 SAL96394.1 SAL96944.1 SAL97129.1 SAL97144.1 SAL97594.1 SAL97845.1 SAL97875.1 SAL98201.1 SAL98612.1 SAL98990.1 SAL98991.1 SAL99386.1 SAL99497.1 SAL99511.1 SAM00599.1 SAM01865.1 SAM02754.1 SAM02973.1 SAM02974.1 SAM04540.1 SAM06206.1 SAM06208.1 SAM07221.1 SAM07222.1 SAM09872.1 SAM09876.1
OG0000661	CEG64477.1 CEG69588.1 CEG69593.1 CEP09740.1 CEP15381.1 CEP15459.1 Chocu_00456.t1 Chocu_04551.t1 Chocu_06592.t1 EPB81079.1 EPB84169.1 EPB85397.1 ESA10361.1 EXX61185.1 EXX61186.1 EXX61187.1 GAN03180.1 GAN07742.1 GAN10836.1 LCOR_02879.1.t1 LCOR_02879.1.t2 LCOR_09841.1.t1 LRAMOSA02023.mRNA1 LRAMOSA03228.mRNA1 LRAMOSA03613.mRNA1 SAL94768.1 SAL99183.1 SAM03643.1 SAM09690.1 UisaB_04325.t1 UisaN_02014.t1…
OG0000662	CEG65776.1 CEG66009.1 CEG80923.1 CEP09642.1 CEP15953.1 Chocu_02759.t1 Chocu_05953.t1 EPB82078.1 EPB87738.1 EPB91989.1 ESA03480.1 ESA08452.1 EXX52496.1 EXX52497.1 EXX65088.1 GAN00588.1 GAN01432.1 GAN04061.1 LCOR_03098.1.t1 LCOR_05887.1.t1 LCOR_05887.1.t2 LRAMOSA05923.mRNA1 LRAMOSA07584.mRNA1 SAL94823.1 SAL97711.1 SAL98298.1 SAM08942.1 UisaB_04616.t1 UisaB_08881.t1 UisaN_02304.t1 UisaN_08614.t1 jgi…
OG0000663	CEG63618.1 CEG69053.1 CEG70734.1 CEG79175.1 CEG84220.1 CEG84221.1 CEP07073.1 CEP12374.1 Chocu_06110.t1 Chocu_06123.t1 Chocu_08379.t1 EPB84792.1 EPB89641.1 EPB91609.1 ESA23680.1 ESA23681.1 EXX70105.1 GAN03613.1 GAN04419.1 LCOR_01335.1.t1 LCOR_04041.1.t1 LRAMOSA00588.mRNA1 LRAMOSA02692.mRNA1 LRAMOSA07005.mRNA1 LRAMOSA11171.mRNA1 SAL95043.1 SAM00059.1 SAM02331.1 UisaB_04777.t1 UisaB_08117.t1 UisaN_0…
OG0000664	CEG63039.1 CEG78075.1 CEG78722.1 CEG78723.1 CEG81789.1 CEG81790.1 CEP16527.1 CEP19216.1 Chocu_00458.t1 Chocu_02490.t1 EPB89875.1 EPB91114.1 GAN03539.1 GAN03540.1 GAN09636.1 LCOR_04934.1.t1 LCOR_04935.1.t1 LCOR_05510.1.t1 LRAMOSA02009.mRNA1 LRAMOSA02010.mRNA1 LRAMOSA03651.mRNA1 LRAMOSA07783.mRNA1 SAL95101.1 SAL97044.1 SAM00029.1 SAM01930.1 SAM05001.1 SAM06992.1 UisaB_08633.t1 UisaB_08634.t1 UisaN_…
OG0000665	CEG64462.1 CEG64463.1 CEG67979.1 CEG82762.1 CEG84210.1 CEP16063.1 CEP18606.1 Chocu_01135.t1 Chocu_02585.t1 EPB86055.1 EPB89030.1 ESA23930.1 GAN05864.1 GAN10126.1 LCOR_03116.1.t1 LCOR_03211.1.t1 LCOR_03634.1.t1 LCOR_08519.1.t1 LRAMOSA07488.mRNA1 LRAMOSA07567.mRNA1 LRAMOSA07668.mRNA1 LRAMOSA10047.mRNA1 SAL95228.1 SAM00012.1 SAM00224.1 SAM08242.1 UisaB_06686.t1 UisaB_07337.t1 UisaN_02624.t1 UisaN_06…
OG0000666	CEG70153.1 CEG72035.1 CEG72036.1 CEG72037.1 CEG72606.1 CEG82588.1 CEG84552.1 CEG84653.1 CEG84654.1 CEP07176.1 CEP08630.1 Chocu_00051.t1 Chocu_08758.t1 EPB84686.1 EPB90250.1 ESA16189.1 EXX75612.1 GAN04362.1 GAN08229.1 LCOR_07454.1.t1 LCOR_07731.1.t1 LRAMOSA06661.mRNA1 LRAMOSA10153.mRNA1 SAL95336.1 SAL95699.1 SAM01145.1 SAM07885.1 UisaB_02376.t1 UisaB_03593.t1 UisaN_01078.t1 UisaN_08948.t1 jgi|Aspn…
OG0000667	CEG63862.1 CEG68376.1 CEG69793.1 CEG76609.1 CEG78085.1 CEG80052.1 CEP07804.1 CEP13948.1 CEP15356.1 CEP16850.1 Chocu_07455.t1 Chocu_07898.t1 EPB81619.1 EPB82514.1 EPB84201.1 EPB88360.1 ESA00807.1 EXX54412.1 GAN00773.1 GAN04603.1 GAN09870.1 GAN11026.1 LCOR_07625.1.t1 LCOR_08102.1.t1 LCOR_10870.1.t1 LRAMOSA08334.mRNA1 LRAMOSA09587.mRNA1 LRAMOSA10143.mRNA1 SAL95338.1 SAL95702.1 UisaB_02164.t1 UisaN_0…
OG0000668	CEG62860.1 CEG63903.1 CEG76802.1 CEG76803.1 CEG76963.1 CEG76964.1 CEP11951.1 Chocu_03401.t1 Chocu_08058.t1 Chocu_08421.t1 EPB91128.1 EPB92636.1 GAN04954.1 GAN06757.1 LCOR_07632.1.t1 LCOR_07632.1.t2 LCOR_07632.1.t3 LCOR_08171.1.t1 LRAMOSA04277.mRNA1 LRAMOSA10157.mRNA1 SAL95551.1 SAM07645.1 UisaB_00113.t1 UisaB_06813.t1 UisaB_07315.t1 UisaN_02500.t1 UisaN_06112.t1 jgi|Aspnid1|2921|AN7243 jgi|Aspnid…
OG0000669	CEG66379.1 CEG74747.1 CEG76662.1 CEG82669.1 CEP08087.1 CEP09215.1 CEP11165.1 Chocu_05133.t1 EPB83830.1 EPB84932.1 EPB86687.1 GAN07498.1 GAN08721.1 GAN08816.1 LCOR_00177.1.t1 LCOR_02565.1.t1 LCOR_02844.1.t1 LCOR_02904.1.t1 LCOR_02904.1.t2 LCOR_09222.1.t1 LRAMOSA01038.mRNA1 LRAMOSA03271.mRNA1 LRAMOSA04658.mRNA1 LRAMOSA05239.mRNA1 LRAMOSA06087.mRNA1 SAL95560.1 SAM03019.1 SAM07323.1 UisaB_05326.t1 Ui…
OG0000670	CEG65016.1 CEG65017.1 CEG65686.1 CEP17157.1 CEP17339.1 Chocu_04138.t1 Chocu_07300.t1 Chocu_08987.t1 EPB83988.1 EPB87711.1 EPB92108.1 ERZ99188.1 ESA18433.1 EXX71693.1 GAN02534.1 GAN04903.1 GAN06154.1 LCOR_04588.1.t1 LCOR_06165.1.t1 LCOR_11509.1.t1 LRAMOSA03117.mRNA1 LRAMOSA06607.mRNA1 LRAMOSA08520.mRNA1 LRAMOSA09495.mRNA1 SAL95934.1 SAM02569.1 SAM04991.1 UisaB_08405.t1 UisaB_08987.t1 UisaN_01043.t…
OG0000671	CEG68540.1 CEG68906.1 CEG68907.1 CEP14604.1 CEP16496.1 Chocu_04469.t1 Chocu_06871.t1 Chocu_09565.t1 EPB82852.1 EPB86750.1 EPB87415.1 ERZ98248.1 EXX59241.1 EXX59242.1 GAN06249.1 GAN11755.1 LCOR_01825.1.t1 LCOR_06497.1.t1 LCOR_10065.1.t1 LRAMOSA04150.mRNA1 LRAMOSA08098.mRNA1 LRAMOSA10620.mRNA1 SAL96082.1 SAL97515.1 SAM01788.1 SAM02821.1 UisaB_06207.t1 UisaB_06536.t1 UisaN_03602.t1 UisaN_03824.t1 jg…
OG0000672	CEG65020.1 CEG66561.1 CEG73597.1 CEG73598.1 CEP15203.1 CEP17023.1 CEP20086.1 Chocu_01828.t1 Chocu_09298.t1 Chocu_10943.t1 EPB81935.1 EPB86503.1 EPB90853.1 ESA11406.1 EXX73498.1 GAN09545.1 GAN10823.1 LCOR_03392.1.t1 LCOR_03702.1.t1 LCOR_04505.1.t1 LRAMOSA00528.mRNA1 LRAMOSA06362.mRNA1 LRAMOSA07973.mRNA1 SAL96337.1 SAM09153.1 UisaB_02073.t1 UisaB_06540.t1 UisaN_01379.t1 UisaN_03605.t1 jgi|Aspnid1|7…
OG0000673	CEG74609.1 CEG74610.1 CEG79642.1 CEG79643.1 CEP16565.1 CEP19048.1 Chocu_06359.t1 Chocu_09864.t1 EPB86228.1 EPB86229.1 EPB86914.1 ESA15105.1 ESA21750.1 EXX70602.1 EXX73895.1 EXX73896.1 GAN03474.1 GAN03475.1 GAN06454.1 LCOR_01661.1.t1 LCOR_02907.1.t1 LRAMOSA03496.mRNA1 LRAMOSA06090.mRNA1 LRAMOSA08568.mRNA1 SAL96634.1 SAL96635.1 SAL98510.1 SAM09595.1 UisaB_04527.t1 UisaB_05919.t1 UisaN_02213.t1 Uisa…
OG0000674	CEG69507.1 CEG79537.1 CEG81150.1 CEP07616.1 CEP08151.1 CEP18273.1 Chocu_02065.t1 Chocu_06761.t1 EPB80929.1 EPB86968.1 EPB88490.1 ESA01226.1 ESA04524.1 EXX53643.1 EXX53644.1 EXX59163.1 GAN01353.1 GAN01354.1 GAN02730.1 GAN05760.1 LCOR_07285.1.t1 LCOR_07989.1.t1 LRAMOSA00023.mRNA1 LRAMOSA02791.mRNA1 SAL96813.1 SAM07406.1 SAM08278.1 UisaB_05094.t1 UisaB_05746.t1 UisaN_06717.t1 UisaN_08661.t1 jgi|Aspn…
OG0000675	CEG64185.1 CEG67242.1 CEG78040.1 CEP11676.1 CEP15604.1 CEP17210.1 Chocu_00762.t1 Chocu_02279.t1 Chocu_08960.t1 EPB85160.1 EPB86842.1 EPB91022.1 ESA07901.1 EXX69759.1 GAN02220.1 GAN03924.1 GAN04017.1 LCOR_01183.1.t1 LRAMOSA01260.mRNA1 LRAMOSA03768.mRNA1 LRAMOSA06901.mRNA1 SAL96821.1 SAM01817.1 SAM04216.1 SAM05454.1 UisaB_01278.t1 UisaB_08381.t1 UisaN_01014.t1 UisaN_05264.t1 jgi|Aspnid1|5761|AN1013…
OG0000676	CEG62740.1 CEG67321.1 CEP15663.1 CEP16068.1 Chocu_03704.t1 Chocu_07520.t1 EPB82616.1 EPB83854.1 EPB84134.1 ESA21583.1 EXX70210.1 EXX70211.1 EXX70212.1 EXX70213.1 GAN08406.1 GAN09791.1 GAN11597.1 LCOR_07502.1.t1 LCOR_10006.1.t1 LCOR_11385.1.t1 LRAMOSA04171.mRNA1 LRAMOSA09154.mRNA1 LRAMOSA10278.mRNA1 SAL96902.1 SAM05417.1 SAM07799.1 UisaB_01642.t1 UisaB_02904.t1 UisaN_03386.t1 UisaN_08356.t1 jgi|As…
OG0000677	CEG65247.1 CEG74474.1 CEG76653.1 CEG83405.1 CEP14044.1 CEP14592.1 Chocu_03432.t1 Chocu_03717.t1 Chocu_10956.t1 EPB82897.1 EPB88954.1 EPB91654.1 ERZ94682.1 EXX56672.1 GAN02188.1 GAN07092.1 GAN11200.1 LCOR_00493.1.t1 LRAMOSA01632.mRNA1 LRAMOSA07198.mRNA1 SAL97190.1 SAL98798.1 SAM01264.1 SAM02534.1 SAM06515.1 UisaB_02113.t1 UisaB_04110.t1 UisaB_05171.t1 UisaN_00748.t1 UisaN_01339.t1 UisaN_07526.t1 j…
OG0000678	CEG67513.1 CEG71032.1 CEG73941.1 CEP12698.1 CEP13766.1 CEP17172.1 Chocu_01709.t1 Chocu_05896.t1 Chocu_08856.t1 EPB84193.1 EPB86966.1 EPB87170.1 ESA00280.1 EXX77084.1 EXX77085.1 GAN05758.1 GAN10124.1 LCOR_02197.1.t1 LCOR_08303.1.t1 LCOR_08989.1.t1 LRAMOSA05558.mRNA1 LRAMOSA07097.mRNA1 LRAMOSA10406.mRNA1 SAL97602.1 SAM02247.1 SAM02560.1 SAM05517.1 UisaB_03208.t1 UisaB_05022.t1 UisaN_07686.t1 UisaN_…
OG0000679	CEG66766.1 CEG68759.1 CEG70931.1 CEG77309.1 CEG84836.1 CEP08511.1 CEP08832.1 CEP11392.1 Chocu_02889.t1 Chocu_03866.t1 Chocu_09474.t1 EPB81311.1 EPB89472.1 EPB89963.1 ESA06660.1 EXX62128.1 EXX62129.1 GAN06171.1 GAN08606.1 LCOR_05885.1.t1 LCOR_08296.1.t1 LCOR_11593.1.t1 LRAMOSA00328.mRNA1 LRAMOSA05925.mRNA1 LRAMOSA07089.mRNA1 SAL97715.1 SAL98286.1 SAM04637.1 UisaB_09035.t1 UisaN_05208.t1 jgi|Aspnid…
OG0000680	CEG70586.1 CEG70587.1 CEG72922.1 CEP14949.1 CEP15508.1 Chocu_03650.t1 Chocu_03802.t1 EPB85233.1 EPB90664.1 ESA09463.1 EXX69253.1 EXX69254.1 EXX69255.1 GAN00618.1 GAN07411.1 LCOR_04217.1.t1 LCOR_06999.1.t1 LCOR_12110.1.t1 LRAMOSA02520.mRNA1 LRAMOSA09296.mRNA1 SAL97897.1 SAM03977.1 SAM04198.1 UisaB_01055.t1 UisaB_02513.t1 UisaB_04034.t1 UisaB_06470.t1 UisaN_03524.t1 UisaN_03525.t1 UisaN_04789.t1 Ui…
OG0000681	CEG68867.1 CEG70705.1 CEG71911.1 CEG74734.1 CEG79720.1 CEG79977.1 CEP08112.1 CEP10148.1 CEP16378.1 Chocu_03103.t1 Chocu_04193.t1 Chocu_09854.t1 EPB86062.1 EPB92197.1 EPB92683.1 ESA05555.1 ESA14941.1 EXX51830.1 GAN01342.1 GAN06609.1 GAN11509.1 LCOR_00026.1.t1 LCOR_00154.1.t1 LRAMOSA01088.mRNA1 LRAMOSA11257.mRNA1 SAL98193.1 SAM00133.1 SAM07948.1 UisaB_04537.t1 UisaB_06817.t1 UisaN_02222.t1 UisaN_02…
OG0000682	CEG70791.1 CEG73226.1 CEG82361.1 CEG83510.1 CEP08673.1 CEP11793.1 CEP18776.1 Chocu_00530.t1 Chocu_05858.t1 EPB82928.1 EPB83793.1 EPB85151.1 ESA03650.1 ESA03651.1 EXX51088.1 GAN08416.1 GAN08474.1 GAN09349.1 LCOR_00110.1.t1 LCOR_04976.1.t1 LCOR_11647.1.t1 LRAMOSA01103.mRNA1 LRAMOSA02099.mRNA1 LRAMOSA07819.mRNA1 SAL98236.1 SAM00771.1 SAM07014.1 UisaB_05373.t1 UisaB_07243.t1 UisaN_06032.t1 UisaN_0791…
OG0000683	CEG71086.1 CEG71087.1 CEG83689.1 CEG83690.1 CEP08422.1 CEP15601.1 Chocu_00298.t1 Chocu_07444.t1 EPB91026.1 EPB92095.1 EPB92096.1 ESA00216.1 ESA01748.1 EXX71627.1 EXX78613.1 GAN01071.1 GAN01072.1 GAN03920.1 LCOR_00972.1.t1 LCOR_03171.1.t1 LCOR_07445.1.t1 LRAMOSA07520.mRNA1 LRAMOSA09611.mRNA1 LRAMOSA10134.mRNA1 SAL98539.1 SAM05947.1 UisaB_00795.t1 UisaB_06605.t1 UisaN_02759.t1 UisaN_02851.t1 jgi|As…
OG0000684	CEG65864.1 CEG65865.1 CEG65866.1 CEG65867.1 CEG65868.1 CEG69778.1 CEG77093.1 CEG77094.1 CEG77095.1 CEG85082.1 CEP14924.1 Chocu_05169.t1 Chocu_07285.t1 EPB85280.1 EPB87592.1 ESA04654.1 GAN05557.1 GAN08138.1 LCOR_04397.1.t1 LCOR_06184.1.t1 LCOR_06184.1.t2 LCOR_06184.1.t3 LRAMOSA03092.mRNA1 LRAMOSA03093.mRNA1 LRAMOSA09814.mRNA1 SAL98581.1 SAM01462.1 SAM04667.1 SAM04668.1 UisaB_01177.t1 UisaB_08969.t…
OG0000685	CEG64502.1 CEG67390.1 CEG67393.1 CEG67398.1 CEG80586.1 CEG82438.1 CEG82784.1 CEP07640.1 CEP14474.1 Chocu_06048.t1 EPB83230.1 EPB86570.1 ERZ95422.1 EXX70119.1 GAN06241.1 GAN11170.1 LCOR_04019.1.t1 LCOR_04019.1.t2 LCOR_09695.1.t1 LCOR_09701.1.t1 LRAMOSA02709.mRNA1 LRAMOSA11303.mRNA1 LRAMOSA11309.mRNA1 SAL98702.1 SAM07735.1 UisaB_00998.t1 UisaN_06340.t1 jgi|Aspnid1|1003|AN8801 jgi|Aspnid1|1805|AN426…
OG0000686	CEG71382.1 CEG71738.1 CEG75486.1 CEP08336.1 CEP10977.1 CEP13421.1 CEP16393.1 Chocu_00321.t1 Chocu_03492.t1 Chocu_05522.t1 EPB82112.1 EPB86529.1 EPB88999.1 EPB92431.1 ESA07161.1 EXX59946.1 GAN02501.1 GAN08753.1 GAN09247.1 GAN11727.1 LCOR_03935.1.t1 LCOR_06238.1.t1 LRAMOSA02259.mRNA1 LRAMOSA06182.mRNA1 SAL98918.1 SAL99328.1 SAM06295.1 UisaB_05091.t1 UisaB_05840.t1 UisaN_06619.t1 UisaN_08664.t1 jgi|…
OG0000687	CEG68917.1 CEG68918.1 CEG68919.1 CEG68920.1 CEG68921.1 CEG68922.1 CEG69156.1 CEG80865.1 CEG80866.1 CEP10053.1 CEP19479.1 Chocu_07309.t1 Chocu_09412.t1 EPB86866.1 EPB90311.1 ERZ97049.1 ESA18303.1 EXX58797.1 EXX63156.1 GAN05005.1 GAN08900.1 LCOR_07905.1.t1 LCOR_07905.1.t2 LRAMOSA02732.mRNA1 LRAMOSA09898.mRNA1 SAL99157.1 SAM04922.1 SAM06163.1 UisaB_04060.t1 UisaB_05510.t1 UisaN_02934.t1 UisaN_03496.…
OG0000688	CEG67749.1 CEG81297.1 CEP13666.1 CEP14948.1 CEP18420.1 Chocu_00320.t1 Chocu_02590.t1 EPB85234.1 EPB88198.1 EPB91515.1 ERZ98174.1 EXX69026.1 GAN00617.1 GAN06011.1 GAN10343.1 GAN11751.1 LCOR_01989.1.t1 LCOR_05732.1.t1 LCOR_08068.1.t1 LRAMOSA03018.mRNA1 LRAMOSA05829.mRNA1 LRAMOSA08300.mRNA1 SAL99400.1 SAM04661.1 SAM04761.1 SAM06507.1 UisaB_07870.t1 UisaB_08069.t1 UisaN_00086.t1 UisaN_04915.t1 jgi|As…
OG0000689	CEP08604.1 CEP11856.1 Chocu_00670.t1 EPB82409.1 EPB87215.1 EPB87909.1 ESA05896.1 ESA10218.1 ESA20500.1 EXX75722.1 EXX75728.1 EXX75729.1 EXX76495.1 EXX76496.1 GAN00865.1 GAN02021.1 GAN10964.1 LCOR_08363.1.t1 LCOR_08364.1.t1 LCOR_08364.1.t2 LRAMOSA00734.mRNA1 LRAMOSA00735.mRNA1 LRAMOSA01501.mRNA1 SAM01375.1 SAM08256.1 SAM08257.1 SAM08654.1 UisaB_03567.t1 UisaB_04457.t1 UisaB_04458.t1 UisaB_07828.t1…
OG0000690	CEG65030.1 CEG72278.1 CEG81071.1 CEP08136.1 CEP16177.1 CEP19894.1 Chocu_08452.t1 Chocu_09868.t1 EPB86056.1 EPB86103.1 EPB87461.1 ERZ94766.1 ERZ94767.1 ESA01057.1 EXX53307.1 EXX57481.1 GAN01316.1 GAN09310.1 GAN09692.1 LCOR_03159.1.t1 LCOR_06642.1.t1 LRAMOSA02468.mRNA1 LRAMOSA07531.mRNA1 SAM01606.1 SAM04444.1 SAM05086.1 SAM06397.1 UisaB_02139.t1 UisaB_04089.t1 UisaN_01311.t1 UisaN_03465.t1 jgi|Aspn…
OG0000691	CEG73912.1 CEG73913.1 CEP10034.1 CEP11799.1 Chocu_06416.t1 Chocu_09068.t1 EPB83801.1 EPB92153.1 ESA03458.1 ESA14156.1 ESA20089.1 EXX51700.1 EXX51701.1 EXX63324.1 EXX63325.1 EXX65285.1 GAN09342.1 GAN10819.1 LCOR_00851.1.t1 LCOR_04489.1.t1 LCOR_04492.1.t1 LCOR_04492.1.t2 LRAMOSA01971.mRNA1 LRAMOSA06374.mRNA1 LRAMOSA06375.mRNA1 SAM02054.1 SAM03559.1 SAM04924.1 UisaB_01426.t1 UisaB_02967.t1 UisaN_004…
OG0000692	CEG75100.1 CEG75101.1 CEG75124.1 CEG75125.1 CEG75126.1 CEG83486.1 CEG83487.1 CEG83488.1 CEG83489.1 CEP18236.1 Chocu_02109.t1 Chocu_07115.t1 EPB91807.1 ESA04488.1 ESA04489.1 ESA11157.1 ESA13220.1 EXX51404.1 EXX75713.1 GAN08035.1 LCOR_02556.1.t1 LCOR_02557.1.t1 LCOR_04220.1.t1 LRAMOSA02517.mRNA1 LRAMOSA05247.mRNA1 LRAMOSA05248.mRNA1 SAM03378.1 UisaB_01399.t1 UisaB_06570.t1 UisaN_00481.t1 UisaN_0279…
OG0000693	CEG67178.1 CEG67924.1 CEG68275.1 CEP10226.1 CEP18377.1 CEP18656.1 Chocu_01425.t1 Chocu_02380.t1 Chocu_06404.t1 EPB81165.1 EPB86574.1 ERZ95860.1 EXX51889.1 EXX51890.1 GAN01168.1 GAN01528.1 GAN03332.1 LCOR_00183.1.t1 LCOR_03292.1.t1 LCOR_03292.1.t2 LRAMOSA01044.mRNA1 LRAMOSA07411.mRNA1 LRAMOSA08931.mRNA1 SAM03433.1 SAM05694.1 SAM05887.1 SAM05943.1 UisaB_03711.t1 UisaB_08890.t1 UisaN_06979.t1 jgi|As…
OG0000694	CEG71952.1 CEG73300.1 CEG81161.1 CEG81800.1 CEP16151.1 CEP19426.1 Chocu_06296.t1 EPB87989.1 EPB89603.1 ERZ95944.1 ERZ96151.1 ERZ99441.1 ESA02962.1 ESA06166.1 ESA07960.1 ESA11880.1 EXX65798.1 EXX65799.1 EXX65800.1 EXX66811.1 EXX66812.1 EXX66813.1 EXX66814.1 EXX71895.1 EXX71896.1 EXX74239.1 GAN02546.1 LCOR_03328.1.t1 LRAMOSA00583.mRNA1 SAM05418.1 UisaB_01679.t1 UisaN_03343.t1 jgi|Rhior3|16263|RO3G_…
OG0000695	CEG67055.1 CEG72253.1 CEG73425.1 CEG73426.1 CEG73427.1 CEG77411.1 CEP09413.1 CEP15908.1 CEP17235.1 Chocu_00644.t1 Chocu_08284.t1 Chocu_08760.t1 EPB82415.1 EPB87391.1 EPB90697.1 ERZ99686.1 EXX55633.1 GAN05935.1 GAN07422.1 GAN08882.1 LCOR_04868.1.t1 LCOR_04868.1.t2 LCOR_11114.1.t1 LRAMOSA04512.mRNA1 LRAMOSA10806.mRNA1 SAM05731.1 SAM06485.1 SAM06586.1 UisaB_00933.t1 UisaB_05407.t1 UisaN_09435.t1 jgi…
OG0000696	CEG63882.1 CEG67312.1 CEG72784.1 CEG72785.1 CEG78101.1 CEG81385.1 CEP07500.1 CEP14332.1 CEP19634.1 Chocu_02397.t1 Chocu_03537.t1 Chocu_08778.t1 EPB88255.1 EPB88599.1 EPB90150.1 ESA03415.1 ESA19798.1 EXX77548.1 GAN02719.1 GAN06326.1 GAN07684.1 LCOR_09834.1.t1 LRAMOSA03620.mRNA1 LRAMOSA07765.mRNA1 SAM06891.1 SAM09367.1 SAM09406.1 UisaB_01714.t1 UisaN_03306.t1 jgi|Aspnid1|1471|AN8041 jgi|Aspnid1|837…
OG0000697	CEG69542.1 CEG70813.1 CEG70814.1 CEG70815.1 CEG72484.1 CEG76004.1 CEG81581.1 CEG82232.1 CEP13546.1 CEP16946.1 CEP17495.1 Chocu_00809.t1 Chocu_00810.t1 Chocu_02090.t1 Chocu_02969.t1 EPB81429.1 EPB86142.1 EPB88549.1 GAN04579.1 GAN05260.1 GAN11318.1 LCOR_02656.1.t1 LCOR_05429.1.t1 LCOR_09342.1.t1 LRAMOSA02919.mRNA1 LRAMOSA04940.mRNA1 LRAMOSA05369.mRNA1 SAM09606.1 SAM09667.1 UisaB_06442.t1 UisaN_0618…
OG0000698	CEG70635.1 CEG83240.1 CEP16744.1 Chocu_09303.t1 EPB89449.1 GAN08277.1 UisaB_02432.t1 UisaB_07011.t1 UisaB_07042.t1 UisaN_07053.t1 UisaN_07085.t1 jgi|Aspnid1|10278|AN5608 jgi|Aspnid1|10596|AN5321 jgi|Aspnid1|1370|AN7947 jgi|Aspnid1|1371|AN7948 jgi|Aspnid1|1939|AN4155 jgi|Aspnid1|2737|AN7407 jgi|Aspnid1|2955|AN10908 jgi|Aspnid1|3138|AN7046 jgi|Aspnid1|3344|AN7521 jgi|Aspnid1|3845|AN6383 jgi|Aspnid1…
OG0000699	CEG67465.1 CEG69938.1 CEG69942.1 CEG70596.1 CEG74983.1 CEG76376.1 CEG80183.1 CEG80184.1 CEG81375.1 CEG83151.1 CEG83744.1 Chocu_00832.t1 Chocu_01571.t1 Chocu_01618.t1 Chocu_01681.t1 Chocu_08570.t1 Chocu_08610.t1 Chocu_09132.t1 Chocu_09133.t1 Chocu_09431.t1 Chocu_09521.t1 Chocu_09522.t1 Chocu_09660.t1 Chocu_09664.t1 Chocu_09665.t1 Chocu_10063.t1 Chocu_10314.t1 Chocu_10351.t1 Chocu_10352.t1 Chocu_10…
OG0000700	CEG64769.1 CEG65213.1 CEG65277.1 CEG65278.1 CEG65308.1 CEG66021.1 CEG66022.1 CEG67897.1 CEG69066.1 CEG69293.1 CEG71444.1 CEG72478.1 CEG74703.1 CEG75815.1 CEG81724.1 CEG82149.1 CEP19297.1 Chocu_02798.t1 Chocu_04583.t1 Chocu_06719.t1 Chocu_09872.t1 Chocu_10293.t1 EPB83308.1 LCOR_02453.1.t1 LCOR_05233.1.t1 LCOR_10566.1.t1 jgi|Rhior3|11079|RO3G_01372 jgi|Rhior3|16996|RO3G_09077 jgi|Rhior3|17026|RO3G_…
OG0000701	ERZ94627.1 ERZ94629.1 ERZ94653.1 ERZ96061.1 ERZ97340.1 ESA00182.1 ESA00192.1 ESA00378.1 ESA00390.1 ESA00407.1 ESA00464.1 ESA00891.1 ESA02444.1 ESA02803.1 ESA04777.1 ESA05347.1 ESA09206.1 ESA10862.1 ESA13325.1 ESA14607.1 ESA15001.1 ESA18376.1 ESA20087.1 ESA20986.1 ESA21410.1 ESA21424.1 ESA23031.1 EXX50154.1 EXX58202.1 EXX62345.1 EXX63784.1 EXX63955.1 EXX64441.1 EXX64482.1 EXX65229.1
OG0000702	ERZ96058.1 ERZ98800.1 ERZ99631.1 ESA01531.1 ESA10500.1 ESA17427.1 ESA19952.1 EXX52952.1 EXX53550.1 EXX54279.1 EXX57448.1 EXX57955.1 EXX58330.1 EXX59882.1 EXX60000.1 EXX61712.1 EXX61817.1 EXX62297.1 EXX62796.1 EXX63118.1 EXX63791.1 EXX65336.1 EXX65556.1 EXX65557.1 EXX66700.1 EXX68096.1 EXX68665.1 EXX68666.1 EXX69028.1 EXX71884.1 EXX72314.1 EXX77545.1 EXX77813.1 EXX79017.1 EXX79707.1
OG0000703	CEG64098.1 CEG64367.1 CEG73082.1 CEP10328.1 CEP19068.1 Chocu_00999.t1 Chocu_03143.t1 Chocu_08937.t1 EPB81792.1 EPB86323.1 EPB91694.1 ERZ95005.1 EXX68579.1 GAN01579.1 GAN08114.1 GAN08667.1 LCOR_03150.1.t1 LCOR_09344.1.t1 LRAMOSA00247.mRNA1 LRAMOSA02917.mRNA1 LRAMOSA07539.mRNA1 SAL94771.1 SAL97589.1 SAM01726.1 SAM04705.1 SAM06385.1 SAM08062.1 UisaB_07299.t1 UisaB_07997.t1 UisaN_00821.t1 UisaN_06096…
OG0000704	CEG63445.1 CEG67344.1 CEG79036.1 CEG79037.1 CEG79038.1 CEG82563.1 CEP13778.1 Chocu_00695.t1 Chocu_08681.t1 EPB81860.1 EPB83417.1 ERZ98632.1 ESA11215.1 ESA12972.1 EXX51375.1 EXX62370.1 EXX70993.1 GAN05464.1 GAN10637.1 LCOR_07838.1.t1 LCOR_07838.1.t2 LCOR_10741.1.t1 LRAMOSA01214.mRNA1 LRAMOSA06539.mRNA1 SAL94986.1 SAM00015.1 SAM05051.1 UisaB_05061.t1 UisaB_09000.t1 UisaN_05174.t1 UisaN_07639.t1 jgi…
OG0000705	CEG64162.1 CEG78024.1 CEG85138.1 CEP11672.1 CEP12644.1 Chocu_02020.t1 Chocu_09096.t1 EPB87639.1 EPB88912.1 ESA04866.1 EXX75585.1 GAN01763.1 GAN10752.1 LCOR_03330.1.t1 LCOR_04238.1.t1 LCOR_10862.1.t1 LRAMOSA00581.mRNA1 LRAMOSA02502.mRNA1 LRAMOSA09594.mRNA1 SAL95037.1 SAL96077.1 SAM01566.1 SAM08741.1 UisaB_01372.t1 UisaB_02951.t1 UisaB_03632.t1 UisaN_05108.t1 UisaN_07566.t1 UisaN_08404.t1 jgi|Aspni…
OG0000706	CEG68926.1 CEG71784.1 CEG79967.1 CEG84514.1 CEP08972.1 CEP15157.1 Chocu_01432.t1 EPB86751.1 EPB91487.1 ERZ94547.1 ESA06019.1 ESA10243.1 ESA18301.1 EXX53008.1 EXX56274.1 EXX58801.1 EXX69514.1 GAN04371.1 GAN09438.1 LCOR_04040.1.t1 LCOR_05205.1.t1 LCOR_09668.1.t1 LRAMOSA01399.mRNA1 LRAMOSA02694.mRNA1 LRAMOSA11332.mRNA1 SAL95044.1 SAM01467.1 SAM09101.1 UisaB_04779.t1 UisaB_06637.t1 UisaN_02725.t1 Uis…
OG0000707	CEG66283.1 CEG66284.1 CEG66285.1 CEG68303.1 CEG80356.1 CEG81164.1 CEG81165.1 CEP06994.1 CEP15772.1 Chocu_03370.t1 Chocu_06199.t1 EPB83038.1 EPB83909.1 ESA08139.1 ESA08140.1 ESA19582.1 EXX65732.1 GAN04490.1 GAN08442.1 LCOR_01336.1.t1 LCOR_04338.1.t1 LCOR_08019.1.t1 LRAMOSA07006.mRNA1 LRAMOSA09530.mRNA1 LRAMOSA09763.mRNA1 SAL95108.1 SAM01741.1 SAM09607.1 UisaB_03023.t1 UisaB_06744.t1 UisaN_01983.t1…
OG0000708	CEG70310.1 CEG70311.1 CEG70312.1 CEG73078.1 CEG73079.1 CEG73080.1 CEG73081.1 CEG77820.1 CEP07401.1 CEP07960.1 CEP15796.1 Chocu_00996.t1 EPB83731.1 EPB85190.1 EPB92603.1 ESA14786.1 GAN04608.1 GAN09207.1 GAN10095.1 LCOR_06541.1.t1 LCOR_06922.1.t1 LRAMOSA01563.mRNA1 LRAMOSA10686.mRNA1 SAL95558.1 SAL99761.1 SAM08989.1 UisaB_01896.t1 UisaB_07999.t1 UisaN_00820.t1 UisaN_03706.t1 jgi|Aspnid1|1927|AN4166…
OG0000709	CEG79127.1 CEP08467.1 CEP08613.1 CEP08715.1 CEP09016.1 CEP10617.1 CEP11269.1 CEP12012.1 CEP12013.1 CEP12414.1 CEP12796.1 CEP12807.1 CEP13209.1 CEP13876.1 CEP14204.1 CEP14544.1 CEP15286.1 CEP16166.1 CEP16233.1 CEP16316.1 CEP17737.1 EPB86221.1 EPB86543.1 EPB88917.1 EPB91371.1 EXX79652.1 LRAMOSA02569.mRNA1 SAL95631.1 SAL96232.1 SAL98559.1 SAM04664.1 jgi|Rhior3|10268|RO3G_00486 jgi|Rhior3|16098|RO3G_…
OG0000710	CEG67663.1 CEG70478.1 CEG77747.1 CEG78870.1 CEG78871.1 CEG80944.1 CEP07013.1 CEP07584.1 Chocu_00806.t1 Chocu_07477.t1 Chocu_11977.t1 EPB81064.1 EPB85099.1 EPB92290.1 ESA13707.1 EXX61062.1 GAN01675.1 GAN08806.1 LCOR_00718.1.t1 LCOR_03285.1.t1 LCOR_08718.1.t1 LRAMOSA01838.mRNA1 LRAMOSA07418.mRNA1 LRAMOSA07691.mRNA1 SAL95703.1 SAL96817.1 SAM03237.1 UisaB_07555.t1 UisaB_07800.t1 UisaN_00005.t1 UisaN_…
OG0000711	CEG62858.1 CEG73310.1 CEG81807.1 CEP11633.1 CEP14628.1 Chocu_06094.t1 Chocu_08311.t1 EPB89307.1 EPB89415.1 EPB89888.1 EPB90637.1 ESA19810.1 EXX75945.1 EXX75946.1 EXX75947.1 EXX75948.1 GAN03373.1 GAN04183.1 GAN08960.1 GAN11166.1 LCOR_06578.1.t1 LRAMOSA00871.mRNA1 LRAMOSA01598.mRNA1 LRAMOSA05720.mRNA1 SAL95770.1 SAM05968.1 UisaB_01753.t1 UisaB_08658.t1 UisaN_03264.t1 jgi|Aspnid1|6177|AN0570 jgi|Rhi…
OG0000712	CEG70780.1 CEG70781.1 CEG70782.1 CEG84030.1 CEG84031.1 CEG84032.1 CEP07572.1 CEP07656.1 CEP15671.1 Chocu_08230.t1 EPB82778.1 EPB84899.1 EPB91145.1 ERZ98835.1 ESA02568.1 ESA14814.1 GAN07143.1 GAN08788.1 GAN09785.1 LCOR_02331.1.t1 LCOR_07414.1.t1 LCOR_07971.1.t1 LCOR_07971.1.t2 LRAMOSA02774.mRNA1 LRAMOSA03888.mRNA1 LRAMOSA10105.mRNA1 SAL95824.1 SAL99953.1 SAM08599.1 UisaB_06282.t1 UisaB_06867.t1 Ui…
OG0000713	CEG68535.1 CEG73217.1 CEG76348.1 CEG82368.1 CEP10645.1 CEP16507.1 CEP17130.1 Chocu_06222.t1 Chocu_09862.t1 EPB89644.1 EPB89865.1 EPB93003.1 ESA01324.1 EXX68246.1 EXX68247.1 GAN01568.1 GAN03045.1 GAN10294.1 LCOR_07032.1.t1 LCOR_10897.1.t1 LRAMOSA05290.mRNA1 LRAMOSA09331.mRNA1 SAL95857.1 SAL96203.1 SAM00972.1 SAM07901.1 SAM07959.1 UisaB_06094.t1 UisaB_06993.t1 UisaN_03148.t1 jgi|Aspnid1|10420|AN106…
OG0000714	CEG66298.1 CEG70504.1 CEG70505.1 CEP15839.1 CEP17342.1 Chocu_08341.t1 Chocu_08537.t1 Chocu_11244.t1 EPB85628.1 EPB87030.1 EPB91476.1 EXX51925.1 EXX51926.1 GAN02431.1 GAN09035.1 GAN09426.1 LCOR_00745.1.t1 LCOR_12181.1.t1 LRAMOSA01869.mRNA1 LRAMOSA05072.mRNA1 LRAMOSA10755.mRNA1 SAL95863.1 SAL97046.1 SAM05003.1 SAM06408.1 UisaB_00502.t1 UisaB_04464.t1 UisaN_00575.t1 UisaN_02144.t1 jgi|Aspnid1|8680|A…
OG0000715	CEG63820.1 CEG66130.1 CEP15545.1 CEP16973.1 Chocu_05196.t1 Chocu_06353.t1 EPB81441.1 EPB87490.1 ESA11803.1 EXX70698.1 EXX70699.1 GAN09111.1 GAN09174.1 LCOR_01958.1.t1 LCOR_03240.1.t1 LCOR_05560.1.t1 LCOR_10699.1.t1 LRAMOSA03567.mRNA1 LRAMOSA04091.mRNA1 LRAMOSA04624.mRNA1 LRAMOSA07459.mRNA1 SAL96079.1 SAL96673.1 SAM00755.1 SAM03988.1 UisaB_04234.t1 UisaB_07468.t1 UisaN_05541.t1 UisaN_07287.t1 jgi|…
OG0000716	CEG69000.1 CEG75764.1 CEP15150.1 Chocu_07219.t1 EPB86744.1 ESA05211.1 ESA05273.1 ESA10449.1 ESA10723.1 ESA11303.1 ESA14563.1 ESA18480.1 EXX56579.1 EXX56584.1 EXX57290.1 EXX66310.1 EXX70317.1 EXX70327.1 EXX70328.1 EXX70614.1 EXX71555.1 EXX71557.1 GAN08635.1 LCOR_00374.1.t1 LRAMOSA00887.mRNA1 SAL96270.1 SAL99128.1 SAL99129.1 SAM02592.1 UisaB_07301.t1 UisaN_06098.t1 jgi|Aspnid1|8662|AN10407 jgi|Rhio…
OG0000717	CEG65622.1 CEG68435.1 CEG69384.1 CEG77152.1 CEG79566.1 CEG80723.1 CEP16323.1 CEP17442.1 CEP19367.1 Chocu_00468.t1 Chocu_06967.t1 Chocu_07360.t1 EPB82755.1 EPB84655.1 EPB85738.1 ESA21717.1 EXX68489.1 GAN06304.1 GAN07267.1 GAN11334.1 LCOR_08734.1.t1 LRAMOSA07375.mRNA1 LRAMOSA08949.mRNA1 LRAMOSA09475.mRNA1 SAL96682.1 SAM03305.1 SAM09201.1 UisaB_04768.t1 UisaB_07982.t1 UisaN_00861.t1 jgi|Aspnid1|2466…
OG0000718	CEG65811.1 CEG65812.1 CEG65813.1 CEG72244.1 CEG72245.1 CEG78323.1 CEP07709.1 CEP19414.1 Chocu_00517.t1 Chocu_04413.t1 EPB83281.1 EPB89174.1 ESA09853.1 GAN06000.1 GAN06049.1 LCOR_06490.1.t1 LCOR_10847.1.t1 LRAMOSA03200.mRNA1 LRAMOSA04143.mRNA1 LRAMOSA09686.mRNA1 SAL97218.1 SAL99982.1 SAM00351.1 SAM07830.1 UisaB_03940.t1 UisaB_07038.t1 UisaN_00230.t1 UisaN_07080.t1 jgi|Aspnid1|9924|AN5126 jgi|Rhior…
OG0000719	CEG67750.1 CEG75174.1 CEP11563.1 CEP15440.1 CEP18412.1 Chocu_00170.t1 Chocu_02589.t1 Chocu_02704.t1 EPB87599.1 EPB88203.1 EPB92997.1 ERZ97793.1 ERZ99586.1 EXX68252.1 EXX75785.1 GAN01564.1 GAN09957.1 LCOR_00051.1.t1 LCOR_05730.1.t1 LCOR_08082.1.t1 LRAMOSA01156.mRNA1 LRAMOSA03017.mRNA1 LRAMOSA08315.mRNA1 SAL97294.1 SAL98841.1 SAM02235.1 SAM05450.1 SAM05545.1 UisaB_05233.t1 UisaN_00691.t1 jgi|Aspnid…
OG0000720	CEG63325.1 CEG65214.1 CEG75198.1 CEG81721.1 CEP09035.1 CEP15806.1 CEP17296.1 Chocu_01334.t1 Chocu_05450.t1 Chocu_06704.t1 EPB82259.1 EPB88413.1 EPB89079.1 GAN05139.1 GAN06216.1 GAN09955.1 LCOR_04095.1.t1 LCOR_08001.1.t1 LRAMOSA02621.mRNA1 LRAMOSA02803.mRNA1 LRAMOSA08913.mRNA1 LRAMOSA10698.mRNA1 SAL98107.1 SAM01110.1 SAM01508.1 SAM04728.1 UisaB_01869.t1 UisaN_03680.t1 jgi|Rhior3|1070|RO3G_15938 jg…
OG0000721	CEG63981.1 CEG71827.1 CEG74310.1 CEP07280.1 CEP13185.1 CEP14356.1 Chocu_05507.t1 Chocu_06308.t1 Chocu_08894.t1 EPB86633.1 EPB86776.1 EPB92273.1 ERZ98388.1 EXX69887.1 EXX69888.1 EXX69889.1 GAN01545.1 GAN03946.1 GAN10876.1 LCOR_08399.1.t1 LRAMOSA00762.mRNA1 LRAMOSA02152.mRNA1 SAL98117.1 SAM06053.1 UisaB_03195.t1 UisaB_03196.t1 UisaB_08611.t1 UisaN_01819.t1 UisaN_07954.t1 jgi|Aspnid1|10199|AN5677 jg…
OG0000722	CEG73117.1 CEG73118.1 CEG73942.1 CEG76883.1 CEG80103.1 CEG80104.1 CEP09881.1 CEP09988.1 CEP13767.1 Chocu_01711.t1 Chocu_05894.t1 EPB84195.1 EPB88722.1 EPB90040.1 GAN00764.1 GAN03238.1 GAN09783.1 LCOR_01468.1.t1 LCOR_08990.1.t1 LRAMOSA00250.mRNA1 LRAMOSA00251.mRNA1 LRAMOSA09949.mRNA1 LRAMOSA10407.mRNA1 SAL98121.1 SAM05514.1 SAM07421.1 SAM07422.1 UisaB_03210.t1 UisaB_03630.t1 UisaN_05106.t1 UisaN_0…
OG0000723	CEG64506.1 CEG64507.1 CEG64508.1 CEG64509.1 CEG82660.1 CEP14059.1 CEP14060.1 EPB86299.1 EPB86300.1 ESA06014.1 ESA10818.1 EXX57663.1 EXX75654.1 EXX75655.1 EXX75656.1 GAN07900.1 GAN07901.1 LCOR_01209.1.t1 LCOR_10515.1.t1 LCOR_10516.1.t1 LRAMOSA06880.mRNA1 LRAMOSA09651.mRNA1 LRAMOSA09652.mRNA1 SAL98197.1 SAM09386.1 UisaB_06085.t1 UisaB_06086.t1 UisaN_07461.t1 UisaN_07462.t1 jgi|Aspnid1|8956|AN3163 j…
OG0000724	CEG68604.1 CEG72700.1 CEG77881.1 CEG81715.1 CEP09440.1 CEP18118.1 Chocu_03989.t1 Chocu_09826.t1 EPB81531.1 EPB81684.1 EPB83824.1 EPB89981.1 ESA17715.1 EXX78129.1 EXX78130.1 GAN03729.1 GAN08725.1 GAN09684.1 LCOR_03125.1.t1 LCOR_03125.1.t2 LCOR_05279.1.t1 LCOR_10318.1.t1 LRAMOSA01461.mRNA1 LRAMOSA02839.mRNA1 LRAMOSA07557.mRNA1 SAL98238.1 SAM02383.1 SAM09120.1 UisaB_00649.t1 UisaB_07522.t1 UisaN_053…
OG0000725	CEG71470.1 CEG73027.1 CEG77372.1 CEG78553.1 CEP08933.1 CEP19207.1 Chocu_03587.t1 Chocu_10144.t1 EPB81899.1 EPB82242.1 ESA03279.1 EXX74439.1 GAN04025.1 GAN10307.1 LCOR_03680.1.t1 LCOR_03754.1.t1 LCOR_05811.1.t1 LRAMOSA05885.mRNA1 LRAMOSA07927.mRNA1 LRAMOSA07989.mRNA1 SAL98441.1 SAL98443.1 SAL99622.1 SAM07659.1 UisaB_04793.t1 UisaB_07330.t1 UisaN_04023.t1 UisaN_06134.t1 jgi|Aspnid1|2757|AN7387 jgi|…
OG0000726	CEG64856.1 CEG64857.1 CEG64858.1 CEG73550.1 CEG73551.1 CEG82066.1 CEG82067.1 CEP07195.1 CEP12083.1 Chocu_06133.t1 Chocu_06495.t1 Chocu_06496.t1 EPB82419.1 EPB85016.1 ESA24287.1 EXX61942.1 EXX61943.1 EXX61944.1 GAN04130.1 GAN11394.1 LCOR_02673.1.t1 LCOR_02917.1.t1 LCOR_02917.1.t2 LRAMOSA04923.mRNA1 LRAMOSA06100.mRNA1 SAL98635.1 SAM03444.1 SAM05670.1 UisaB_08491.t1 UisaN_05082.t1 jgi|Aspnid1|165|AN…
OG0000727	CEG63824.1 CEG63825.1 CEG66236.1 CEG67325.1 CEG80435.1 CEG82198.1 CEG85068.1 CEP17221.1 CEP18221.1 Chocu_04216.t1 Chocu_07521.t1 EPB81027.1 EPB84116.1 EPB86521.1 ESA18889.1 EXX59388.1 GAN03683.1 GAN04003.1 GAN07623.1 LCOR_03243.1.t1 LCOR_08121.1.t1 LRAMOSA07060.mRNA1 LRAMOSA07456.mRNA1 LRAMOSA09825.mRNA1 SAL98755.1 SAM04033.1 UisaB_01735.t1 UisaB_04567.t1 UisaN_02255.t1 UisaN_03281.t1 jgi|Aspnid1…
OG0000728	CEG66808.1 CEG71775.1 CEG71776.1 CEG73936.1 CEP08304.1 CEP15450.1 Chocu_02871.t1 Chocu_02982.t1 Chocu_09579.t1 EPB84154.1 EPB85864.1 EPB89211.1 ESA01259.1 EXX68324.1 GAN02327.1 GAN05711.1 GAN06701.1 LCOR_08670.1.t1 LCOR_08670.1.t2 LCOR_10088.1.t1 LRAMOSA08453.mRNA1 LRAMOSA09926.mRNA1 LRAMOSA11355.mRNA1 SAL99247.1 SAM02189.1 SAM02888.1 UisaB_01512.t1 UisaB_03506.t1 UisaN_00359.t1 UisaN_04655.t1 jg…
OG0000729	CEG65377.1 CEG81524.1 CEP09500.1 CEP11736.1 CEP16054.1 Chocu_00264.t1 Chocu_03407.t1 Chocu_03898.t1 EPB83880.1 EPB87127.1 EPB88748.1 ERZ94892.1 EXX71965.1 GAN02354.1 GAN05856.1 GAN09810.1 LCOR_01993.1.t1 LCOR_04001.1.t1 LCOR_08799.1.t1 LRAMOSA05826.mRNA1 LRAMOSA08871.mRNA1 LRAMOSA09129.mRNA1 LRAMOSA09922.mRNA1 SAL99659.1 SAM03194.1 SAM04339.1 UisaB_03951.t1 UisaB_07400.t1 UisaN_00241.t1 jgi|Aspni…
OG0000730	CEG70373.1 CEG70378.1 CEG72584.1 CEG78645.1 CEG79308.1 CEG82301.1 CEP10007.1 CEP12634.1 CEP17887.1 Chocu_03920.t1 Chocu_07825.t1 Chocu_11186.t1 EPB82429.1 EPB82433.1 EPB85617.1 EPB90713.1 GAN02422.1 GAN08378.1 GAN08772.1 LCOR_02645.1.t1 LCOR_02648.1.t1 LCOR_09290.1.t1 LRAMOSA04964.mRNA1 LRAMOSA04966.mRNA1 LRAMOSA09191.mRNA1 SAL99725.1 SAM04346.1 SAM09276.1 UisaB_01317.t1 UisaB_05520.t1 UisaN_0294…
OG0000731	CEG65561.1 CEG74050.1 CEG77237.1 CEG83021.1 CEP15359.1 CEP17910.1 CEP18632.1 Chocu_04318.t1 Chocu_09108.t1 EPB83425.1 EPB91194.1 EPB92646.1 ESA10051.1 EXX76897.1 GAN02242.1 GAN05524.1 GAN10845.1 LCOR_01070.1.t1 LCOR_07396.1.t1 LCOR_07764.1.t1 LRAMOSA06761.mRNA1 LRAMOSA09132.mRNA1 LRAMOSA11440.mRNA1 SAL99809.1 SAM02600.1 UisaB_02745.t1 UisaB_08330.t1 UisaB_08512.t1 UisaN_00962.t1 UisaN_05060.t1 Ui…
OG0000732	CEG70387.1 CEG71442.1 CEG75812.1 CEG75813.1 CEG78656.1 CEP11118.1 CEP13377.1 Chocu_05671.t1 Chocu_07885.t1 EPB81459.1 EPB86016.1 EPB89118.1 ESA01002.1 ESA11858.1 ESA12224.1 ESA18534.1 EXX50204.1 EXX72892.1 EXX76270.1 GAN02875.1 GAN07842.1 GAN10879.1 LCOR_07594.1.t1 LRAMOSA04592.mRNA1 LRAMOSA06015.mRNA1 SAM00125.1 SAM04566.1 UisaB_03230.t1 UisaB_07749.t1 UisaN_04382.t1 UisaN_09211.t1 jgi|Aspnid1|1…
OG0000733	CEG66558.1 CEG70317.1 CEG74434.1 CEG74435.1 CEG77825.1 CEG77826.1 CEP19783.1 CEP19834.1 Chocu_07221.t1 Chocu_10054.t1 Chocu_11785.t1 EPB84303.1 EPB92822.1 ESA17676.1 EXX54763.1 GAN02620.1 GAN07119.1 LCOR_02014.1.t1 LCOR_07956.1.t1 LCOR_08762.1.t1 LRAMOSA02764.mRNA1 LRAMOSA05809.mRNA1 LRAMOSA08904.mRNA1 SAM00194.1 SAM00764.1 UisaB_01750.t1 UisaB_05500.t1 UisaN_02924.t1 UisaN_03266.t1 jgi|Aspnid1|5…
OG0000734	CEG71350.1 CEG73253.1 CEG79429.1 CEG79430.1 CEG80845.1 CEG84867.1 CEP08325.1 CEP12208.1 Chocu_00789.t1 Chocu_01935.t1 Chocu_08280.t1 EPB90329.1 EPB91247.1 EPB91928.1 ESA05722.1 GAN03444.1 GAN05105.1 GAN09012.1 LCOR_05751.1.t1 LRAMOSA03033.mRNA1 LRAMOSA10722.mRNA1 SAM00499.1 SAM03370.1 SAM04685.1 SAM05729.1 SAM08781.1 UisaB_05078.t1 UisaB_05247.t1 UisaN_00675.t1 UisaN_08677.t1 jgi|Rhior3|15148|RO3…
OG0000735	CEG67902.1 CEG72940.1 CEG83493.1 CEG83494.1 CEP16221.1 CEP17125.1 Chocu_03800.t1 Chocu_09357.t1 EPB90403.1 EPB92738.1 ESA10190.1 EXX63363.1 EXX63364.1 EXX63365.1 EXX63366.1 GAN00683.1 GAN10633.1 LCOR_04528.1.t1 LCOR_04528.1.t2 LCOR_08636.1.t1 LCOR_11706.1.t1 LRAMOSA06333.mRNA1 LRAMOSA10713.mRNA1 LRAMOSA11469.mRNA1 SAM00961.1 SAM03119.1 SAM07949.1 UisaB_02534.t1 UisaN_08495.t1 jgi|Aspnid1|925|AN88…
OG0000736	CEG62730.1 CEG73388.1 CEG73723.1 CEG78311.1 CEG79495.1 CEG80497.1 CEP07448.1 CEP08606.1 CEP08843.1 CEP14776.1 Chocu_08995.t1 Chocu_11077.t1 EPB81065.1 EPB83191.1 EPB84870.1 EPB89322.1 ERZ97317.1 GAN01146.1 GAN03362.1 GAN08805.1 GAN11698.1 LCOR_08410.1.t1 LCOR_08683.1.t1 LRAMOSA00772.mRNA1 LRAMOSA08038.mRNA1 SAM01307.1 UisaB_02238.t1 UisaB_02888.t1 UisaN_01213.t1 UisaN_04350.t1 jgi|Aspnid1|10184|A…
OG0000737	CEG79249.1 CEG79250.1 CEG83337.1 CEG83338.1 CEP08651.1 Chocu_00706.t1 EPB81554.1 ESA01293.1 ESA02641.1 EXX67991.1 EXX67992.1 EXX79576.1 GAN00646.1 LCOR_00316.1.t1 LCOR_09081.1.t1 LCOR_09082.1.t1 LCOR_10580.1.t1 LCOR_10588.1.t1 LCOR_10604.1.t1 LRAMOSA00913.mRNA1 LRAMOSA00918.mRNA1 LRAMOSA05460.mRNA1 LRAMOSA05461.mRNA1 LRAMOSA05483.mRNA1 LRAMOSA06590.mRNA1 LRAMOSA06710.mRNA1 LRAMOSA10210.mRNA1 SAM0…
OG0000738	CEG69173.1 CEG70289.1 CEG81290.1 CEG81291.1 CEP15437.1 CEP16935.1 Chocu_04508.t1 Chocu_07470.t1 EPB82182.1 EPB88342.1 ESA21231.1 EXX71253.1 EXX71254.1 EXX71255.1 GAN00592.1 GAN09189.1 LCOR_04336.1.t1 LCOR_04336.1.t2 LCOR_04733.1.t1 LCOR_04733.1.t2 LCOR_08016.1.t1 LRAMOSA04390.mRNA1 LRAMOSA09527.mRNA1 LRAMOSA09766.mRNA1 SAM01967.1 SAM02552.1 SAM03519.1 SAM07226.1 UisaB_04919.t1 UisaN_04146.t1 jgi|…
OG0000739	CEG63890.1 CEG63891.1 CEG70875.1 CEP08947.1 CEP12045.1 Chocu_08471.t1 Chocu_09780.t1 EPB84556.1 EPB93037.1 ERZ95751.1 EXX60183.1 EXX60184.1 EXX60185.1 GAN08861.1 GAN10031.1 GAN10916.1 LCOR_03403.1.t1 LCOR_04241.1.t1 LCOR_09588.1.t1 LRAMOSA00517.mRNA1 LRAMOSA01292.mRNA1 LRAMOSA02499.mRNA1 SAM02168.1 SAM03526.1 SAM08120.1 UisaB_05715.t1 UisaB_05716.t1 UisaB_05718.t1 UisaN_06043.t1 jgi|Aspnid1|685|A…
OG0000740	CEG73955.1 CEG74134.1 CEG80118.1 CEG81429.1 CEG81430.1 CEP17276.1 Chocu_04691.t1 Chocu_07939.t1 EPB86703.1 EPB87818.1 ERZ97278.1 ERZ99389.1 ESA05552.1 ESA10458.1 EXX51574.1 EXX51818.1 EXX68432.1 EXX68433.1 GAN01039.1 GAN11050.1 LCOR_01111.1.t1 LCOR_08759.1.t1 LRAMOSA06973.mRNA1 LRAMOSA08907.mRNA1 SAM02434.1 SAM09472.1 UisaB_04049.t1 UisaB_05319.t1 UisaN_03507.t1 UisaN_05775.t1 jgi|Aspnid1|124|AN4…
OG0000741	CEG63250.1 CEG63251.1 CEG69023.1 CEG69271.1 CEG75740.1 CEG83626.1 CEG83627.1 CEP12663.1 CEP17354.1 CEP18259.1 Chocu_06924.t1 Chocu_10101.t1 EPB88814.1 EPB88976.1 EPB89637.1 GAN03050.1 GAN06628.1 GAN11123.1 GAN11712.1 LCOR_02132.1.t1 LCOR_05059.1.t1 LRAMOSA00272.mRNA1 LRAMOSA05648.mRNA1 LRAMOSA10739.mRNA1 SAM02663.1 SAM05524.1 SAM08708.1 UisaB_08090.t1 UisaN_04936.t1 jgi|Rhior3|12194|RO3G_10334 jg…
OG0000742	CEG68765.1 CEG68766.1 CEG74654.1 CEG74655.1 CEG75169.1 CEG75170.1 CEG75171.1 CEG75172.1 CEG81533.1 CEG81534.1 CEP16719.1 Chocu_04441.t1 Chocu_07092.t1 EPB90456.1 EPB90457.1 ESA06742.1 EXX63717.1 EXX63718.1 EXX63719.1 GAN06521.1 LCOR_00020.1.t1 LCOR_09341.1.t1 LRAMOSA02920.mRNA1 LRAMOSA11262.mRNA1 SAM02692.1 SAM07801.1 UisaB_04452.t1 UisaB_06944.t1 UisaN_02131.t1 UisaN_08291.t1 UisaN_08292.t1 jgi|…
OG0000743	CEG64645.1 CEG70507.1 CEG70508.1 CEG76741.1 CEG80659.1 CEP08046.1 CEP10680.1 CEP18848.1 Chocu_04831.t1 Chocu_07729.t1 Chocu_07953.t1 Chocu_09630.t1 EPB82682.1 EPB84297.1 EPB84822.1 EPB86665.1 ESA14199.1 EXX79298.1 GAN07114.1 LCOR_03061.1.t1 LCOR_04612.1.t1 LCOR_10281.1.t1 LCOR_10792.1.t1 LRAMOSA06624.mRNA1 LRAMOSA10086.mRNA1 SAM02696.1 SAM08148.1 SAM09403.1 UisaB_00030.t1 UisaN_00041.t1 UisaN_067…
OG0000744	CEG72360.1 CEG73832.1 CEG73833.1 CEG75873.1 CEP08699.1 CEP16887.1 Chocu_04040.t1 Chocu_04209.t1 EPB82057.1 EPB88958.1 ERZ97173.1 ESA03408.1 ESA18843.1 EXX58215.1 EXX58517.1 EXX58518.1 EXX58519.1 EXX67189.1 GAN00960.1 GAN09675.1 LCOR_01444.1.t1 LCOR_04323.1.t1 LRAMOSA09776.mRNA1 LRAMOSA09972.mRNA1 SAM02757.1 SAM04670.1 UisaB_07096.t1 UisaB_08966.t1 UisaN_05132.t1 UisaN_07136.t1 jgi|Aspnid1|5913|AN…
OG0000745	CEG64402.1 CEG64967.1 CEG71071.1 CEG71072.1 CEG71074.1 CEG71075.1 CEG71080.1 CEG75249.1 CEG75250.1 CEG75255.1 CEG78991.1 CEG84052.1 CEP09420.1 Chocu_00374.t1 Chocu_04124.t1 Chocu_04789.t1 Chocu_04791.t1 Chocu_05317.t1 Chocu_11947.t1 EPB81773.1 EPB87383.1 GAN04566.1 GAN05926.1 LCOR_01126.1.t1 LRAMOSA06956.mRNA1 SAM03023.1 UisaB_05436.t1 UisaB_05437.t1 UisaN_08024.t1 UisaN_08025.t1 UisaN_08026.t1 j…
OG0000746	CEG67990.1 CEG72270.1 CEG75168.1 CEG78970.1 CEG81062.1 CEG81063.1 CEG81535.1 CEP10817.1 CEP13238.1 Chocu_01479.t1 Chocu_02031.t1 EPB87690.1 EPB90473.1 EPB93021.1 ESA03939.1 ESA10176.1 EXX76478.1 GAN04887.1 GAN08875.1 LCOR_07443.1.t1 LRAMOSA02279.mRNA1 LRAMOSA10132.mRNA1 SAM03795.1 SAM08795.1 UisaB_03726.t1 UisaB_03828.t1 UisaN_03439.t1 UisaN_06994.t1 UisaN_06995.t1 jgi|Aspnid1|10295|AN5595 jgi|Rh…
OG0000747	CEG62737.1 CEG63500.1 CEG68566.1 CEG76323.1 CEP07664.1 CEP10870.1 CEP16273.1 Chocu_10212.t1 Chocu_11069.t1 EPB81811.1 EPB84288.1 EPB90940.1 ESA21350.1 EXX66468.1 GAN06032.1 GAN07104.1 LCOR_02187.1.t1 LCOR_05182.1.t1 LCOR_11288.1.t1 LRAMOSA01378.mRNA1 LRAMOSA04992.mRNA1 LRAMOSA05566.mRNA1 SAM04251.1 SAM08065.1 SAM08207.1 UisaB_05710.t1 UisaB_07773.t1 UisaN_03139.t1 UisaN_04404.t1 jgi|Aspnid1|1858|…
OG0000748	CEG63534.1 CEG67020.1 CEG84153.1 CEP15027.1 CEP16884.1 CEP19435.1 Chocu_06551.t1 Chocu_07999.t1 EPB83102.1 EPB87983.1 EPB90402.1 ESA01550.1 EXX71370.1 EXX71371.1 GAN00957.1 GAN02552.1 GAN02906.1 LCOR_03012.1.t1 LCOR_11380.1.t1 LRAMOSA02149.mRNA1 LRAMOSA03485.mRNA1 LRAMOSA10272.mRNA1 SAM05198.1 SAM08012.1 SAM09626.1 UisaB_06150.t1 UisaB_07305.t1 UisaN_00505.t1 UisaN_06102.t1 jgi|Aspnid1|7200|AN154…
OG0000749	CEP19368.1 Chocu_04759.t1 EPB85737.1 ERZ96572.1 ESA04462.1 ESA04575.1 ESA07754.1 ESA10659.1 ESA12159.1 ESA12604.1 ESA15189.1 ESA18906.1 ESA21987.1 ESA21994.1 ESA21995.1 ESA21996.1 ESA21998.1 ESA22004.1 ESA23740.1 EXX50177.1 EXX51695.1 EXX51705.1 EXX52283.1 EXX55831.1 EXX56444.1 EXX60443.1 EXX67526.1 EXX73313.1 GAN05756.1 LCOR_02404.1.t1 LCOR_05659.1.t1 LRAMOSA02866.mRNA1 LRAMOSA03943.mRNA1 SAM093…
OG0000750	Chocu_01504.t1 Chocu_02863.t1 Chocu_03230.t1 Chocu_05211.t1 Chocu_05344.t1 Chocu_05491.t1 Chocu_06519.t1 Chocu_07733.t1 Chocu_08385.t1 Chocu_09075.t1 Chocu_09153.t1 Chocu_09237.t1 Chocu_09499.t1 Chocu_09715.t1 Chocu_09744.t1 Chocu_09800.t1 Chocu_10115.t1 Chocu_10382.t1 Chocu_10675.t1 Chocu_10678.t1 Chocu_10718.t1 Chocu_10732.t1 Chocu_10733.t1 Chocu_10868.t1 Chocu_10897.t1 Chocu_10984.t1 Chocu_111…
OG0000751	CEG77014.1 CEG81113.1 CEP07268.1 CEP08556.1 CEP09020.1 CEP09144.1 CEP09576.1 CEP12190.1 CEP12277.1 CEP16268.1 Chocu_10151.t1 Chocu_10693.t1 Chocu_11268.t1 Chocu_11870.t1 EPB83318.1 EPB87063.1 EPB90448.1 GAN02111.1 GAN11744.1 jgi|Rhior3|10097|RO3G_00301 jgi|Rhior3|1280|RO3G_17231 jgi|Rhior3|14097|RO3G_05943 jgi|Rhior3|14911|RO3G_17147 jgi|Rhior3|15444|RO3G_15246 jgi|Rhior3|2019|RO3G_09918 jgi|Rhio…
OG0000752	EPB92487.1 ERZ95065.1 ERZ96950.1 ERZ97222.1 ESA01092.1 ESA01116.1 ESA01123.1 ESA01869.1 ESA07143.1 ESA09862.1 ESA14770.1 ESA15679.1 ESA17397.1 ESA21189.1 ESA22583.1 ESA23038.1 EXX53374.1 EXX53376.1 EXX54831.1 EXX55205.1 EXX55254.1 EXX55255.1 EXX56685.1 EXX56777.1 EXX59587.1 EXX64301.1 EXX66101.1 EXX66971.1 EXX68335.1 EXX69179.1 EXX72372.1 EXX72373.1 EXX74167.1 EXX77230.1
OG0000753	CEG63071.1 CEG68772.1 CEP17223.1 Chocu_01985.t1 Chocu_02093.t1 Chocu_03074.t1 EPB85716.1 EPB90287.1 ESA04961.1 ESA06409.1 EXX52569.1 EXX69095.1 EXX69096.1 EXX69097.1 EXX69098.1 EXX69099.1 EXX69100.1 EXX69101.1 GAN03258.1 GAN04147.1 LCOR_00785.1.t1 LCOR_05004.1.t1 LRAMOSA00321.mRNA1 LRAMOSA01907.mRNA1 LRAMOSA10839.mRNA1 SAL94825.1 SAL97908.1 SAM01993.1 SAM03128.1 SAM03313.1 SAM08823.1 jgi|Aspnid1|…
OG0000754	CEG64930.1 CEG67547.1 CEG74755.1 CEG82394.1 CEP08386.1 CEP12443.1 Chocu_01565.t1 Chocu_04559.t1 Chocu_10187.t1 EPB83305.1 EPB89297.1 EPB89907.1 ERZ98605.1 EXX75243.1 GAN03071.1 GAN08077.1 GAN10253.1 LCOR_01757.1.t1 LCOR_05459.1.t1 LRAMOSA05338.mRNA1 LRAMOSA07277.mRNA1 SAL94872.1 SAM04293.1 SAM06346.1 UisaB_08099.t1 UisaB_08498.t1 UisaN_04946.t1 UisaN_05074.t1 jgi|Aspnid1|5802|AN0918 jgi|Rhior3|15…
OG0000755	CEG63758.1 CEG65425.1 CEG67880.1 CEG80150.1 CEG84976.1 CEP09127.1 CEP10070.1 Chocu_05817.t1 Chocu_06208.t1 EPB82904.1 EPB85250.1 ERZ95391.1 ESA18553.1 EXX71108.1 EXX75505.1 GAN00637.1 GAN09320.1 LCOR_02385.1.t1 LCOR_06307.1.t1 LCOR_06628.1.t1 LCOR_11112.1.t1 LRAMOSA02480.mRNA1 LRAMOSA03929.mRNA1 LRAMOSA06242.mRNA1 LRAMOSA08052.mRNA1 LRAMOSA10804.mRNA1 SAL95547.1 SAM03531.1 UisaB_01081.t1 UisaN_05…
OG0000756	CEG71720.1 CEG75114.1 CEG81978.1 CEP18225.1 CEP19489.1 Chocu_07874.t1 Chocu_10772.t1 EPB91818.1 EPB92688.1 EPB92689.1 ESA20131.1 EXX69834.1 GAN07619.1 GAN10440.1 LCOR_01588.1.t1 LCOR_01749.1.t1 LCOR_06350.1.t1 LRAMOSA07269.mRNA1 LRAMOSA08754.mRNA1 LRAMOSA11446.mRNA1 SAL95612.1 SAL96033.1 SAM01587.1 SAM04545.1 SAM04548.1 SAM08624.1 UisaB_02761.t1 UisaN_08527.t1 jgi|Aspnid1|7815|AN2101 jgi|Rhior3|1…
OG0000757	CEG74470.1 CEG74577.1 CEG74578.1 CEG76648.1 CEG81743.1 CEG81744.1 CEP13047.1 CEP17529.1 Chocu_00196.t1 Chocu_08139.t1 EPB92353.1 EPB92968.1 ESA02256.1 EXX64804.1 EXX64805.1 GAN03755.1 GAN09723.1 LCOR_01746.1.t1 LCOR_02343.1.t1 LCOR_02343.1.t2 LRAMOSA03899.mRNA1 LRAMOSA07265.mRNA1 SAL95639.1 SAM07207.1 SAM07858.1 UisaB_00318.t1 UisaB_04394.t1 UisaN_02074.t1 UisaN_02464.t1 jgi|Aspnid1|4671|AN6618 j…
OG0000758	CEG68462.1 CEG71645.1 CEG71650.1 CEG82472.1 CEG84020.1 CEG84368.1 CEG84369.1 CEP18376.1 Chocu_02381.t1 Chocu_07413.t1 EPB85420.1 EPB85944.1 EPB85962.1 ESA05290.1 ESA06207.1 ESA14136.1 GAN01153.1 GAN01170.1 LCOR_00920.1.t1 LRAMOSA02079.mRNA1 LRAMOSA11209.mRNA1 SAL95697.1 SAL98780.1 SAM01301.1 SAM04126.1 UisaB_04288.t1 UisaB_07384.t1 UisaN_03942.t1 UisaN_03943.t1 UisaN_05628.t1 jgi|Aspnid1|4807|AN6…
OG0000759	CEG65544.1 CEG68070.1 CEG77223.1 CEP15639.1 CEP16449.1 CEP17769.1 Chocu_02919.t1 Chocu_04668.t1 Chocu_11259.t1 EPB83380.1 EPB87717.1 EPB92449.1 ESA03117.1 ESA11816.1 EXX56722.1 EXX57485.1 EXX57486.1 GAN06496.1 GAN06653.1 GAN06899.1 LCOR_01048.1.t1 LCOR_06110.1.t1 LCOR_07880.1.t1 LRAMOSA03177.mRNA1 LRAMOSA06583.mRNA1 LRAMOSA06742.mRNA1 SAL95801.1 SAM06287.1 UisaB_04023.t1 UisaN_09351.t1 jgi|Aspnid…
OG0000760	CEG64861.1 CEG64862.1 CEG64863.1 CEG69855.1 CEG79209.1 CEG84546.1 CEG84547.1 CEG84548.1 CEG84549.1 CEG84550.1 CEP10630.1 CEP10736.1 Chocu_00684.t1 Chocu_06754.t1 EPB82293.1 EPB87025.1 ESA10713.1 EXX79504.1 GAN08393.1 GAN09040.1 LCOR_00401.1.t1 LCOR_00737.1.t1 LRAMOSA00836.mRNA1 LRAMOSA01861.mRNA1 SAL95860.1 SAM01802.1 SAM05380.1 UisaB_04657.t1 UisaN_09026.t1 jgi|Aspnid1|9036|AN3092 jgi|Rhior3|103…
OG0000761	CEG63638.1 CEG74784.1 CEG76706.1 CEG78532.1 CEG84144.1 CEP12595.1 CEP20127.1 Chocu_01596.t1 Chocu_08870.t1 EPB83535.1 EPB84543.1 ESA14869.1 GAN04740.1 GAN09473.1 LCOR_03736.1.t1 LCOR_05778.1.t1 LCOR_07022.1.t1 LRAMOSA03058.mRNA1 LRAMOSA07943.mRNA1 LRAMOSA09322.mRNA1 SAL95881.1 SAL97920.1 SAM03088.1 SAM04181.1 UisaB_03700.t1 UisaB_08851.t1 UisaN_08582.t1 UisaN_09104.t1 jgi|Aspnid1|7639|AN1940 jgi|…
OG0000762	CEG69775.1 CEG69776.1 CEG71308.1 CEG71309.1 CEG71310.1 CEG71311.1 CEG77799.1 CEP07943.1 CEP14916.1 Chocu_04223.t1 Chocu_05167.t1 EPB87590.1 EPB93093.1 ERZ96474.1 EXX59083.1 EXX59084.1 EXX59085.1 EXX59086.1 GAN03563.1 GAN08135.1 LCOR_00208.1.t1 LCOR_06728.1.t1 LRAMOSA00963.mRNA1 LRAMOSA02375.mRNA1 SAL95903.1 SAL96629.1 SAL97799.1 UisaB_00647.t1 UisaN_05366.t1 jgi|Aspnid1|7427|AN1745 jgi|Rhior3|145…
OG0000763	CEG63566.1 CEG63567.1 CEG66819.1 CEG80213.1 CEP08407.1 CEP14792.1 Chocu_08164.t1 Chocu_10237.t1 EPB85511.1 EPB86158.1 EPB90184.1 ESA01635.1 EXX52426.1 GAN02743.1 GAN03081.1 GAN09385.1 LCOR_00187.1.t1 LCOR_03124.1.t1 LCOR_07410.1.t1 LRAMOSA01048.mRNA1 LRAMOSA07558.mRNA1 LRAMOSA09338.mRNA1 SAL96086.1 SAL97529.1 SAL99267.1 SAM07466.1 UisaB_01370.t1 UisaB_06407.t1 UisaN_06221.t1 UisaN_07564.t1 jgi|As…
OG0000764	CEG63363.1 CEG69524.1 CEG76019.1 CEP13842.1 CEP16518.1 Chocu_02291.t1 Chocu_02546.t1 EPB85677.1 EPB89868.1 ESA02336.1 EXX65317.1 EXX77563.1 EXX77564.1 GAN03852.1 GAN10292.1 LCOR_04995.1.t1 LCOR_08293.1.t1 LCOR_11165.1.t1 LRAMOSA07086.mRNA1 LRAMOSA07850.mRNA1 LRAMOSA08490.mRNA1 LRAMOSA11156.mRNA1 SAL96509.1 SAL97532.1 SAM02216.1 UisaB_02805.t1 UisaB_07091.t1 UisaN_07131.t1 UisaN_07241.t1 jgi|Aspni…
OG0000765	CEG73243.1 CEG75506.1 CEG75507.1 CEG83183.1 CEP11068.1 CEP13295.1 Chocu_04484.t1 Chocu_05828.t1 EPB84316.1 EPB88207.1 EPB89355.1 ERZ95296.1 ERZ97045.1 EXX75400.1 EXX79098.1 GAN01963.1 GAN09961.1 LCOR_00116.1.t1 LCOR_06528.1.t1 LCOR_10336.1.t1 LRAMOSA01056.mRNA1 LRAMOSA01533.mRNA1 LRAMOSA10549.mRNA1 SAL96526.1 SAM03092.1 SAM03907.1 UisaB_01767.t1 UisaB_05849.t1 UisaN_03245.t1 UisaN_06611.t1 jgi|As…
OG0000766	CEG65841.1 CEG68730.1 CEP10422.1 CEP13300.1 CEP17599.1 Chocu_04056.t1 Chocu_10557.t1 EPB81409.1 EPB84142.1 EPB85931.1 ERZ97554.1 EXX79702.1 GAN05278.1 GAN06712.1 GAN08412.1 LCOR_00105.1.t1 LCOR_03481.1.t1 LCOR_04880.1.t1 LRAMOSA00452.mRNA1 LRAMOSA01107.mRNA1 LRAMOSA07699.mRNA1 SAL96561.1 SAM03695.1 SAM07238.1 UisaB_02051.t1 UisaB_02410.t1 UisaN_01402.t1 UisaN_04884.t1 jgi|Aspnid1|9158|AN2980 jgi|…
OG0000767	CEG64725.1 CEG70771.1 CEG71890.1 CEG74272.1 CEP07796.1 CEP07800.1 CEP10765.1 Chocu_04045.t1 Chocu_04326.t1 Chocu_09168.t1 EPB81610.1 EPB82688.1 EPB88307.1 EPB91253.1 GAN01469.1 GAN01470.1 GAN08430.1 LCOR_02158.1.t1 LCOR_02462.1.t1 LRAMOSA00879.mRNA1 LRAMOSA04014.mRNA1 LRAMOSA05611.mRNA1 SAL97021.1 SAL99481.1 UisaB_04608.t1 UisaN_02296.t1 jgi|Aspnid1|4526|AN6487 jgi|Aspnid1|7233|AN1573 jgi|Rhior3|…
OG0000768	CEG68475.1 CEG69619.1 CEG83846.1 CEP11564.1 CEP14873.1 Chocu_05962.t1 Chocu_09592.t1 EPB82738.1 EPB92998.1 ESA00983.1 EXX59712.1 EXX59713.1 GAN01565.1 GAN07907.1 LCOR_03423.1.t1 LCOR_05360.1.t1 LCOR_05396.1.t1 LCOR_06564.1.t1 LRAMOSA00501.mRNA1 LRAMOSA01586.mRNA1 LRAMOSA05401.mRNA1 LRAMOSA05433.mRNA1 SAL97090.1 SAM09430.1 UisaB_05361.t1 UisaB_08992.t1 UisaN_05161.t1 UisaN_07873.t1 jgi|Aspnid1|605…
OG0000769	CEG68781.1 CEG68782.1 CEG72068.1 CEG72069.1 CEG74668.1 CEG74669.1 CEG82222.1 CEG82223.1 CEP17300.1 CEP18823.1 Chocu_08264.t1 Chocu_08462.t1 Chocu_09607.t1 EPB84550.1 EPB89731.1 ESA15854.1 GAN03648.1 GAN10569.1 LCOR_00432.1.t1 LCOR_06173.1.t1 LRAMOSA00806.mRNA1 LRAMOSA03108.mRNA1 SAL97360.1 SAL98499.1 SAL98514.1 UisaB_00068.t1 UisaB_01833.t1 UisaN_00537.t1 UisaN_06800.t1 jgi|Aspnid1|7102|AN1462 jg…
OG0000770	CEG63101.1 CEG73982.1 CEG81570.1 CEG82521.1 CEP11937.1 CEP14061.1 CEP15497.1 Chocu_00188.t1 Chocu_08443.t1 Chocu_08884.t1 Chocu_10641.t1 EPB83116.1 EPB86301.1 EPB90654.1 EPB93070.1 GAN03556.1 GAN07902.1 GAN10140.1 LCOR_01232.1.t1 LCOR_02731.1.t1 LCOR_02764.1.t1 LRAMOSA04840.mRNA1 LRAMOSA04872.mRNA1 LRAMOSA06858.mRNA1 SAL97459.1 SAM02615.1 SAM02616.1 UisaB_08736.t1 UisaN_01688.t1 jgi|Aspnid1|5648|…
OG0000771	CEG63746.1 CEG63747.1 CEG65794.1 CEG79454.1 CEP07735.1 CEP12947.1 Chocu_01719.t1 Chocu_04271.t1 Chocu_09823.t1 EPB85869.1 EPB87206.1 EPB88069.1 EPB92893.1 ESA06472.1 EXX57770.1 EXX57771.1 GAN03117.1 GAN09624.1 GAN10806.1 LCOR_07605.1.t1 LCOR_10811.1.t1 LRAMOSA02342.mRNA1 LRAMOSA04602.mRNA1 SAL97481.1 SAL99845.1 SAM07079.1 UisaB_05449.t1 UisaN_08040.t1 UisaN_09404.t1 jgi|Rhior3|10564|RO3G_00798 jg…
OG0000772	CEG70616.1 CEP18201.1 CEP19277.1 CEP19767.1 Chocu_09359.t1 EPB83599.1 EPB88590.1 EPB92560.1 ERZ98555.1 ESA17516.1 EXX50866.1 EXX59197.1 GAN05223.1 GAN11106.1 GAN11216.1 LCOR_01853.1.t1 LCOR_02107.1.t1 LCOR_08369.1.t1 LRAMOSA00740.mRNA1 LRAMOSA05668.mRNA1 LRAMOSA08121.mRNA1 SAL97489.1 SAM06097.1 SAM06157.1 SAM08803.1 UisaB_01039.t1 UisaB_08514.t1 UisaN_05059.t1 UisaN_05663.t1 jgi|Aspnid1|1839|AN42…
OG0000773	CEG64201.1 CEG70407.1 CEG78674.1 CEP12701.1 Chocu_01710.t1 Chocu_04803.t1 EPB83063.1 EPB84194.1 EPB87171.1 EPB88723.1 GAN02510.1 GAN03497.1 GAN10125.1 LCOR_00266.1.t1 LCOR_01469.1.t1 LCOR_08740.1.t1 LRAMOSA01014.mRNA1 LRAMOSA07769.mRNA1 LRAMOSA09948.mRNA1 SAL98120.1 SAM02561.1 SAM04737.1 SAM07423.1 UisaB_02190.t1 UisaB_03209.t1 UisaB_05024.t1 UisaN_01261.t1 UisaN_07687.t1 UisaN_07944.t1 jgi|Rhior…
OG0000774	CEG62961.1 CEG73908.1 CEG79689.1 CEG79690.1 CEP09750.1 CEP12772.1 CEP16842.1 Chocu_01627.t1 Chocu_09148.t1 EPB82524.1 EPB90334.1 EPB91748.1 GAN01618.1 GAN04594.1 GAN09503.1 LCOR_06509.1.t1 LCOR_06509.1.t2 LRAMOSA01550.mRNA1 LRAMOSA03505.mRNA1 SAL98329.1 SAL99600.1 SAM00522.1 SAM07782.1 SAM09295.1 UisaB_01721.t1 UisaB_06554.t1 UisaN_02809.t1 UisaN_03299.t1 jgi|Aspnid1|3911|AN10807 jgi|Rhior3|12474…
OG0000775	CEG68969.1 CEG71481.1 CEG81196.1 CEP14908.1 CEP17799.1 Chocu_07631.t1 Chocu_08523.t1 EPB85112.1 EPB88381.1 EPB92139.1 ESA21000.1 ESA23401.1 EXX51517.1 EXX58639.1 EXX58640.1 GAN02296.1 GAN06942.1 GAN09240.1 LCOR_07234.1.t1 LCOR_08420.1.t1 LRAMOSA00055.mRNA1 LRAMOSA00781.mRNA1 SAL98488.1 SAM03388.1 SAM04597.1 UisaB_01044.t1 UisaB_07353.t1 UisaN_05668.t1 UisaN_06156.t1 jgi|Aspnid1|2549|AN3622 jgi|Rh…
OG0000776	CEG73456.1 CEG73766.1 CEG83010.1 CEP17744.1 CEP18206.1 Chocu_04255.t1 Chocu_06237.t1 Chocu_11757.t1 EPB81371.1 EPB82864.1 EPB85731.1 ERZ98773.1 ESA21343.1 EXX73745.1 EXX75423.1 GAN05748.1 GAN07632.1 GAN11753.1 LCOR_05458.1.t1 LCOR_06285.1.t1 LRAMOSA05340.mRNA1 LRAMOSA06225.mRNA1 SAL98536.1 SAM07572.1 SAM09115.1 UisaB_00112.t1 UisaB_07126.t1 UisaN_06015.t1 UisaN_06844.t1 jgi|Aspnid1|4348|AN5950 jg…
OG0000777	CEG66957.1 CEG66958.1 CEG71381.1 CEG79327.1 CEG81093.1 CEP10879.1 CEP16391.1 Chocu_03493.t1 Chocu_09015.t1 EPB83805.1 EPB86532.1 EPB89966.1 EXX73321.1 GAN02504.1 GAN06168.1 LCOR_02748.1.t1 LCOR_03165.1.t1 LCOR_05010.1.t1 LRAMOSA00316.mRNA1 LRAMOSA04856.mRNA1 LRAMOSA07525.mRNA1 SAL98674.1 SAL99327.1 SAM08320.1 UisaB_01803.t1 UisaB_08738.t1 UisaN_01686.t1 UisaN_03202.t1 jgi|Aspnid1|5493|AN1196 jgi|…
OG0000778	CEG64055.1 CEG74816.1 CEG74817.1 CEG80310.1 CEP07429.1 CEP08455.1 CEP16910.1 Chocu_02665.t1 Chocu_06953.t1 EPB81776.1 EPB82065.1 EPB86493.1 ESA09331.1 ESA19588.1 EXX72543.1 EXX75975.1 EXX75976.1 GAN03200.1 GAN04563.1 GAN10927.1 LCOR_08743.1.t1 LRAMOSA04530.mRNA1 LRAMOSA08941.mRNA1 SAL99618.1 SAM00807.1 SAM06370.1 SAM08526.1 UisaB_01506.t1 UisaB_04585.t1 UisaN_00365.t1 UisaN_02273.t1 jgi|Aspnid1|4…
OG0000779	CEG69243.1 CEG69244.1 CEG76218.1 CEG82040.1 CEP12284.1 CEP15050.1 Chocu_05532.t1 EPB85201.1 EPB88968.1 ESA03056.1 ESA03267.1 ESA08771.1 EXX64246.1 EXX64247.1 EXX64248.1 GAN06635.1 GAN10154.1 LCOR_03296.1.t1 LCOR_06189.1.t1 LRAMOSA03097.mRNA1 LRAMOSA07407.mRNA1 SAL99767.1 SAM02305.1 SAM06150.1 UisaB_04589.t1 UisaB_04694.t1 UisaN_02277.t1 UisaN_07382.t1 jgi|Aspnid1|3697|AN7817 jgi|Aspnid1|6799|AN00…
OG0000780	CEG63135.1 CEG73383.1 CEG79490.1 CEG79491.1 CEP10554.1 CEP11550.1 CEP18012.1 Chocu_01154.t1 Chocu_06778.t1 Chocu_08288.t1 EPB81783.1 EPB89239.1 EPB92286.1 ESA08009.1 ESA22355.1 EXX70060.1 EXX70553.1 GAN01559.1 GAN03819.1 GAN04556.1 LCOR_05545.1.t1 LCOR_09145.1.t1 LRAMOSA03578.mRNA1 LRAMOSA10375.mRNA1 SAM00362.1 SAM03583.1 UisaB_04192.t1 UisaN_07426.t1 jgi|Aspnid1|3522|AN7666 jgi|Aspnid1|4904|AN68…
OG0000781	CEG62728.1 CEG67018.1 CEG74621.1 CEP07135.1 CEP09160.1 CEP13976.1 Chocu_02464.t1 Chocu_06469.t1 Chocu_06741.t1 EPB90138.1 EPB90617.1 EPB90900.1 ESA13539.1 EXX71545.1 GAN07699.1 GAN08618.1 GAN11462.1 LCOR_10027.1.t1 LRAMOSA04035.mRNA1 LRAMOSA09171.mRNA1 LRAMOSA10826.mRNA1 SAM00420.1 SAM03245.1 SAM07290.1 UisaB_01498.t1 UisaB_02403.t1 UisaN_00373.t1 UisaN_04891.t1 jgi|Aspnid1|5955|AN0776 jgi|Rhior3…
OG0000782	CEG73561.1 CEG73562.1 CEG73925.1 CEG78762.1 CEG82732.1 CEG84714.1 CEP15669.1 CEP17630.1 Chocu_04015.t1 Chocu_05435.t1 EPB83205.1 EPB91142.1 ESA05923.1 ESA09573.1 EXX50872.1 EXX52336.1 GAN01133.1 GAN09786.1 LCOR_00567.1.t1 LCOR_04488.1.t1 LRAMOSA01702.mRNA1 LRAMOSA06376.mRNA1 SAM00504.1 SAM01177.1 SAM04300.1 UisaB_01626.t1 UisaB_04168.t1 UisaN_03402.t1 UisaN_07457.t1 jgi|Aspnid1|4485|AN10745 jgi|A…
OG0000783	CEG64772.1 CEG66787.1 CEG71216.1 CEG81253.1 CEP07703.1 CEP12538.1 Chocu_01349.t1 Chocu_02902.t1 EPB81667.1 EPB83089.1 EPB89178.1 ESA21018.1 EXX61519.1 GAN05817.1 GAN05818.1 GAN05996.1 LCOR_07815.1.t1 LCOR_07815.1.t2 LCOR_07815.1.t3 LCOR_07815.1.t4 LCOR_07815.1.t5 LCOR_08626.1.t1 LRAMOSA04770.mRNA1 LRAMOSA06518.mRNA1 LRAMOSA06518.mRNA2 LRAMOSA10459.mRNA1 SAM00793.1 UisaB_04654.t1 UisaN_09023.t1 jg…
OG0000784	CEG73322.1 CEG73855.1 CEG78642.1 CEG84853.1 CEP12780.1 CEP18863.1 Chocu_04671.t1 Chocu_05677.t1 Chocu_09150.t1 EPB83221.1 EPB90179.1 ESA02104.1 ESA22934.1 EXX75507.1 EXX77818.1 EXX78721.1 EXX78722.1 GAN02739.1 GAN08349.1 LCOR_02178.1.t1 LRAMOSA05575.mRNA1 LRAMOSA05576.mRNA1 SAM01167.1 SAM04763.1 SAM04764.1 SAM08132.1 UisaB_04149.t1 UisaN_07483.t1 UisaN_07484.t1 jgi|Aspnid1|4741|AN6682 jgi|Aspnid1…
OG0000785	CEG70132.1 CEG70444.1 CEG72309.1 CEG75032.1 CEP10171.1 CEP13027.1 CEP17741.1 Chocu_01097.t1 Chocu_04244.t1 Chocu_08129.t1 EPB85747.1 EPB88758.1 EPB90301.1 ERZ98943.1 EXX61856.1 GAN03273.1 GAN06296.1 GAN11517.1 LCOR_04515.1.t1 LCOR_07262.1.t1 LRAMOSA00005.mRNA1 LRAMOSA01505.mRNA1 LRAMOSA06354.mRNA1 SAM01459.1 SAM04671.1 SAM09720.1 UisaB_07277.t1 UisaN_06070.t1 jgi|Aspnid1|5794|AN0926 jgi|Rhior3|29…
OG0000786	CEG63924.1 CEG76939.1 CEG76940.1 CEP08953.1 CEP10606.1 Chocu_01080.t1 Chocu_10017.t1 EPB84514.1 EPB85783.1 ESA12362.1 EXX80011.1 EXX80012.1 EXX80013.1 EXX80014.1 EXX80015.1 EXX80016.1 EXX80017.1 GAN11471.1 GAN11488.1 LCOR_02215.1.t1 LCOR_03966.1.t1 LCOR_04701.1.t1 LRAMOSA02293.mRNA1 LRAMOSA03723.mRNA1 LRAMOSA04361.mRNA1 SAM01593.1 SAM04082.1 SAM09539.1 UisaB_07520.t1 UisaN_05595.t1 jgi|Aspnid1|92…
OG0000787	CEG73661.1 CEG83875.1 CEP12165.1 CEP15998.1 CEP18821.1 Chocu_08714.t1 Chocu_09960.t1 Chocu_10989.t1 EPB84552.1 EPB87322.1 EPB92706.1 GAN03650.1 GAN04988.1 GAN08832.1 LCOR_03527.1.t1 LCOR_04632.1.t1 LCOR_06204.1.t1 LCOR_06710.1.t1 LCOR_06710.1.t2 LCOR_11758.1.t1 LRAMOSA00419.mRNA1 LRAMOSA02391.mRNA1 LRAMOSA06148.mRNA1 LRAMOSA06644.mRNA1 LRAMOSA10819.mRNA1 SAM01627.1 SAM02112.1 SAM02897.1 SAM04941.…
OG0000788	CEG64234.1 CEG64235.1 CEG64236.1 CEG71736.1 CEG75644.1 CEG79517.1 CEG79518.1 CEG83388.1 CEP10981.1 CEP16389.1 Chocu_04522.t1 Chocu_09439.t1 EPB83067.1 EPB85117.1 EPB89002.1 ESA07521.1 ESA23255.1 EXX52834.1 GAN02506.1 LCOR_08086.1.t1 LRAMOSA08319.mRNA1 SAM01734.1 SAM04268.1 SAM06377.1 SAM09462.1 UisaB_02505.t1 UisaB_06363.t1 UisaN_04797.t1 UisaN_06262.t1 jgi|Aspnid1|7107|AN1466 jgi|Rhior3|11447|RO…
OG0000789	CEG66873.1 CEG66874.1 CEG73534.1 CEG76509.1 CEG83216.1 CEG83218.1 CEP08803.1 CEP09013.1 CEP10993.1 Chocu_00838.t1 Chocu_00897.t1 Chocu_05050.t1 EPB86737.1 EPB89005.1 EPB91135.1 ESA03457.1 EXX51699.1 GAN04961.1 GAN08628.1 GAN08747.1 LCOR_09388.1.t1 LRAMOSA02885.mRNA1 LRAMOSA02886.mRNA1 LRAMOSA08911.mRNA1 SAM01818.1 SAM02494.1 UisaB_00025.t1 UisaB_01391.t1 UisaN_00490.t1 UisaN_06754.t1 jgi|Aspnid1|…
OG0000790	CEG70197.1 CEG80415.1 CEG84543.1 CEG84544.1 CEP08594.1 CEP10750.1 Chocu_01494.t1 Chocu_07433.t1 EPB83759.1 EPB85704.1 EPB85705.1 ERZ97062.1 ESA09958.1 EXX68970.1 EXX75511.1 EXX75512.1 EXX78240.1 GAN08579.1 GAN08922.1 LCOR_01676.1.t1 LCOR_08750.1.t1 LCOR_10564.1.t1 LRAMOSA06722.mRNA1 LRAMOSA07387.mRNA1 LRAMOSA08933.mRNA1 SAM02123.1 SAM09384.1 UisaB_02728.t1 UisaB_05606.t1 UisaN_03035.t1 UisaN_0476…
OG0000791	CEG67451.1 CEG74632.1 CEG79627.1 CEP07228.1 CEP10545.1 CEP17546.1 Chocu_08376.t1 EPB88420.1 EPB91635.1 EPB92071.1 ERZ94769.1 EXX65827.1 GAN01255.1 GAN03829.1 GAN05145.1 LCOR_08507.1.t1 LCOR_08900.1.t1 LCOR_11106.1.t1 LRAMOSA08915.mRNA1 LRAMOSA10037.mRNA1 LRAMOSA10295.mRNA1 LRAMOSA10798.mRNA1 SAM02867.1 SAM05176.1 SAM09583.1 UisaB_07149.t1 UisaB_07221.t1 UisaN_08092.t1 UisaN_09170.t1 jgi|Aspnid1|9…
OG0000792	CEG70414.1 CEG75304.1 CEG82868.1 CEG82869.1 CEG83918.1 CEP07087.1 CEP07588.1 CEP08232.1 Chocu_05930.t1 Chocu_06985.t1 EPB87847.1 EPB88014.1 ESA21592.1 EXX53734.1 EXX65036.1 GAN02579.1 GAN09079.1 LCOR_03118.1.t1 LCOR_04742.1.t1 LRAMOSA04401.mRNA1 LRAMOSA04534.mRNA1 LRAMOSA07565.mRNA1 SAM03603.1 SAM08232.1 UisaB_00485.t1 UisaB_03055.t1 UisaN_00592.t1 UisaN_01975.t1 jgi|Aspnid1|2197|AN3923 jgi|Rhior…
OG0000793	CEG70221.1 CEG72819.1 CEG76045.1 CEG80818.1 CEG83398.1 CEG83399.1 CEP12962.1 CEP17177.1 CEP17829.1 Chocu_06371.t1 Chocu_10007.t1 EPB88054.1 EPB89622.1 EPB91827.1 ESA00420.1 ESA21191.1 EXX78051.1 EXX78052.1 EXX78053.1 GAN00753.1 GAN03129.1 GAN07442.1 LCOR_06551.1.t1 LCOR_08484.1.t1 LRAMOSA01573.mRNA1 LRAMOSA10017.mRNA1 SAM03926.1 UisaB_00908.t1 UisaN_06435.t1 jgi|Aspnid1|3597|AN11005 jgi|Rhior3|14…
OG0000794	CEG63750.1 CEG69656.1 CEG69657.1 CEG77758.1 CEG77759.1 CEG80157.1 CEG80158.1 CEG80159.1 CEG80160.1 CEP11734.1 Chocu_03900.t1 Chocu_10808.t1 EPB87129.1 ESA22972.1 EXX70740.1 GAN02356.1 LCOR_03011.1.t1 LCOR_08795.1.t1 LRAMOSA03484.mRNA1 LRAMOSA08875.mRNA1 SAM04856.1 SAM04857.1 SAM05860.1 SAM08218.1 UisaB_02656.t1 UisaB_06683.t1 UisaN_02678.t1 UisaN_04688.t1 jgi|Aspnid1|4514|AN5807 jgi|Rhior3|11968|…
OG0000795	CEG70151.1 CEG75052.1 CEG81873.1 CEP13127.1 CEP18135.1 Chocu_02434.t1 Chocu_06352.t1 EPB82851.1 EPB83890.1 EPB91773.1 ESA18655.1 GAN08460.1 GAN08696.1 GAN09187.1 LCOR_05641.1.t1 LCOR_05642.1.t1 LCOR_05646.1.t1 LCOR_05647.1.t1 LRAMOSA02875.mRNA1 LRAMOSA02876.mRNA1 LRAMOSA02881.mRNA1 SAM04923.1 SAM06099.1 UisaB_01201.t1 UisaN_01898.t1 jgi|Aspnid1|4823|AN6753 jgi|Aspnid1|6442|AN0330 jgi|Aspnid1|7576…
OG0000796	CEG70456.1 CEG79223.1 CEG79595.1 CEG79596.1 CEP08029.1 CEP09454.1 CEP18507.1 Chocu_00914.t1 Chocu_00980.t1 Chocu_02404.t1 EPB83738.1 EPB85174.1 EPB85440.1 ESA03178.1 EXX59111.1 GAN01498.1 GAN10243.1 GAN10324.1 LCOR_01826.1.t1 LCOR_05600.1.t1 LRAMOSA03529.mRNA1 LRAMOSA08100.mRNA1 SAM05021.1 SAM07991.1 SAM08840.1 UisaB_03807.t1 UisaB_04342.t1 UisaN_02029.t1 UisaN_03418.t1 jgi|Aspnid1|4962|AN6880 jg…
OG0000797	CEG70979.1 CEG72976.1 CEG72977.1 CEG72978.1 CEG76838.1 CEG82928.1 CEP11809.1 CEP18810.1 Chocu_05480.t1 Chocu_09578.t1 Chocu_10616.t1 Chocu_11515.t1 EPB84155.1 EPB87056.1 EPB89171.1 ESA14394.1 GAN02328.1 GAN03206.1 GAN09827.1 LCOR_10083.1.t1 LRAMOSA02417.mRNA1 LRAMOSA08448.mRNA1 SAM05929.1 SAM07073.1 SAM08049.1 UisaB_06734.t1 UisaB_08831.t1 UisaN_02575.t1 UisaN_02576.t1 UisaN_08562.t1 jgi|Aspnid1|…
OG0000798	CEG69093.1 CEG80208.1 CEG84261.1 EPB84824.1 ERZ96135.1 ERZ96654.1 ERZ98484.1 ESA01518.1 ESA04811.1 ESA06954.1 ESA07746.1 ESA08313.1 ESA09199.1 ESA10279.1 ESA11134.1 ESA12764.1 ESA15199.1 ESA16651.1 ESA18208.1 ESA18224.1 ESA18773.1 ESA20755.1 EXX53193.1 EXX53565.1 EXX53725.1 EXX55844.1 EXX56703.1 EXX59157.1 EXX64172.1 EXX67889.1 EXX70380.1 EXX76908.1 LCOR_03954.1.t1
OG0000799	CEP06845.1 CEP07346.1 CEP08170.1 CEP09593.1 CEP10448.1 CEP10486.1 CEP10679.1 CEP11590.1 CEP12090.1 CEP12397.1 CEP13400.1 CEP15260.1 CEP15571.1 CEP16880.1 CEP16919.1 CEP17437.1 CEP17881.1 CEP18395.1 CEP19645.1 CEP19739.1 CEP19837.1 EPB81705.1 EPB85976.1 EPB89687.1 EPB89985.1 EPB93097.1 GAN01094.1 GAN03538.1 GAN04004.1 GAN04575.1 GAN07944.1 GAN10321.1 LCOR_11819.1.t1
OG0000800	CEG64393.1 CEG68072.1 CEG70270.1 CEG74324.1 CEG75073.1 CEG76399.1 CEG76743.1 CEG77084.1 CEG77137.1 CEG77597.1 CEG79131.1 CEG79132.1 CEG79944.1 CEG80130.1 CEG80538.1 CEG80539.1 CEG81544.1 CEG83401.1 CEG84313.1 CEP07237.1 CEP12385.1 CEP17646.1 jgi|Rhior3|13377|RO3G_12407 jgi|Rhior3|16194|RO3G_08178 jgi|Rhior3|16347|RO3G_08354 jgi|Rhior3|16382|RO3G_08392 jgi|Rhior3|16694|RO3G_08734 jgi|Rhior3|3009|R…
OG0000801	CEG69343.1 CEG69344.1 CEG69902.1 CEG81696.1 CEG82032.1 CEG84489.1 CEP10197.1 Chocu_00477.t1 Chocu_01222.t1 EPB82222.1 EPB83142.1 EXX59166.1 GAN03024.1 GAN11103.1 LCOR_01567.1.t1 LCOR_02520.1.t1 LCOR_09637.1.t1 LRAMOSA05150.mRNA1 LRAMOSA08658.mRNA1 LRAMOSA11073.mRNA1 SAL94827.1 SAL95090.1 SAL98083.1 SAM02005.1 UisaB_03127.t1 UisaB_07989.t1 UisaN_00830.t1 UisaN_08477.t1 jgi|Aspnid1|3420|AN7587 jgi|…
OG0000802	CEG71149.1 CEG76162.1 CEG79424.1 CEP11384.1 CEP17940.1 Chocu_03159.t1 Chocu_03906.t1 EPB85843.1 EPB89973.1 ESA05755.1 EXX61091.1 EXX61092.1 GAN05692.1 GAN10241.1 LCOR_06877.1.t1 LCOR_09640.1.t1 LCOR_10257.1.t1 LRAMOSA05121.mRNA1 LRAMOSA06398.mRNA1 LRAMOSA08660.mRNA1 SAL94979.1 SAL98168.1 SAM06813.1 UisaB_00902.t1 UisaB_01095.t1 UisaN_05720.t1 UisaN_06441.t1 jgi|Aspnid1|495|AN4667 jgi|Rhior3|13727…
OG0000803	CEG65593.1 CEG68421.1 CEG71607.1 CEG77164.1 CEP11083.1 CEP12008.1 Chocu_00650.t1 Chocu_06605.t1 EPB87714.1 EPB91666.1 EPB92174.1 GAN02077.1 GAN02199.1 GAN04906.1 LCOR_02775.1.t1 LCOR_03977.1.t1 LCOR_05392.1.t1 LCOR_05392.1.t2 LCOR_09248.1.t1 LRAMOSA04681.mRNA1 LRAMOSA04830.mRNA1 LRAMOSA05405.mRNA1 LRAMOSA07195.mRNA1 LRAMOSA09901.mRNA1 SAL95004.1 SAM00936.1 SAM08681.1 UisaB_06524.t1 UisaN_03584.t1…
OG0000804	CEG63162.1 CEG70207.1 CEG70208.1 CEP15873.1 CEP16361.1 Chocu_00556.t1 Chocu_07403.t1 EPB84954.1 EPB87374.1 ESA05304.1 EXX74939.1 GAN05915.1 GAN07479.1 LCOR_05574.1.t1 LCOR_06179.1.t1 LCOR_06682.1.t1 LCOR_12270.1.t1 LRAMOSA02016.mRNA1 LRAMOSA02430.mRNA1 LRAMOSA03082.mRNA1 LRAMOSA03553.mRNA1 LRAMOSA07359.mRNA1 SAL95081.1 SAL98917.1 SAM06042.1 SAM07159.1 SAM08895.1 UisaB_03377.t1 UisaN_04440.t1 jgi|…
OG0000805	CEG72052.1 CEG72053.1 CEG77735.1 CEG80469.1 CEP09481.1 CEP12236.1 Chocu_00399.t1 Chocu_01104.t1 Chocu_03472.t1 EPB87670.1 EPB88178.1 ESA13482.1 EXX75176.1 EXX75177.1 EXX75178.1 EXX77157.1 GAN02949.1 GAN10644.1 LCOR_04891.1.t1 LCOR_05813.1.t1 LRAMOSA05883.mRNA1 LRAMOSA07709.mRNA1 SAL95103.1 SAL98477.1 SAM00717.1 UisaB_06660.t1 UisaB_08936.t1 UisaN_02703.t1 UisaN_06923.t1 jgi|Aspnid1|6149|AN0596 jg…
OG0000806	CEG66125.1 CEG68268.1 CEP10199.1 CEP18435.1 CEP18645.1 Chocu_00772.t1 Chocu_01639.t1 Chocu_06497.t1 EPB82226.1 EPB86931.1 EPB87543.1 ESA00574.1 EXX75774.1 GAN02362.1 GAN03026.1 GAN09649.1 LCOR_02677.1.t1 LRAMOSA04919.mRNA1 LRAMOSA09382.mRNA1 LRAMOSA09458.mRNA1 SAL95249.1 SAL98207.1 SAL99759.1 SAM03203.1 SAM06939.1 SAM07535.1 UisaB_03620.t1 UisaB_03841.t1 UisaN_07756.t1 UisaN_08914.t1 jgi|Aspnid1|…
OG0000807	CEG63421.1 CEG70354.1 CEP07293.1 CEP15378.1 Chocu_01706.t1 Chocu_04226.t1 EPB85392.1 EPB86792.1 ESA01882.1 EXX71214.1 GAN07745.1 GAN08049.1 LCOR_02990.1.t1 LCOR_04993.1.t1 LCOR_04993.1.t2 LCOR_08290.1.t1 LRAMOSA03461.mRNA1 LRAMOSA07083.mRNA1 LRAMOSA07848.mRNA1 SAL95280.1 SAM00414.1 SAM01773.1 SAM03242.1 UisaB_00295.t1 UisaB_08108.t1 UisaN_04955.t1 UisaN_05832.t1 jgi|Aspnid1|4683|AN6629 jgi|Rhior3…
OG0000808	CEG68137.1 CEG68138.1 CEG74482.1 CEG74483.1 CEG76659.1 CEG80306.1 CEG80307.1 CEP15238.1 CEP15446.1 Chocu_02140.t1 Chocu_02456.t1 EPB82008.1 EPB91844.1 ERZ95956.1 EXX71528.1 EXX73374.1 GAN03782.1 GAN07509.1 LCOR_07455.1.t1 LCOR_07732.1.t1 LRAMOSA06660.mRNA1 LRAMOSA10152.mRNA1 SAL95337.1 SAL95701.1 SAM07886.1 UisaB_00275.t1 UisaB_00801.t1 UisaN_02845.t1 UisaN_05866.t1 jgi|Aspnid1|5523|AN1167 jgi|Rh…
OG0000809	CEG70654.1 CEG75729.1 CEG80743.1 CEG83137.1 CEP06958.1 CEP14647.1 Chocu_03632.t1 Chocu_06253.t1 EPB84814.1 EPB89395.1 ERZ96148.1 ESA12623.1 EXX52709.1 EXX52710.1 EXX78518.1 GAN00609.1 GAN04213.1 LCOR_04782.1.t1 LRAMOSA04436.mRNA1 LRAMOSA05057.mRNA1 SAL95531.1 SAL99813.1 SAM01060.1 SAM06387.1 UisaB_01214.t1 UisaB_03886.t1 UisaN_01887.t1 UisaN_07800.t1 jgi|Aspnid1|6416|AN10056 jgi|Rhior3|1135|RO3G_…
OG0000810	CEG73030.1 CEG73031.1 CEG73032.1 CEG77376.1 CEP16641.1 Chocu_01886.t1 Chocu_09457.t1 Chocu_09458.t1 EPB86836.1 EPB87777.1 EPB87778.1 ESA13765.1 ESA15730.1 EXX64649.1 EXX67487.1 EXX67488.1 GAN07596.1 GAN07597.1 LCOR_04549.1.t1 LCOR_10710.1.t1 LRAMOSA01187.mRNA1 LRAMOSA03752.mRNA1 LRAMOSA06316.mRNA1 SAL95566.1 SAM01107.1 SAM05836.1 UisaB_02796.t1 UisaB_06136.t1 UisaN_03192.t1 UisaN_07249.t1 jgi|Asp…
OG0000811	CEG64683.1 CEG66068.1 CEG76071.1 CEG76078.1 CEG76722.1 CEP14969.1 CEP18254.1 Chocu_04726.t1 Chocu_09036.t1 EPB85501.1 EPB91840.1 ESA10481.1 EXX78668.1 EXX78669.1 GAN04126.1 GAN07506.1 LCOR_01596.1.t1 LCOR_04136.1.t1 LRAMOSA02581.mRNA1 LRAMOSA02582.mRNA1 LRAMOSA11454.mRNA1 SAL95589.1 SAM03321.1 UisaB_01348.t1 UisaB_05876.t1 UisaN_06460.t1 UisaN_07542.t1 jgi|Aspnid1|5354|AN1324 jgi|Rhior3|10247|RO3…
OG0000812	CEG67336.1 CEG67624.1 CEG67625.1 CEG75634.1 CEG82192.1 CEP18705.1 CEP18913.1 Chocu_06616.t1 Chocu_08049.t1 EPB83633.1 EPB84621.1 ESA18893.1 EXX73456.1 EXX79893.1 GAN00735.1 LCOR_00722.1.t1 LRAMOSA01842.mRNA1 LRAMOSA02676.mRNA1 LRAMOSA09519.mRNA1 SAL95637.1 SAM07209.1 UisaB_05824.t1 UisaB_06507.t1 UisaB_09052.t1 UisaN_03568.t1 UisaN_05224.t1 UisaN_06637.t1 jgi|Aspnid1|5908|AN0819 jgi|Rhior3|12409|…
OG0000813	CEG65908.1 CEG68637.1 CEP07649.1 CEP12571.1 Chocu_05614.t1 Chocu_08007.t1 EPB89554.1 EPB89856.1 ESA16450.1 EXX57552.1 EXX57553.1 GAN02772.1 GAN11690.1 LCOR_01154.1.t1 LCOR_03449.1.t1 LCOR_03449.1.t2 LRAMOSA00477.mRNA1 LRAMOSA02157.mRNA1 LRAMOSA06928.mRNA1 SAL95650.1 SAL99154.1 SAM06473.1 SAM08284.1 UisaB_04204.t1 UisaB_05904.t1 UisaN_06488.t1 UisaN_07415.t1 jgi|Aspnid1|5524|AN1166 jgi|Rhior3|141|…
OG0000814	CEG65281.1 CEG65842.1 CEG65843.1 CEP06840.1 CEP14145.1 CEP16753.1 Chocu_01376.t1 Chocu_02637.t1 Chocu_03806.t1 EPB83577.1 EPB87022.1 ESA07080.1 ESA20766.1 EXX79409.1 GAN08153.1 GAN09043.1 GAN11584.1 LCOR_04586.1.t1 LCOR_08761.1.t1 LRAMOSA06605.mRNA1 LRAMOSA07373.mRNA1 LRAMOSA08905.mRNA1 SAL95796.1 SAM01046.1 SAM04399.1 UisaB_02180.t1 UisaB_04155.t1 UisaN_01271.t1 UisaN_07478.t1 jgi|Aspnid1|3373|A…
OG0000815	CEG70569.1 CEG70570.1 CEG73126.1 CEG81461.1 CEP12616.1 CEP15528.1 Chocu_03319.t1 Chocu_07668.t1 EPB82281.1 EPB83660.1 ESA03726.1 ESA13022.1 ESA21954.1 EXX57908.1 EXX78646.1 EXX78647.1 GAN01725.1 GAN08970.1 LCOR_00200.1.t1 LCOR_01485.1.t1 LRAMOSA00956.mRNA1 LRAMOSA07168.mRNA1 SAL95902.1 SAM09622.1 UisaB_00454.t1 UisaB_01123.t1 UisaN_00622.t1 UisaN_07889.t1 jgi|Aspnid1|3206|AN10879 jgi|Aspnid1|779|…
OG0000816	CEG64672.1 CEG65031.1 CEG65032.1 CEG69298.1 CEG73818.1 CEG80085.1 CEP07694.1 CEP09072.1 Chocu_00251.t1 EPB81915.1 EPB81916.1 EPB87004.1 ESA00847.1 EXX72704.1 EXX72705.1 GAN05791.1 GAN11301.1 LCOR_08844.1.t1 LCOR_09942.1.t1 LCOR_10021.1.t1 LRAMOSA09166.mRNA1 LRAMOSA10246.mRNA1 LRAMOSA10921.mRNA1 SAL96108.1 SAM02693.1 SAM08392.1 UisaB_04215.t1 UisaN_07404.t1 jgi|Aspnid1|4124|AN6147 jgi|Rhior3|16697…
OG0000817	CEG72748.1 CEG74159.1 CEG83260.1 CEP17012.1 CEP19900.1 Chocu_01966.t1 Chocu_06555.t1 EPB81442.1 EPB81943.1 ESA01319.1 ESA16716.1 EXX50910.1 GAN02936.1 GAN10535.1 LCOR_01322.1.t1 LCOR_02618.1.t1 LCOR_07106.1.t1 LRAMOSA05181.mRNA1 LRAMOSA06993.mRNA1 LRAMOSA08260.mRNA1 SAL96163.1 SAL97101.1 SAM09188.1 UisaB_08362.t1 UisaB_08693.t1 UisaN_00995.t1 UisaN_01731.t1 jgi|Aspnid1|1113|AN8709 jgi|Aspnid1|423…
OG0000818	CEG63207.1 CEG74525.1 CEG78818.1 CEG78819.1 CEP08857.1 CEP13593.1 Chocu_06773.t1 EPB87224.1 EPB88240.1 EPB89573.1 ESA02196.1 EXX70270.1 EXX70271.1 GAN02785.1 GAN06318.1 GAN10969.1 LCOR_00353.1.t1 LCOR_08258.1.t1 LRAMOSA00900.mRNA1 LRAMOSA03415.mRNA1 LRAMOSA04240.mRNA1 SAL96174.1 SAM01031.1 SAM01437.1 SAM04246.1 UisaB_02455.t1 UisaB_06307.t1 UisaN_03764.t1 UisaN_04841.t1 jgi|Aspnid1|6150|AN0595 jg…
OG0000819	CEG73304.1 CEG81804.1 CEP11368.1 CEP16150.1 CEP17336.1 Chocu_03202.t1 Chocu_06786.t1 Chocu_09794.t1 EPB81818.1 EPB83985.1 EPB89604.1 ERZ95286.1 EXX56189.1 GAN00795.1 GAN02531.1 GAN09801.1 LCOR_02296.1.t1 LCOR_06736.1.t1 LRAMOSA03855.mRNA1 LRAMOSA05952.mRNA1 SAL96342.1 SAL99535.1 SAM04460.1 SAM09300.1 SAM09652.1 UisaB_01611.t1 UisaB_07822.t1 UisaN_00029.t1 UisaN_00259.t1 jgi|Aspnid1|2337|AN3807 jg…
OG0000820	CEG63726.1 CEG64622.1 CEG77579.1 CEP13495.1 CEP18101.1 Chocu_07006.t1 Chocu_09539.t1 EPB86486.1 EPB92012.1 EXX55898.1 EXX55899.1 EXX55900.1 GAN04081.1 GAN09894.1 LCOR_02289.1.t1 LCOR_05620.1.t1 LCOR_11183.1.t1 LRAMOSA03849.mRNA1 LRAMOSA06132.mRNA1 LRAMOSA08468.mRNA1 SAL96570.1 SAL98462.1 SAL99470.1 SAM05446.1 SAM06141.1 UisaB_04509.t1 UisaB_05243.t1 UisaN_00679.t1 UisaN_02192.t1 jgi|Aspnid1|1766|…
OG0000821	CEG66047.1 CEG66048.1 CEG82712.1 CEG82713.1 CEP07284.1 Chocu_06268.t1 EPB86783.1 ERZ95369.1 ERZ95374.1 ERZ97622.1 ESA05140.1 ESA19455.1 ESA20615.1 EXX60566.1 EXX67477.1 EXX67478.1 EXX73284.1 EXX73285.1 EXX73288.1 EXX79859.1 GAN08039.1 LCOR_06162.1.t1 LCOR_06163.1.t1 LRAMOSA03156.mRNA1 LRAMOSA03157.mRNA1 SAL96598.1 SAL96599.1 SAM09617.1 UisaB_08051.t1 UisaN_07607.t1 jgi|Rhior3|12063|RO3G_10565 jgi…
OG0000822	CEG69772.1 CEG83280.1 CEG83281.1 CEG83685.1 CEP10201.1 CEP14917.1 Chocu_01292.t1 Chocu_03818.t1 EPB82229.1 EPB87588.1 ESA21945.1 EXX62130.1 GAN03028.1 GAN08133.1 LCOR_00301.1.t1 LCOR_03710.1.t1 LCOR_04907.1.t1 LRAMOSA00933.mRNA1 LRAMOSA05640.mRNA1 LRAMOSA07733.mRNA1 LRAMOSA07965.mRNA1 SAL96628.1 SAM04629.1 SAM05675.1 UisaB_04116.t1 UisaB_05177.t1 UisaN_00741.t1 UisaN_07520.t1 jgi|Aspnid1|1880|AN1…
OG0000823	CEG69087.1 CEG73966.1 CEP10140.1 CEP14321.1 CEP14739.1 Chocu_03029.t1 Chocu_04235.t1 Chocu_06682.t1 Chocu_07531.t1 EPB81198.1 EPB90562.1 EPB92685.1 ESA08589.1 EXX78709.1 GAN04658.1 GAN05256.1 GAN06608.1 LCOR_01499.1.t1 LCOR_04033.1.t1 LRAMOSA02697.mRNA1 LRAMOSA07158.mRNA1 SAL96686.1 SAM08628.1 SAM09197.1 UisaB_05573.t1 UisaB_05968.t1 UisaN_02999.t1 UisaN_06574.t1 jgi|Rhior3|10111|RO3G_00315 jgi|R…
OG0000824	CEG63263.1 CEG69429.1 CEG69430.1 CEG72695.1 CEG75578.1 CEG79110.1 CEG79111.1 CEG84166.1 CEP07076.1 CEP07192.1 Chocu_01502.t1 Chocu_02725.t1 Chocu_03953.t1 Chocu_06566.t1 EPB85919.1 EPB89195.1 EXX54135.1 GAN04425.1 LCOR_05713.1.t1 LRAMOSA02012.mRNA1 LRAMOSA03007.mRNA1 LRAMOSA07192.mRNA1 SAL96720.1 SAL97115.1 SAM02784.1 SAM05236.1 SAM07141.1 UisaB_06343.t1 UisaN_06282.t1 jgi|Rhior3|13302|RO3G_12325…
OG0000825	CEG72703.1 CEG78726.1 CEG81787.1 CEP19217.1 CEP20116.1 Chocu_02488.t1 Chocu_08634.t1 EPB81662.1 EPB91116.1 ESA16559.1 ESA16560.1 EXX66135.1 EXX79139.1 GAN03536.1 GAN07770.1 LCOR_04639.1.t1 LCOR_06705.1.t1 LCOR_10309.1.t1 LCOR_10365.1.t1 LRAMOSA02396.mRNA1 LRAMOSA02966.mRNA1 LRAMOSA08466.mRNA1 LRAMOSA10575.mRNA1 SAL97073.1 SAM08756.1 UisaB_06621.t1 UisaB_08838.t1 UisaN_02743.t1 UisaN_08569.t1 jgi|…
OG0000826	CEG69888.1 CEG71742.1 CEG71743.1 CEG79512.1 CEG82022.1 CEP14795.1 CEP18432.1 Chocu_02273.t1 Chocu_06429.t1 EPB86415.1 EPB88116.1 ESA00246.1 EXX52475.1 EXX52476.1 EXX52477.1 EXX52478.1 GAN03504.1 GAN04789.1 LCOR_02804.1.t1 LCOR_11369.1.t1 LRAMOSA03298.mRNA1 LRAMOSA04800.mRNA1 SAL97232.1 SAM02717.1 SAM09498.1 UisaB_00924.t1 UisaB_01822.t1 UisaN_00527.t1 UisaN_06418.t1 jgi|Aspnid1|8884|AN3223 jgi|Rh…
OG0000827	CEG62920.1 CEG71625.1 CEG76981.1 CEG84048.1 CEP16026.1 Chocu_02270.t1 Chocu_09691.t1 EPB83003.1 ESA23089.1 EXX74826.1 EXX74827.1 GAN09527.1 LCOR_01774.1.t1 LCOR_06380.1.t1 LCOR_09537.1.t1 LRAMOSA05059.mRNA1 LRAMOSA07294.mRNA1 LRAMOSA08629.mRNA1 LRAMOSA08777.mRNA1 SAL97238.1 SAL98149.1 SAM02728.1 SAM04975.1 SAM07837.1 SAM08300.1 UisaB_02379.t1 UisaB_08967.t1 UisaN_07606.t1 jgi|Aspnid1|790|AN4406 j…
OG0000828	CEG70551.1 CEG81219.1 CEG84618.1 CEP16367.1 CEP17857.1 Chocu_00708.t1 Chocu_00709.t1 EPB84420.1 EPB87368.1 ESA02403.1 EXX79919.1 GAN01843.1 GAN05909.1 LCOR_01292.1.t1 LCOR_03850.1.t1 LCOR_08367.1.t1 LRAMOSA00738.mRNA1 LRAMOSA02127.mRNA1 LRAMOSA06804.mRNA1 SAL97449.1 SAL98314.1 SAM00770.1 SAM04959.1 UisaB_04225.t1 UisaB_07117.t1 UisaB_07235.t1 UisaN_06023.t1 UisaN_07294.t1 jgi|Aspnid1|5299|AN9465 …
OG0000829	CEG65599.1 CEP19393.1 Chocu_05157.t1 Chocu_06290.t1 EPB82417.1 EPB83515.1 EPB84524.1 ERZ98725.1 EXX51940.1 EXX51941.1 EXX55129.1 EXX55130.1 GAN03640.1 GAN08883.1 GAN10730.1 GAN10798.1 LCOR_01192.1.t1 LCOR_03386.1.t1 LCOR_03695.1.t1 LRAMOSA00533.mRNA1 LRAMOSA06893.mRNA1 LRAMOSA07977.mRNA1 SAL97573.1 SAL98836.1 SAM05444.1 UisaB_00912.t1 UisaB_05107.t1 UisaN_06430.t1 UisaN_08646.t1 jgi|Aspnid1|3029|…
OG0000830	CEG66614.1 CEG72359.1 CEP07909.1 CEP08485.1 Chocu_05074.t1 Chocu_09128.t1 EPB82170.1 EPB84404.1 EPB86882.1 ESA03371.1 GAN08427.1 GAN11825.1 LCOR_01637.1.t1 LCOR_03176.1.t1 LCOR_03176.1.t2 LCOR_05418.1.t1 LRAMOSA05381.mRNA1 LRAMOSA07516.mRNA1 LRAMOSA10978.mRNA1 SAL97790.1 SAM08187.1 SAM08268.1 SAM09707.1 UisaB_02809.t1 UisaB_07187.t1 UisaN_06520.t1 UisaN_07237.t1 jgi|Aspnid1|935|AN8856 jgi|Rhior3|…
OG0000831	CEG63795.1 CEG64493.1 CEG70592.1 CEG82440.1 CEP07897.1 CEP11580.1 Chocu_04948.t1 Chocu_07085.t1 Chocu_09223.t1 EPB83616.1 EPB86398.1 EPB86892.1 ESA14325.1 EXX62876.1 GAN06475.1 GAN08525.1 GAN10259.1 LCOR_00857.1.t1 LCOR_11225.1.t1 LRAMOSA00133.mRNA1 LRAMOSA01976.mRNA1 SAL97941.1 SAM02016.1 SAM09207.1 UisaB_06452.t1 UisaB_09051.t1 UisaN_05223.t1 UisaN_06177.t1 jgi|Aspnid1|4765|AN6705 jgi|Rhior3|12…
OG0000832	CEG64211.1 CEG65747.1 CEG70473.1 CEG79298.1 CEG80091.1 CEP08452.1 CEP13180.1 CEP16758.1 Chocu_04375.t1 Chocu_10277.t1 Chocu_10856.t1 EPB82069.1 EPB82791.1 EPB83582.1 ESA19416.1 EXX78735.1 GAN03203.1 GAN08158.1 GAN10424.1 LCOR_00741.1.t1 LRAMOSA01264.mRNA1 LRAMOSA01865.mRNA1 SAL98111.1 SAM05455.1 UisaB_03073.t1 UisaB_07584.t1 UisaN_04241.t1 UisaN_05992.t1 jgi|Aspnid1|5620|AN1082 jgi|Rhior3|1076|RO…
OG0000833	CEG66141.1 CEG73529.1 CEG73775.1 CEG76516.1 CEP14010.1 CEP15578.1 CEP19306.1 Chocu_04222.t1 Chocu_05241.t1 EPB86434.1 EPB91051.1 EPB92567.1 ESA07883.1 EXX56401.1 GAN07026.1 GAN07274.1 GAN10408.1 LCOR_05364.1.t1 LCOR_11237.1.t1 LRAMOSA00142.mRNA1 LRAMOSA02829.mRNA1 LRAMOSA05429.mRNA1 SAL98216.1 SAM03698.1 SAM06057.1 UisaB_06219.t1 UisaB_06967.t1 UisaN_03837.t1 UisaN_08313.t1 jgi|Aspnid1|4102|AN616…
OG0000834	CEG66101.1 CEG66102.1 CEG66103.1 CEG72672.1 CEG73473.1 CEG73474.1 CEG73475.1 CEG76095.1 CEP17521.1 CEP19547.1 Chocu_04253.t1 Chocu_05595.t1 EPB88103.1 EPB90904.1 EPB92804.1 GAN02637.1 GAN07702.1 GAN11247.1 LCOR_03031.1.t1 LCOR_05427.1.t1 LCOR_09345.1.t1 LRAMOSA02916.mRNA1 LRAMOSA03379.mRNA1 LRAMOSA05371.mRNA1 SAL98285.1 SAM06951.1 UisaB_08816.t1 UisaN_01606.t1 jgi|Rhior3|13661|RO3G_05991 jgi|Rhio…
OG0000835	CEG68046.1 CEG68047.1 CEG68048.1 CEG69678.1 CEG77108.1 CEG77110.1 CEG77113.1 CEG82120.1 CEP07590.1 CEP09589.1 CEP14847.1 Chocu_06422.t1 Chocu_08563.t1 EPB89127.1 EPB90196.1 ERZ97683.1 EXX79593.1 GAN05351.1 GAN11005.1 LCOR_05113.1.t1 LCOR_10637.1.t1 LRAMOSA00196.mRNA1 LRAMOSA10984.mRNA1 SAL98817.1 SAM01217.1 SAM06266.1 UisaB_07604.t1 UisaN_01469.t1 jgi|Aspnid1|3915|AN6323 jgi|Rhior3|13281|RO3G_123…
OG0000836	CEG63236.1 CEG69324.1 CEG76180.1 CEG76181.1 CEG76182.1 CEG81142.1 CEP16493.1 CEP17407.1 Chocu_02608.t1 Chocu_06801.t1 EPB82380.1 EPB87419.1 ERZ99495.1 ESA06115.1 EXX55182.1 EXX76927.1 EXX79971.1 GAN05417.1 GAN06339.1 LCOR_06192.1.t1 LCOR_08202.1.t1 LRAMOSA03100.mRNA1 LRAMOSA04308.mRNA1 SAL99039.1 SAM03769.1 UisaB_05296.t1 UisaB_07417.t1 UisaN_05597.t1 UisaN_05797.t1 jgi|Aspnid1|765|AN4426 jgi|Rhi…
OG0000837	CEG69508.1 CEG69509.1 CEG73700.1 CEG74869.1 CEG74870.1 CEG79539.1 CEG82540.1 CEP08153.1 CEP11518.1 Chocu_02182.t1 Chocu_06762.t1 EPB86713.1 EPB88492.1 GAN01356.1 GAN07864.1 LCOR_08175.1.t1 LCOR_09439.1.t1 LCOR_10658.1.t1 LRAMOSA03352.mRNA1 LRAMOSA04281.mRNA1 LRAMOSA04650.mRNA1 SAL99052.1 SAM00204.1 SAM03121.1 UisaB_05761.t1 UisaB_08781.t1 UisaN_01644.t1 UisaN_06701.t1 jgi|Rhior3|17245|RO3G_15356 …
OG0000838	CEG63536.1 CEG68999.1 CEG74328.1 CEG74332.1 CEG75765.1 CEG85015.1 CEP15149.1 CEP16882.1 Chocu_07218.t1 Chocu_07513.t1 EPB86743.1 EPB90400.1 GAN00956.1 GAN08634.1 LCOR_00375.1.t1 LCOR_00626.1.t1 LRAMOSA00886.mRNA1 LRAMOSA01753.mRNA1 LRAMOSA02148.mRNA1 LRAMOSA02220.mRNA1 SAL99130.1 SAM02591.1 SAM08014.1 SAM09624.1 UisaB_07302.t1 UisaN_06099.t1 jgi|Aspnid1|10246|AN5636 jgi|Aspnid1|1458|AN8029 jgi|As…
OG0000839	CEG70388.1 CEG78657.1 CEP09409.1 CEP14767.1 Chocu_05693.t1 Chocu_08286.t1 EPB87396.1 EPB92330.1 ESA23026.1 EXX58732.1 EXX76454.1 EXX76455.1 GAN04762.1 GAN05940.1 LCOR_02890.1.t1 LCOR_09572.1.t1 LCOR_11441.1.t1 LRAMOSA00128.mRNA1 LRAMOSA00233.mRNA1 LRAMOSA01280.mRNA1 LRAMOSA03263.mRNA1 SAL99297.1 SAM00050.1 SAM01871.1 SAM06226.1 UisaB_02871.t1 UisaB_03435.t1 UisaB_05902.t1 UisaN_04577.t1 UisaN_064…
OG0000840	CEG69425.1 CEG74595.1 CEG74739.1 CEG75568.1 CEG82146.1 CEG82496.1 CEP17678.1 CEP20119.1 Chocu_05373.t1 Chocu_05386.t1 EPB82570.1 EPB82916.1 EPB89946.1 ERZ96388.1 ESA10328.1 EXX54265.1 GAN02956.1 GAN04459.1 GAN06186.1 LCOR_09347.1.t1 LRAMOSA02914.mRNA1 SAL99361.1 SAM02651.1 SAM07888.1 UisaB_02119.t1 UisaB_05190.t1 UisaN_00728.t1 UisaN_01333.t1 jgi|Aspnid1|5265|AN1401 jgi|Rhior3|2457|RO3G_16254 jgi…
OG0000841	CEG70025.1 CEG72839.1 CEG77194.1 CEG84377.1 CEP07791.1 Chocu_05542.t1 EPB82685.1 EPB83944.1 EPB88451.1 ESA21989.1 EXX63508.1 GAN01307.1 GAN01473.1 GAN07677.1 LCOR_02164.1.t1 LCOR_09912.1.t1 LCOR_09913.1.t1 LRAMOSA03710.mRNA1 LRAMOSA03711.mRNA1 LRAMOSA05605.mRNA1 LRAMOSA05759.mRNA1 SAL99483.1 SAM02159.1 SAM05296.1 UisaB_04973.t1 UisaB_06034.t1 UisaN_07739.t1 UisaN_08797.t1 jgi|Aspnid1|10245|AN5637…
OG0000842	CEG68776.1 CEG74661.1 CEP17238.1 Chocu_02145.t1 EPB89364.1 GAN04310.1 LCOR_00932.1.t1 LCOR_02869.1.t1 LCOR_02870.1.t1 LCOR_03564.1.t1 LCOR_05848.1.t1 LCOR_06748.1.t1 LCOR_10975.1.t1 LCOR_10976.1.t1 LCOR_10977.1.t1 LCOR_12163.1.t1 LRAMOSA00390.mRNA1 LRAMOSA03305.mRNA1 LRAMOSA05850.mRNA1 LRAMOSA05961.mRNA1 LRAMOSA06061.mRNA1 LRAMOSA06063.mRNA1 LRAMOSA06064.mRNA1 SAL99686.1 SAM07734.1 SAM08309.1 Uis…
OG0000843	CEG63592.1 CEG63593.1 CEG72685.1 CEG81513.1 CEG83616.1 CEP07352.1 CEP09001.1 CEP11963.1 Chocu_00337.t1 Chocu_03691.t1 Chocu_05878.t1 Chocu_10703.t1 EPB82398.1 EPB82989.1 EPB84020.1 EPB88062.1 EPB88618.1 EPB88898.1 EPB91464.1 GAN02026.1 GAN06920.1 GAN09863.1 GAN10224.1 GAN11365.1 GAN11442.1 LCOR_03893.1.t1 LRAMOSA02200.mRNA1 SAL99733.1 SAM08613.1 jgi|Rhior3|13580|RO3G_12626 jgi|Rhior3|14134|RO3G_0…
OG0000844	CEG65571.1 CEG65572.1 CEG73200.1 CEP18023.1 Chocu_04315.t1 Chocu_06818.t1 EPB84854.1 ESA12593.1 EXX75281.1 EXX75282.1 EXX75283.1 EXX75284.1 GAN08210.1 LCOR_02769.1.t1 LCOR_05393.1.t1 LRAMOSA00857.mRNA1 LRAMOSA04836.mRNA1 LRAMOSA05404.mRNA1 LRAMOSA09929.mRNA1 SAL99810.1 SAM01651.1 SAM05848.1 UisaB_03334.t1 UisaB_04381.t1 UisaB_08149.t1 UisaN_02063.t1 UisaN_04490.t1 UisaN_08198.t1 jgi|Aspnid1|6336|…
OG0000845	CEG65438.1 CEG71026.1 CEG75212.1 CEP07917.1 CEP17775.1 Chocu_05612.t1 Chocu_08253.t1 EPB84482.1 EPB87723.1 EPB89089.1 ESA16201.1 EXX69245.1 GAN06487.1 GAN10788.1 GAN11459.1 LCOR_09406.1.t1 LCOR_09425.1.t1 LCOR_09798.1.t1 LRAMOSA03322.mRNA1 LRAMOSA03337.mRNA1 LRAMOSA03339.mRNA1 LRAMOSA10507.mRNA1 SAL99864.1 SAM08766.1 UisaB_02821.t1 UisaB_06117.t1 UisaN_03171.t1 UisaN_07225.t1 jgi|Aspnid1|10422|AN…
OG0000846	CEG63450.1 CEG63451.1 CEG79030.1 CEG79031.1 CEP13777.1 Chocu_08678.t1 Chocu_09543.t1 EPB81909.1 EPB83415.1 EPB83416.1 ERZ95562.1 ERZ98726.1 ERZ98727.1 ERZ98728.1 EXX51942.1 EXX54800.1 EXX54801.1 GAN05465.1 GAN07187.1 LCOR_07837.1.t1 LRAMOSA04975.mRNA1 LRAMOSA06537.mRNA1 LRAMOSA06538.mRNA1 SAM00016.1 SAM06161.1 UisaB_01560.t1 UisaB_05067.t1 UisaN_00309.t1 UisaN_07642.t1 jgi|Aspnid1|2093|AN4017 jgi…
OG0000847	CEG71820.1 CEG71964.1 CEG83221.1 CEP09075.1 CEP19019.1 Chocu_01867.t1 Chocu_03745.t1 EPB83321.1 EPB89790.1 EPB89791.1 ERZ96876.1 ESA00738.1 ESA05370.1 EXX70823.1 EXX70824.1 EXX70825.1 GAN05502.1 GAN09231.1 LCOR_00621.1.t1 LCOR_01021.1.t1 LRAMOSA01749.mRNA1 LRAMOSA09742.mRNA1 SAM00184.1 SAM03066.1 SAM03346.1 UisaB_02368.t1 UisaB_06280.t1 UisaN_01083.t1 UisaN_03905.t1 jgi|Aspnid1|3286|AN11746 jgi|R…
OG0000848	CEG66716.1 CEG69017.1 CEG75307.1 CEG79611.1 CEP11422.1 CEP11575.1 Chocu_06611.t1 EPB82356.1 EPB88099.1 EPB91761.1 ESA08320.1 EXX54870.1 GAN01865.1 GAN07717.1 GAN08519.1 LCOR_07560.1.t1 LCOR_08124.1.t1 LRAMOSA04562.mRNA1 LRAMOSA07063.mRNA1 SAM00812.1 SAM01244.1 SAM02853.1 SAM03084.1 SAM04367.1 UisaB_00486.t1 UisaB_07988.t1 UisaN_00591.t1 UisaN_00831.t1 jgi|Aspnid1|630|AN4542 jgi|Rhior3|10225|RO3G_…
OG0000849	CEG66781.1 CEG74106.1 CEG74107.1 CEG74108.1 CEG81258.1 CEG83602.1 CEG83603.1 CEP08354.1 CEP14023.1 Chocu_06000.t1 Chocu_07172.t1 EPB85879.1 EPB86307.1 ERZ98596.1 ESA11693.1 ESA17128.1 ESA22101.1 EXX51372.1 EXX68113.1 EXX70814.1 GAN06260.1 GAN09922.1 LCOR_03734.1.t1 LRAMOSA07945.mRNA1 SAM00889.1 UisaB_00448.t1 UisaN_00629.t1 jgi|Aspnid1|4033|AN6220 jgi|Aspnid1|4961|AN6879 jgi|Rhior3|10679|RO3G_009…
OG0000850	CEG63384.1 CEG63385.1 CEG69457.1 CEG75611.1 CEG84995.1 CEP11311.1 CEP19141.1 Chocu_05032.t1 Chocu_07370.t1 EPB81482.1 EPB85766.1 ERZ99034.1 EXX71096.1 EXX71097.1 EXX71098.1 GAN00715.1 GAN07845.1 LCOR_05046.1.t1 LCOR_06358.1.t1 LCOR_10265.1.t1 LRAMOSA00283.mRNA1 LRAMOSA08761.mRNA1 LRAMOSA11045.mRNA1 SAM00898.1 SAM03668.1 SAM07012.1 UisaB_01558.t1 UisaB_03662.t1 UisaN_00311.t1 UisaN_09066.t1 jgi|As…
OG0000851	CEG72556.1 CEG73355.1 CEG73356.1 CEG73357.1 CEG83747.1 CEP07762.1 CEP12500.1 CEP18205.1 Chocu_05658.t1 Chocu_11369.t1 EPB81372.1 EPB82863.1 EPB85568.1 GAN01057.1 GAN07631.1 GAN08554.1 LCOR_08206.1.t1 LCOR_09376.1.t1 LRAMOSA02895.mRNA1 LRAMOSA04312.mRNA1 LRAMOSA05339.mRNA1 SAM01052.1 SAM02891.1 SAM05650.1 SAM07380.1 UisaB_07124.t1 UisaB_07254.t1 UisaN_06016.t1 UisaN_06050.t1 jgi|Rhior3|3860|RO3G_0…
OG0000852	CEG65672.1 CEG65673.1 CEG72846.1 CEG75952.1 CEG84810.1 CEG84811.1 CEP07966.1 CEP10759.1 CEP11128.1 Chocu_05716.t1 Chocu_08201.t1 Chocu_10070.t1 EPB83764.1 EPB89111.1 EPB90112.1 GAN03295.1 GAN08574.1 GAN10228.1 LCOR_07601.1.t1 LCOR_08748.1.t1 LRAMOSA04598.mRNA1 LRAMOSA08936.mRNA1 SAM01354.1 SAM05607.1 UisaB_02819.t1 UisaB_03408.t1 UisaN_04551.t1 UisaN_07227.t1 jgi|Aspnid1|465|AN4694 jgi|Rhior3|156…
OG0000853	CEG68596.1 CEG68597.1 CEG73119.1 CEG73120.1 CEG73189.1 CEG76882.1 CEP09944.1 CEP13768.1 Chocu_01550.t1 Chocu_07391.t1 EPB83565.1 EPB88721.1 ESA18192.1 EXX69945.1 GAN07970.1 GAN09782.1 LCOR_04494.1.t1 LRAMOSA06372.mRNA1 LRAMOSA08240.mRNA1 SAM01628.1 SAM03278.1 SAM04943.1 UisaB_02593.t1 UisaB_02714.t1 UisaN_04749.t1 UisaN_09403.t1 jgi|Aspnid1|7619|AN1923 jgi|Rhior3|12163|RO3G_10301 jgi|Rhior3|15418…
OG0000854	CEG66088.1 CEG69034.1 CEP11075.1 CEP13693.1 CEP13910.1 Chocu_00523.t1 Chocu_10273.t1 EPB81470.1 EPB84438.1 EPB84885.1 ESA03223.1 EXX62811.1 GAN01897.1 GAN07352.1 GAN11715.1 LCOR_01319.1.t1 LCOR_09064.1.t1 LRAMOSA06419.mRNA1 LRAMOSA06990.mRNA1 LRAMOSA08355.mRNA1 SAM01641.1 SAM04805.1 SAM05094.1 UisaB_04926.t1 UisaB_08083.t1 UisaN_04153.t1 UisaN_04928.t1 jgi|Aspnid1|341|AN4802 jgi|Rhior3|15035|RO3G…
OG0000855	CEG64145.1 CEG68252.1 CEP11104.1 CEP15836.1 Chocu_01851.t1 Chocu_08393.t1 Chocu_10429.t1 EPB84972.1 EPB86652.1 EPB88272.1 EPB90988.1 ESA06029.1 EXX65289.1 EXX65290.1 GAN02176.1 GAN03665.1 GAN07303.1 GAN10271.1 LCOR_08358.1.t1 LCOR_10666.1.t1 LRAMOSA00729.mRNA1 LRAMOSA04642.mRNA1 SAM02318.1 SAM05305.1 SAM08032.1 UisaB_07025.t1 UisaN_07069.t1 jgi|Aspnid1|7130|AN1485 jgi|Rhior3|10703|RO3G_00951 jgi|…
OG0000856	CEG67314.1 CEG68632.1 CEG68633.1 CEG77486.1 CEG81387.1 CEP07646.1 CEP12069.1 CEP14272.1 Chocu_05619.t1 Chocu_07057.t1 EPB88939.1 EPB89193.1 EPB89859.1 ESA11430.1 EXX71804.1 GAN07069.1 GAN08659.1 LCOR_01620.1.t1 LCOR_05537.1.t1 LRAMOSA03587.mRNA1 LRAMOSA10962.mRNA1 SAM02572.1 SAM02627.1 SAM05827.1 SAM07862.1 UisaB_06003.t1 UisaB_08206.t1 UisaN_00885.t1 UisaN_09375.t1 jgi|Aspnid1|10150|AN5720 jgi|A…
OG0000857	CEG65983.1 CEG73809.1 CEP11193.1 CEP16922.1 Chocu_01950.t1 EPB81781.1 EPB86257.1 EPB92531.1 ESA09102.1 EXX73330.1 EXX73331.1 GAN02856.1 GAN04558.1 GAN06444.1 LCOR_01132.1.t1 LCOR_08925.1.t1 LCOR_10859.1.t1 LRAMOSA06962.mRNA1 LRAMOSA09597.mRNA1 LRAMOSA10322.mRNA1 SAM05159.1 SAM07040.1 SAM09490.1 UisaB_03797.t1 UisaB_06932.t1 UisaN_03660.t1 UisaN_08275.t1 jgi|Aspnid1|4686|AN6632 jgi|Rhior3|14035|RO…
OG0000858	CEG63221.1 CEG63222.1 CEG74579.1 CEG74580.1 CEG81745.1 CEP17938.1 CEP18782.1 Chocu_05173.t1 Chocu_08890.t1 EPB81288.1 EPB85841.1 ERZ96010.1 ESA03180.1 EXX58623.1 EXX59108.1 EXX59109.1 GAN05691.1 GAN09093.1 LCOR_00661.1.t1 LCOR_09625.1.t1 LRAMOSA01326.mRNA1 LRAMOSA01782.mRNA1 SAM06330.1 SAM07796.1 UisaB_01408.t1 UisaB_08683.t1 UisaN_00473.t1 UisaN_01740.t1 jgi|Aspnid1|6332|AN0428 jgi|Aspnid1|7606|…
OG0000859	CEG69637.1 CEG77768.1 CEG77769.1 CEG79247.1 CEG83340.1 CEP18277.1 Chocu_05183.t1 Chocu_08863.t1 EPB84471.1 EPB85412.1 ERZ95100.1 ESA11441.1 EXX57274.1 EXX57275.1 EXX57276.1 EXX57277.1 EXX69183.1 GAN04515.1 LCOR_06961.1.t1 LCOR_11712.1.t1 LRAMOSA09265.mRNA1 LRAMOSA10707.mRNA1 SAM06772.1 SAM09616.1 UisaB_00903.t1 UisaB_02084.t1 UisaN_01366.t1 UisaN_06440.t1 jgi|Aspnid1|2220|AN3905 jgi|Aspnid1|6065|…
OG0000860	CEG69670.1 CEG77745.1 CEG80951.1 CEG82128.1 CEP17314.1 CEP18146.1 Chocu_06692.t1 Chocu_07233.t1 EPB82873.1 EPB89740.1 ERZ98673.1 EXX77690.1 EXX77691.1 GAN04223.1 GAN07636.1 LCOR_04599.1.t1 LCOR_07680.1.t1 LCOR_09088.1.t1 LCOR_09948.1.t1 LRAMOSA06447.mRNA1 LRAMOSA06612.mRNA1 LRAMOSA10201.mRNA1 LRAMOSA10240.mRNA1 SAM09501.1 UisaB_03037.t1 UisaB_03747.t1 UisaN_07014.t1 UisaN_09295.t1 jgi|Aspnid1|816…
OG0000861	CEP06969.1 CEP07131.1 CEP07344.1 CEP08058.1 CEP08344.1 CEP08345.1 CEP08346.1 CEP08355.1 CEP08356.1 CEP10769.1 CEP11116.1 CEP11117.1 CEP12342.1 CEP12896.1 CEP12921.1 CEP12923.1 CEP14117.1 CEP14631.1 CEP14970.1 CEP15716.1 CEP15879.1 CEP16600.1 CEP19713.1 Chocu_03488.t1 EPB81026.1 EPB82882.1 EPB83324.1 EPB88545.1 EPB89427.1 EPB92774.1 GAN04197.1 GAN09229.1
OG0000862	CEG65557.1 CEG67041.1 CEG77235.1 CEG80035.1 CEG80037.1 CEP09052.1 Chocu_04322.t1 EPB83422.1 ESA10586.1 ESA11145.1 ESA11146.1 ESA11346.1 ESA11592.1 ESA14708.1 ESA16979.1 ESA16986.1 ESA18759.1 ESA21857.1 ESA22593.1 EXX53058.1 EXX54402.1 EXX64206.1 EXX65338.1 EXX76194.1 EXX76195.1 GAN02239.1 LCOR_01068.1.t1 LRAMOSA06759.mRNA1 UisaB_05499.t1 UisaN_02922.t1 UisaN_02923.t1 jgi|Rhior3|1116|RO3G_15988
OG0000863	CEG66441.1 CEG70889.1 CEG71376.1 CEG76835.1 CEG78062.1 CEG78064.1 CEG78602.1 CEG78660.1 CEG78939.1 CEG81728.1 CEG82182.1 CEG83375.1 CEP07081.1 CEP07197.1 CEP07904.1 CEP08916.1 CEP09825.1 CEP10407.1 CEP12446.1 CEP13033.1 CEP13682.1 CEP16140.1 CEP18100.1 Chocu_08562.t1 Chocu_09594.t1 Chocu_10755.t1 EPB82381.1 jgi|Rhior3|17122|RO3G_08498 jgi|Rhior3|5812|RO3G_04237 jgi|Rhior3|628|RO3G_11598 jgi|Rhior…
OG0000864	LCOR_07113.1.t2 LCOR_08999.1.t1 LCOR_10200.1.t1 LCOR_10211.1.t1 LRAMOSA00198.mRNA1 LRAMOSA03074.mRNA1 LRAMOSA03275.mRNA1 LRAMOSA04043.mRNA1 LRAMOSA04769.mRNA1 LRAMOSA05323.mRNA1 LRAMOSA08438.mRNA1 LRAMOSA09000.mRNA1 LRAMOSA09081.mRNA1 LRAMOSA09085.mRNA1 LRAMOSA09087.mRNA1 LRAMOSA09100.mRNA1 LRAMOSA09101.mRNA1 LRAMOSA09604.mRNA1 LRAMOSA10236.mRNA1 LRAMOSA10869.mRNA1 LRAMOSA11094.mRNA1 LRAMOSA11095…
OG0000865	CEG63913.1 CEG66177.1 CEG68433.1 CEG68982.1 CEG69151.1 CEG69692.1 CEG69937.1 CEG69943.1 CEG70438.1 CEG70560.1 CEG71130.1 CEG71219.1 CEG72913.1 CEG75439.1 CEG75440.1 CEG75516.1 CEG76952.1 CEG77635.1 CEG81680.1 CEG82238.1 CEG82239.1 CEG82934.1 CEG83607.1 CEG84163.1 jgi|Rhior3|10795|RO3G_01051 jgi|Rhior3|10950|RO3G_01230 jgi|Rhior3|10956|RO3G_01236 jgi|Rhior3|11897|RO3G_01135 jgi|Rhior3|16839|RO3G_0…
OG0000866	CEG63806.1 CEG64628.1 CEG69854.1 CEG70097.1 CEG70120.1 CEG70159.1 CEG70173.1 CEG70893.1 CEG70894.1 CEG70939.1 CEG71786.1 CEG72396.1 CEG73070.1 CEG73433.1 CEG73932.1 CEG75026.1 CEG75075.1 CEG75263.1 CEG75774.1 CEG75832.1 CEG77370.1 CEG77587.1 CEG77975.1 CEG78479.1 CEG78480.1 CEG80793.1 CEG80989.1 CEG81089.1 CEG81502.1 CEG83075.1 jgi|Rhior3|1085|RO3G_15953 jgi|Rhior3|3226|RO3G_02806
OG0000867	ERZ94938.1 ERZ94939.1 ERZ94940.1 ERZ97339.1 ESA01033.1 ESA01521.1 ESA03159.1 ESA03167.1 ESA03429.1 ESA03432.1 ESA03433.1 ESA03440.1 ESA04422.1 ESA06031.1 ESA07543.1 ESA14811.1 ESA15154.1 ESA17334.1 ESA18499.1 ESA18506.1 ESA19321.1 ESA19934.1 EXX62711.1 EXX62712.1 EXX62964.1 EXX64058.1 EXX64623.1 EXX65049.1 EXX68627.1 EXX72035.1 EXX72303.1 EXX72886.1
OG0000868	ERZ98019.1 ERZ99149.1 ESA03827.1 ESA04297.1 ESA08891.1 ESA11710.1 ESA16712.1 ESA19522.1 ESA20352.1 ESA23055.1 ESA23266.1 ESA23737.1 ESA23777.1 ESA23799.1 EXX50475.1 EXX50485.1 EXX51292.1 EXX56034.1 EXX56526.1 EXX57393.1 EXX58500.1 EXX59372.1 EXX60726.1 EXX62447.1 EXX66736.1 EXX67986.1 EXX75547.1 EXX75550.1 EXX76485.1 EXX76978.1 EXX79435.1 EXX79520.1
OG0000869	CEG67953.1 CEP14363.1 CEP19473.1 Chocu_00921.t1 EPB81534.1 EPB81681.1 EPB83046.1 EPB83047.1 EPB90306.1 GAN03726.1 GAN04498.1 GAN04499.1 GAN04999.1 LCOR_03257.1.t1 LRAMOSA06786.mRNA1 LRAMOSA07443.mRNA1 SAL94776.1 SAM01974.1 SAM04792.1 SAM07057.1 UisaB_03431.t1 UisaB_05003.t1 UisaN_04573.t1 UisaN_07706.t1 jgi|Aspnid1|1260|AN8579 jgi|Aspnid1|1991|AN4108 jgi|Aspnid1|4808|AN6739 jgi|Aspnid1|7927|AN220…
OG0000870	CEG75651.1 CEG78440.1 CEP13516.1 CEP15912.1 Chocu_01594.t1 Chocu_03024.t1 EPB88149.1 EPB90691.1 ESA07372.1 EXX75606.1 GAN06420.1 GAN07989.1 LCOR_05029.1.t1 LCOR_08947.1.t1 LCOR_09458.1.t1 LRAMOSA00297.mRNA1 LRAMOSA03371.mRNA1 LRAMOSA10342.mRNA1 SAL94797.1 SAM02546.1 SAM09855.1 UisaB_01485.t1 UisaB_03447.t1 UisaB_03448.t1 UisaB_08469.t1 UisaN_00388.t1 UisaN_04589.t1 UisaN_08146.t1 jgi|Aspnid1|8060…
OG0000871	CEG66138.1 CEG75293.1 CEG80546.1 CEG84539.1 CEP07867.1 CEP19928.1 Chocu_02151.t1 Chocu_03948.t1 EPB87657.1 EPB90920.1 ERZ94762.1 EXX53312.1 GAN01747.1 GAN05535.1 LCOR_02126.1.t1 LCOR_08810.1.t1 LCOR_09234.1.t1 LRAMOSA04671.mRNA1 LRAMOSA05654.mRNA1 LRAMOSA08860.mRNA1 SAL94958.1 SAM09568.1 UisaB_01489.t1 UisaB_07441.t1 UisaN_00384.t1 UisaN_05515.t1 UisaN_05517.t1 jgi|Rhior3|1523|RO3G_09388 jgi|Rhio…
OG0000872	CEG65582.1 CEG72224.1 CEG81793.1 Chocu_05705.t1 Chocu_07396.t1 Chocu_08043.t1 EPB81583.1 EPB81759.1 ESA05806.1 ESA13708.1 EXX61061.1 EXX74779.1 LCOR_01892.1.t1 LRAMOSA02008.mRNA1 LRAMOSA02427.mRNA1 LRAMOSA08159.mRNA1 SAL95146.1 SAL96524.1 SAL96738.1 SAM00928.1 SAM00929.1 SAM04935.1 UisaB_04601.t1 UisaB_04835.t1 UisaN_02288.t1 UisaN_04063.t1 jgi|Aspnid1|3907|AN6330 jgi|Rhior3|12934|RO3G_12126 jgi|…
OG0000873	CEG67655.1 CEG74908.1 CEG74909.1 CEG79846.1 CEP13788.1 CEP14242.1 Chocu_00398.t1 Chocu_03668.t1 EPB82883.1 EPB88561.1 ESA02852.1 EXX52301.1 EXX52302.1 GAN03515.1 GAN04253.1 LCOR_04419.1.t1 LCOR_04419.1.t2 LCOR_07009.1.t1 LCOR_07009.1.t2 LRAMOSA09309.mRNA1 LRAMOSA09839.mRNA1 SAL95309.1 SAM01047.1 SAM07212.1 UisaB_02680.t1 UisaB_04434.t1 UisaN_02114.t1 UisaN_04715.t1 jgi|Aspnid1|2297|AN3841 jgi|Rhi…
OG0000874	CEG64252.1 CEG64253.1 CEG64254.1 CEG64255.1 CEG64256.1 CEG64257.1 CEP08528.1 Chocu_04596.t1 Chocu_09062.t1 EPB88899.1 EPB90147.1 ESA09899.1 ESA11886.1 EXX69533.1 EXX69534.1 EXX72911.1 GAN02722.1 GAN09862.1 LCOR_02873.1.t1 LCOR_04086.1.t1 LCOR_08010.1.t1 LRAMOSA02629.mRNA1 LRAMOSA02812.mRNA1 LRAMOSA03225.mRNA1 SAL95544.1 SAM05080.1 UisaB_03554.t1 UisaN_09133.t1 jgi|Aspnid1|3213|AN6986 jgi|Rhior3|1…
OG0000875	CEG68354.1 CEG68355.1 CEG71184.1 CEG76598.1 CEG76599.1 CEP16990.1 CEP17393.1 Chocu_03851.t1 Chocu_06446.t1 EPB84486.1 EPB92112.1 ERZ95163.1 EXX55351.1 EXX55352.1 EXX55353.1 EXX55354.1 GAN05118.1 LCOR_04646.1.t1 LCOR_06403.1.t1 LRAMOSA08460.mRNA1 LRAMOSA08801.mRNA1 SAL95614.1 SAM04077.1 SAM07176.1 UisaB_06234.t1 UisaB_08378.t1 UisaN_01011.t1 jgi|Aspnid1|1589|AN8143 jgi|Aspnid1|6093|AN0654 jgi|Rhio…
OG0000876	CEG67824.1 CEG72187.1 CEG72188.1 CEG81127.1 CEG81128.1 CEP07578.1 CEP07878.1 CEP10105.1 Chocu_06901.t1 Chocu_09306.t1 EPB82150.1 EPB82784.1 EPB88540.1 EXX54442.1 GAN04856.1 GAN08794.1 GAN10465.1 LCOR_00570.1.t1 LCOR_08451.1.t1 LRAMOSA01705.mRNA1 LRAMOSA09990.mRNA1 SAL95712.1 SAM02666.1 SAM08455.1 UisaB_01641.t1 UisaN_03387.t1 UisaN_08429.t1 jgi|Aspnid1|3076|AN7101 jgi|Rhior3|2235|RO3G_10153 jgi|R…
OG0000877	CEG69273.1 CEG74091.1 CEP07932.1 CEP08487.1 Chocu_03843.t1 Chocu_09126.t1 EPB84406.1 EPB93113.1 ESA10737.1 GAN01827.1 GAN03569.1 LCOR_06690.1.t1 LCOR_07004.1.t1 LCOR_08371.1.t1 LRAMOSA00742.mRNA1 LRAMOSA02408.mRNA1 LRAMOSA07755.mRNA1 LRAMOSA09301.mRNA1 SAL95764.1 SAL99339.1 SAM01928.1 SAM06021.1 UisaB_00644.t1 UisaB_05252.t1 UisaN_00671.t1 UisaN_05369.t1 jgi|Aspnid1|204|AN4916 jgi|Rhior3|12062|RO…
OG0000878	CEG72081.1 CEG74023.1 CEG82241.1 CEG83754.1 CEP08696.1 CEP16667.1 Chocu_04043.t1 Chocu_07832.t1 EPB82053.1 EPB85325.1 ERZ96747.1 ESA07659.1 EXX60904.1 EXX64134.1 GAN09672.1 GAN10280.1 LCOR_07915.1.t1 LCOR_10687.1.t1 LRAMOSA02724.mRNA1 LRAMOSA04636.mRNA1 SAL95784.1 SAL96551.1 UisaB_03042.t1 UisaB_06923.t1 UisaN_01959.t1 UisaN_08267.t1 jgi|Aspnid1|5527|AN1163 jgi|Aspnid1|5864|AN0858 jgi|Rhior3|1587…
OG0000879	CEG62833.1 CEG62834.1 CEG66062.1 CEG76069.1 CEG76070.1 CEP14068.1 CEP15117.1 Chocu_02037.t1 Chocu_08396.t1 EPB84779.1 EPB86193.1 ESA19555.1 EXX62995.1 GAN02692.1 GAN07894.1 LCOR_09267.1.t1 LCOR_09910.1.t1 LRAMOSA03708.mRNA1 LRAMOSA04712.mRNA1 SAL95788.1 SAM01596.1 SAM06469.1 SAM07302.1 UisaB_01918.t1 UisaB_04606.t1 UisaN_02294.t1 UisaN_03730.t1 jgi|Aspnid1|7124|AN1480 jgi|Aspnid1|9023|AN3104 jgi|…
OG0000880	CEG67598.1 CEG67599.1 CEG67825.1 CEG74388.1 CEG74389.1 CEG74390.1 CEG81129.1 CEP19291.1 CEP20084.1 Chocu_08119.t1 Chocu_08642.t1 EPB86501.1 EPB88286.1 ESA13107.1 EXX69710.1 EXX69711.1 EXX69712.1 GAN04401.1 GAN09543.1 LCOR_06677.1.t1 LCOR_10867.1.t1 LCOR_10867.1.t2 LRAMOSA02435.mRNA1 LRAMOSA09590.mRNA1 SAL96063.1 SAM08845.1 UisaB_07200.t1 UisaN_09188.t1 jgi|Aspnid1|10037|AN5224 jgi|Rhior3|16271|RO…
OG0000881	CEG71920.1 CEG73429.1 CEG74919.1 CEG85073.1 CEP07003.1 CEP12549.1 Chocu_00905.t1 Chocu_05730.t1 EPB82643.1 EPB83069.1 ESA09989.1 ESA15227.1 GAN01663.1 GAN10853.1 LCOR_00608.1.t1 LCOR_02420.1.t1 LCOR_03314.1.t1 LCOR_03314.1.t2 LCOR_04039.1.t1 LRAMOSA00597.mRNA1 LRAMOSA01738.mRNA1 LRAMOSA02695.mRNA1 LRAMOSA03957.mRNA1 SAL96132.1 SAL98827.1 SAM01553.1 SAM03714.1 UisaB_04709.t1 UisaN_07366.t1 jgi|Rhi…
OG0000882	CEG66454.1 CEG66455.1 CEG66456.1 CEG70239.1 CEG79704.1 CEG79919.1 CEG79920.1 CEP10523.1 CEP13327.1 Chocu_03227.t1 Chocu_08515.t1 EPB89054.1 EPB91641.1 ERZ96553.1 ESA04823.1 EXX54566.1 GAN04440.1 GAN10392.1 LCOR_02682.1.t1 LCOR_03719.1.t1 LRAMOSA04914.mRNA1 LRAMOSA04914.mRNA2 LRAMOSA07957.mRNA1 SAL96177.1 SAL97471.1 UisaB_02264.t1 UisaB_06181.t1 UisaN_01187.t1 UisaN_03799.t1 jgi|Rhior3|12148|RO3G_…
OG0000883	CEG66782.1 CEG69068.1 CEP10531.1 CEP16585.1 Chocu_06001.t1 Chocu_06236.t1 Chocu_09192.t1 Chocu_10532.t1 EPB82192.1 EPB85880.1 EPB89226.1 ESA21050.1 EXX70800.1 EXX70801.1 GAN00600.1 LCOR_05639.1.t1 LCOR_09881.1.t1 LRAMOSA02879.mRNA1 LRAMOSA03681.mRNA1 LRAMOSA04957.mRNA1 SAL96194.1 SAL98921.1 SAM04242.1 UisaB_00447.t1 UisaN_00630.t1 UisaN_04114.t1 jgi|Aspnid1|653|AN4522 jgi|Rhior3|10148|RO3G_00358 …
OG0000884	CEG65738.1 CEG84429.1 CEP07682.1 CEP11009.1 CEP12082.1 Chocu_00246.t1 Chocu_06493.t1 EPB84998.1 EPB85435.1 EPB87009.1 ESA07965.1 ESA20040.1 EXX74698.1 EXX78077.1 GAN04142.1 GAN05881.1 GAN07241.1 LCOR_10025.1.t1 LRAMOSA02039.mRNA1 LRAMOSA09169.mRNA1 SAL96567.1 SAM03959.1 SAM06143.1 UisaB_07579.t1 UisaB_08489.t1 UisaN_04237.t1 UisaN_05084.t1 jgi|Aspnid1|1149|AN8675 jgi|Rhior3|314|RO3G_11254 jgi|Rhi…
OG0000885	CEG67435.1 CEG72634.1 CEG72635.1 CEG72636.1 CEP10332.1 CEP13443.1 Chocu_07344.t1 Chocu_07776.t1 EPB83482.1 EPB86328.1 EPB92017.1 ESA13104.1 EXX69715.1 GAN02087.1 GAN04085.1 GAN10477.1 LCOR_02230.1.t1 LCOR_02712.1.t1 LRAMOSA03736.mRNA1 LRAMOSA04890.mRNA1 SAL96636.1 SAL98636.1 UisaB_02364.t1 UisaB_04311.t1 UisaN_01087.t1 UisaN_02000.t1 jgi|Aspnid1|2170|AN3948 jgi|Aspnid1|3555|AN10984 jgi|Aspnid1|90…
OG0000886	CEG68513.1 CEG69872.1 CEG69873.1 CEG81334.1 CEP16091.1 CEP16752.1 Chocu_02638.t1 Chocu_04372.t1 EPB83576.1 EPB90918.1 ESA05313.1 ESA07272.1 ESA19348.1 EXX51610.1 EXX68536.1 GAN08152.1 GAN11153.1 LCOR_02518.1.t1 LCOR_04506.1.t1 LCOR_04506.1.t2 LRAMOSA05152.mRNA1 LRAMOSA06361.mRNA1 SAL96695.1 SAL99738.1 UisaB_02186.t1 UisaB_04157.t1 UisaN_01265.t1 UisaN_07474.t1 jgi|Aspnid1|4518|AN5804 jgi|Rhior3|2…
OG0000887	CEG67862.1 CEG67958.1 CEG70975.1 CEG76832.1 CEP07369.1 CEP12469.1 Chocu_01413.t1 Chocu_03781.t1 EPB82097.1 EPB83833.1 GAN02845.1 GAN08720.1 LCOR_01179.1.t1 LCOR_09421.1.t1 LCOR_09432.1.t1 LCOR_11624.1.t1 LRAMOSA03333.mRNA1 LRAMOSA03346.mRNA1 LRAMOSA06269.mRNA1 LRAMOSA06904.mRNA1 SAL96723.1 SAL99820.1 SAM00956.1 SAM03855.1 UisaB_00422.t1 UisaN_00651.t1 jgi|Rhior3|14579|RO3G_06484 jgi|Rhior3|16007|…
OG0000888	CEG76486.1 CEG77889.1 CEP15280.1 CEP16087.1 Chocu_01061.t1 Chocu_08838.t1 EPB81744.1 EPB83859.1 ERZ95006.1 ESA09974.1 EXX68578.1 EXX68683.1 GAN06856.1 GAN11424.1 LCOR_01621.1.t1 LCOR_01744.1.t1 LCOR_10945.1.t1 LRAMOSA00644.mRNA1 LRAMOSA07263.mRNA1 LRAMOSA09369.mRNA1 LRAMOSA10963.mRNA1 SAL96771.1 SAM07206.1 SAM08515.1 UisaB_01673.t1 UisaB_04374.t1 UisaN_02057.t1 UisaN_03349.t1 jgi|Aspnid1|7345|AN1…
OG0000889	CEG63875.1 CEG78095.1 CEG78096.1 CEP17066.1 Chocu_06804.t1 EPB86549.1 ERZ97024.1 ESA09490.1 ESA20380.1 EXX60657.1 EXX69898.1 EXX73376.1 EXX75232.1 EXX79166.1 GAN06222.1 LCOR_06920.1.t1 LCOR_10063.1.t1 LRAMOSA04152.mRNA1 LRAMOSA10622.mRNA1 LRAMOSA10684.mRNA1 SAL96782.1 SAM04018.1 SAM08417.1 UisaB_05960.t1 UisaB_08227.t1 UisaN_06567.t1 UisaN_08104.t1 jgi|Aspnid1|134|AN4981 jgi|Rhior3|12907|RO3G_108…
OG0000890	CEG63021.1 CEP07043.1 Chocu_05399.t1 EPB90800.1 ESA21277.1 EXX69870.1 EXX69871.1 GAN05314.1 LCOR_00560.1.t1 LCOR_00684.1.t1 LCOR_01382.1.t1 LCOR_03130.1.t1 LCOR_05317.1.t1 LCOR_07176.1.t1 LCOR_07690.1.t1 LCOR_08250.1.t1 LCOR_08320.1.t1 LCOR_08477.1.t1 LCOR_08871.1.t1 LCOR_09584.1.t1 LCOR_09850.1.t1 LCOR_10996.1.t1 LCOR_11063.1.t1 LCOR_11311.1.t1 LRAMOSA01695.mRNA1 LRAMOSA01805.mRNA1 SAL96841.1 Ui…
OG0000891	CEG64205.1 CEG83989.1 CEP10982.1 CEP17400.1 Chocu_05524.t1 EPB83065.1 EPB85041.1 EPB89003.1 GAN02508.1 GAN08750.1 GAN09154.1 LCOR_00201.1.t1 LCOR_10193.1.t1 LCOR_11827.1.t1 LCOR_11828.1.t1 LRAMOSA00957.mRNA1 LRAMOSA09353.mRNA1 LRAMOSA09354.mRNA1 LRAMOSA11102.mRNA1 SAL96856.1 SAM01735.1 SAM02805.1 SAM04081.1 SAM09611.1 UisaB_02123.t1 UisaB_02228.t1 UisaB_07825.t1 UisaN_00034.t1 UisaN_01222.t1 Uisa…
OG0000892	CEG66536.1 CEG66537.1 CEG80077.1 CEP19168.1 Chocu_09008.t1 Chocu_09009.t1 EPB87749.1 EPB87750.1 ESA03280.1 ESA14994.1 EXX67731.1 EXX74438.1 GAN01442.1 GAN01443.1 LCOR_00496.1.t1 LCOR_05366.1.t1 LCOR_07235.1.t1 LRAMOSA00054.mRNA1 LRAMOSA01636.mRNA1 LRAMOSA05428.mRNA1 SAL96887.1 SAM00748.1 SAM06058.1 UisaB_04391.t1 UisaB_07902.t1 UisaN_00125.t1 UisaN_00126.t1 UisaN_02072.t1 jgi|Aspnid1|2392|AN10456…
[truncated: 46,934 more rows]

## Sheet: S5. Orphan genes annotation
Supplementary Table S5. Orphan genes annotation. The numbers in parentheses indicate annotated members in each group. The genes in each ortholog group are lised in Supplementary Table S4.
[truncated: 24,234 more rows]

## Sheet: S6. Secreted orphan genes
Supplementary Table S6. The Chi-square tests with Yates' correction for secreted orphan genes. P values were calculated with two tails.
[truncated: 7 more rows]

[truncated: 2 more sheets: S7. Pfam domains, S8. CAZymes]
